# Supplementary material for: Global characterization of the root transcriptome of a wild species of rice, Oryza longistaminata, by deep sequencing
Source: BMC Genomics. 2010 Dec 15;11:705. doi: 10.1186/1471-2164-11-705 (PMC3016420; doi:10.1186/1471-2164-11-705)
Supplement: Additional file 6 — Assembled pyrosequencing ESTs. The data represent all the assembled pyrosequencing ESTs. [file 1471-2164-11-705-S6.TXT]

Additional file 6:  Assembled ESTs obtained by pyrosequencing for roots of O. longistaminata

Part 1: Sequences sharing sequence identities with O. sativa

>Xa21_1
TTGTCCGTAAGAAGGAGATCCCCCTTTATGTATTTGAACAGGGCTGCCAGAAAACTCGTC
CACCAACGCCAATATGTGCAGAGCAGCAAGACCAGTCTGATAAAAATGACTCTGAAGTTT
GCACAACGACAGTATCTCTGGTGGGTCAGCTCAAGCGAAAGTATGATTCTGTTGGAGGTG
CTGACGTTGACTCATTCAAATCTGTTAGAAGGGCTTCTAGGTAC
>Xa21_2
GAGATATCAAGCATACACAAGAAGGATTTATTGAAGGCCAACCATGGCGTCTCTTAGAGC
CACCACACTCCTTGTGTTGATGCAAATTATTATGGCGTTTTACACCGTGATCTTAAGCTG
CTCGTTTTCTGATGCCCGAACTTTCCCAGGCGGAGAAGGTGGGTTAGACCCAAATCATCC
AGTATGCGTTGGCGGCGCGTGTCCACCACCAGGTCTACCATACACTAATCCACGTGGTCC
TTGCATAGGAGTATACCGTTACAGGTG
>Xa21_3
CTTGGGCTCACTGAATTCTTCCCGGTGCTCGTAATCGGGAGCGAGTGTGACCGAGCCAAG
CCATTCCCTGATCCTTACCTCAAGGCTCTTGAGCTTATTGGTGCATCACCTGATCACACA
TTCATTTTTGAGGACTCCGCGTCAGGGATTCGAGCCGGTGTAGCTGCAAATGTTCCTGTA
GTTGGTCTGACAACTAGGAATCCAGAGAAAGTTCTGCAAGA
>Xa21_4
GGATCGTGATGTCAGTGAGAAGATTGCCCTGGGCATGGCAAGCACTGGCGGTGCTAAAGG
TGGGGAAGTCATGTATGACCAGAGGTTGTTCAACCAGGATAAAGGAATGGACTCTGGGTT
TGCTACAGATGATCAGTATAACATCTACTCCAAGGGTCTCTTCACAGCACAGCCAACGCT
ATCCACACTTTACAGGCCTAAGAAGGACGGTGATTCTGATGTGTATGGCGATGCAGATGA
ACAACTGGAGAAGGTTATGAAGACAGATAGGTTCAAACCAGACAAAGGATTTTCTGGTGC
TTCAGAGAGGTCTGGAAAGAGAGACAGACCTGTGGAGTTTGATAAACAGGAGGAGAATGA
TCCCTTCGGTCTTGATCAGTTCTTGACTGAAGTGAAGAAGGGGAAGAAAGCTGTTGAGAA
GATTGGAAGCGGAGGAGCCATGAGGGCAAGTGGTGGATCCTCAATGAGAGATGATTACGA
GGGTGGAGGATCTGGGAGGTCCCGCATTAACTTTGAAAGAGGTCGTTGAGGTATTAGATC
TGCATGTTTTGTTCAGAAGTTTCTCCATGCATTCCAAATGTTATCTGGAGGGTATTCTGT
TGAGAATATCAACTTCTTGATGAGAGAAGGACTTGATGTCTGAGTTGTCTTAATGCAACG
TCTACTTCCAAGGGGCATCTTAAGGAGTGTACCTGTTTAGATCCTGTGATTATGCTTTGT
TGTTTATCTTATTT
>Xa21_7
CACAATTGACTTTTGGGGCCCCAATGTCAATGTCTGTAAAACCATCAAGTGATCAGAAGC
CTGCTGCTGGCAAGTAAGATGTGGATGCTCGGACTTCAGGACGCTACTCTGGACTTGCGA
GCTAACTGCTAATTCTGAATATGCACGAACGGAGCTACGCCTCTTGGACCCCAGAAGAAG
CAGATCGCAGCAACAGCCACAGGCGCAAGAGCCTGTTTGCTGGCTGTTAATCGAAGAGGA
CGGCGCGCCCATTCCTTCCTTTGCTGGATCATTTGCTAACTGAAGTATTTGGAATGGTTG
ATGGGAGTGATACTTTTGTGTAGTAGGTTATCCTCTCATGGTGGAAAGCTGGAGGTGCAT
AGAATCTCTTTTTAGCAGTTTTATGCATGGATGTCAAAAGCTGGTCTCTTTCTCCCTCTC
CCAACTGCTTTAGCTTTGTTCTTTTTGTTGTTCTCTTAACTGAAGCAAAATTTAATTAGA
ATGCAGGACAAGGTAACTTTTGTGATGTGGTGGTGTTCCTTCCTCTTATATTCCTCACCA
TTCTCTGCTTGGATTGTTTTAGCAATTGGGAGAAGAAACATATTATCCCATAGATGAGCC
ATGATTTGATTGGGTTGGAGGGGGGTGGCATGGCAG
>Xa21_8
TTTTACTTCCGGAAAAAGCTATATCAGTCAGTTATTAACTTGCTGTGAGGGGGGGTTTGT
AGTAACTAAGAAGGCACATCCTAAAGTTTCTGTGGTAGATGATTCATTTGGCAGTTACTT
CTTTCGAACAATATTACAAGGTTGTGAAGGTGATTCTGAAATCTTTTGACTACTTTGGGT
GAAATTAATTTGAAGATTTATTTCAAGAACATTTATGGACCTCAACAGTATAAAGCCATC
TGTTTGAAGTTTCTTCTGAGTAGAAACAATTGCTTTATGAACTATGGAGGAGTTCTCAGT
AGCAGTATTTGACTTCTACTTGGTCCAGTTTGCATCTCCAGTAGTATCCTTTACATATCT
CCAGTAGTATCCTTTA
>Xa21_9
GAGGAGGAGGAGATTAGTGTCTACAAAAGAGAAGGAAGGAAGGAAGGAGAGGGGGAGAGG
AAAGAGAAAGAGGATCGTCTCGTCTCGTCGTCTTCTAGCTAGGGTTCGTAAGTTCTAGGG
TTTGCGATGATCCCCAACTCCTCCTCCCTCTAGTATTTCGAGCGAATTCTCCAACACCAA
CACCCACACCCAGCCGCGCGCGAGAGGAGAAGGAAGATAGATAGATAGATAGATAGATCG
CTCCGCACATACTATGGTGCTCACCCCATCGCCGTCTCCACCGCCGATGCTCCCCAAGAA
GCTCCGCGCGCTCGGCCCAGGCTTGAATCCCTTTGCTCCCTTCGGCATGGGTAACTACTT
TTCCTCCTCCTCCTCTCGCTAATTAATATATTTCTGGATCCTCTCCCTCGCTCGATCCAT
CTCCCCCAACCTCCCCCCTTCTCAAACAATTAATCCCCCTTCCCGATTCGATTCGGTTCG
CTTTCGGACTCGGTTTCAATTTCGATTCTCCCTCCATCGTCGCGGCCCTATTCTAGCCGC
CCCCTCCCCTCTTCGCAGTGAGTGACAGGCTAGTAG
>Xa21_10
GGAATCAACTTGTGAACAGAGCTTTTGAAGGGTTATCCCGTGGTGGTAGAGGGAGTGGAA
GAGGCCGGGGCAGGGGAGGCCGGGGAAGAGGATGGGGCTACCGCTGAGAATAGTTGGAAA
TCCCTGCAATCTGATGGAGAATAGATCAGCTTTCTGCTTTGATTTGAGGTACTTCTCAGG
AGATAAGCTTTTCTGTATGCAGCAAAATGGGATTGGTGATAGCCCGTGAAGGCATGCTCA
ATTGCGGAATGCATACAGAAAGCTCATATGATGGATGCTTGAGTATATCGATGATTTTTT
AGACCCTAGTCGTGGAGGTTCAAGAATGTGGAGTGTATGTACG
>Xa21_12
TTTTTTTTTGGGGGGGGGGGGGGGGTCAAATTTGTGTATATGCATTCACTGAAATTATTT
TGGCTTGCACTACTGCCTTTGCTATTAGCAATTGCAACTTCTGTATGCAATTCAATCACC
ATGATTCTGTTAAGTGGAGGGGTTACCTGCTTTTCGTCGCATGATAATGCTGCTCCATGC
ATTCATTCATTCTTGAATGTTGATTCTGTGATAATTATATAATTAATTGTAATGTGCTAT
TAGTTAT
>Xa21_13
ATCTTGAGAAACTGAATTCTCCAGGTGGTCGCTTCAGAAGGAAATCATCGTCCGACGCAT
ATGAGAGGGCAACACCTGGGACAACCAGTCACCCTCCTCCCTTTGAAGTGTGAGCCCCCA
GCGTGCTCACGCTCGTTTTTGCTCCTAGGCCAGCGTCTACTGCACACACAAGGCAGAGGA
GGAGGAGGAGGAGAGACATATCAGAGACCAAAGCGGATGGAAGTCGAGTGTCGTCTACCT
ATCTTACCTCTACTACTGTGATATAACGTAGATGCTACTAGTAATTAAGTACGCCTGCTG
CTGCTCGCCGTCTACTATGTTGAGTCGTGTATGGTTTGTGTAGTAAGGTGTCGTCTGCTG
TTGCATATATGTACATATGTTTGCTCTGGGCTGTGATGGAACTTGCTGCAGTCTGCAGCC
AAGCCCGCAGTTCATCGCTGCTGCGTCGTGTTTTCGCGTCCTTTTAAGCCCTCTGCAACT
CTGTCGAATGGATGGCATGTGGAGGATGGTGGTGGAATGAGCTTTCAGGCTGCAATGCTA
AAGATGGAAGCACTGATGGCTGGTGTGTG
>Xa21_14
TGTAATCCAGGATTTGATTGAATTGATTAGGACAGAGAAGCAAAGTGAGAACACTGTAGC
TGATCCATCGACAGAGGCCTTCTTTGCAAGCACTTTACGTTACATTGAATTCCAGAAGCA
GAAAGGTGGAAGCATAGGTGAAAAATATGAGCAAATAAAAACTACCTGATTGTGCACTAA
TAAGTCAAAACAAGAACAGCGTCACGACGAGTTGTTTTTGTCTCGAGTCATATTTACGGA
AGTTCAGTGAAATACAAGCCATTGGTCTCAGCTGCCTCTGGCCTGAAGGATCTTTGCATC
TGTTGTTATTTGTGCATCTTACGCTCAAGCGGGCCTCCCCTCCATTTTGTGA
>Xa21_15
GCAATCGATGGTGGGCTCATTACACCTGTTCTGGAGGATGCTGATAAGTTGGATATATAT
TTGCTCTCACAAAAATGGAAGGAACTAGTCAAGAAAGCTCGTGCAAAACAGCTCCAACCA
AATGAGTACAGCTCTGGGACATTTACACTGTCAAACTTGGGTATGTTTGGTGTTGATAGA
TTTGATGCAATTCTTCCACCTGGCCAGGGAGGCATAATGGCTGTTGGAGCCTCAAAACCT
ACAGTGGTGGCTGATAAAGATGGTTTCTTTAGTGTCAAGAGCAAAATGCTGGTTAATGTC
ACTGCTGATCACAGAATTGTATACGGTGCTGATCTGGCAGCATTCCTGCAAACTTTTGCA
AAGATTATTGAGGATCCTGAGAGCTTAACTTTGTAAGATTTCCTTGGAAGTTTCAACTAT
CTTCGCCAATCATTAGTTTGATTCCTATGGAGGTCTATTGTCGAATACCATTTTTGTATT
TTAATCGATCAACGGGTATTACTTTTCGGTTGTATGTTA
>Xa21_16
TGGCGTTCGTCGGGTTCCTGGCGTGGCAGGCGCGCCGGAGCTTCCGCCGCCTCAGCTACG
GCCGCTCCCACGTCGTCGTCGTCGCCTACTACGCGCTCCTCTGGGCCGTCGCCGTCCTCA
ACCTCCTCTGGTGCTTCCTGCAGGCGTGGCAATGTATGCCTGATAGGGCGTTCTCATGGA
ATGTGCTGTCTCTGTTTACCAAATCAGGGATGTTATTCTTGGAAGTTAGTCTCATAGCAT
TTCTGCTTCAAGGAAACGAAACCAGTGGTTTTGAATCTTTGGCACGTACGTTTGTTATCT
CTGGAGCTGTAGTTGCTGCTGATGTATTGCTCAAGACTATATATGTTTTTGGGTTTGGTG
TCTCTTTGTTCATTGATGTTGGTCAAGGAACTGGTGGGAAGTGGGGCCTATGGTTTCTAC
ACAAATTGGTGCTTACTGGTGTCTATGGCCTGATTGTGTTCATGTATCACTCAAGGTGGA
GAGACAGGTTACCTGCAAAACCAGCATATTATAACTATGTCTGTGCGATGTTACTACTGA
ATGGCATATCACTGTTTGGATGTTTCCTTGTTGCAACTGGAGCTGGATTTGGTTTATGGT
TGTACAATCTCACCAGTGTATGTTATCATTCTCTTTACCTTCCGCTTCTCTATGTGACTT
TCCTAGCAGACTTTTTCCAGGAGGAAGATATGCTCCTAGAGAACGTCTACTACTCAGAGA
TGAAAGACGCTGGGTTCTTTGATGCTGACTGGGATTGATCTGCAGATACCACGCCGTATG
ACCACTTTCATGTGAATTTG
>Xa21_17
TGCACAGAGGAAGAGCTAAAGGAAGTTTTATCTAAGCAACCTGGATTTCATTTGCTTAAA
ATGCGCCGTCGTGGTGGAATGCCAGTAGCTTTTGCTGATTTTACGGATATCGAGTCCTCT
ACGGCTGCTATGGATGCTCTACAGGGCACTGTGCTAGCTTCTTCTGATGCTGACGGCTTG
CAGATTGAGTACGCAAGGTCAAAAATGAGGAAAAGSTAGCTCACTAGTTACTTGTTCTAC
ATCAGCAGTGAGCACTGACCACCGGGGATCGAACATGAAGGTATATCATTTGCCATTTGG
CAT
>Xa21_19
TATATCTTGCTGCCTGTTTCTGGGTTGGCTCTTTGACATTGGAGCTGGGATTCGTGAACG
GGTGACAACATGGTGGATTGGCTTGTTGGTTGATTGGTTGGTTTTGTTCTCTTCAATGCG
GGAGCTCTACACAGAAGAAAGATAGTGAGCGTACTAGTGGCCCCGTGCAGCTCTCCAAGT
TTCTTGGACGTGACAAGGACGAAGGTGTTCAAAGGAGTGCAATCTCTGGTAAAAAGATAA
TGATGAAGCTTGAGAAATCCAAGGAAGACAAGCAGGCAGAGAGCAAGCGCAATGAATTGT
TGAAGTTTCTGAATGCAAGTTATGATTGACAGTTTGTTGGAAGTGCTGTCATTTGCTGCC
TTTTGGATTTTCCTTGATACTACCGCTTAGTCCACCAGTGCTGTTGGTTATATTTACAAG
TTTTTTGTTCCCTGTTTTTCTAGTTATGGCATGACCA
>Xa21_20
ATGGAAGAAGAGAATGCTGGTGAGGAAGCTGCACAGGAGAGTGGCAAGAGGAAGAGGGGT
AAGAAGCAACAAGCTGAGGATTTGATGGAGCAAGACATCCAAGATGTGAGTGAGAAAAGG
AAGAAGGTGAAGGAGGGCACCCCTGCTGCCGAAACGCCGAAGGTTAGCAAGAAGGGTAAG
GAGAAGAGCAAGCGTGCATTGGACAAGGAGGGGGAGGATGCAAGTGTGGAGGAAGCCAGT
AACAAGAAAAAGAAGGGCAAGAAAGAGGTGGTGAGTGATGTTGGGGAGAAGAACAGCAAG
GTGAAGAAATCAAATGGTGGTGAAAAGGAGAAGAGAAGGACCAGATTAAGGGTATAGGTT
TTATTCTCTTATCTCCTGAGAGATGCTTGTGATAGTGGTTGATCGACAGTGTCGTGATGT
TCATCGTGTTGATTAGCTGGGCTAATCTGATCGTTTATCTGCTGGGAGAAGAACTATGCC
ACTGTCAAGTTTTTGGTAGCCTTGTAGTACTTTATAAGATCTCCAATCTCGTAAACCGCA
GAATTCTACTTTTGTGTGCACCAGAGGTG
>Xa21_22
ACAACTTCGAAAGATTCACGGACAGGAGCCTTTCTTCTATTGCAAAAGGGTGCAAGAATC
TCACAGATCTTATTCTCAATGACTGTCATTTACTAACTGATAGAAGCCTGGAATTTGTAG
CTCGTAGCTGCAAAAAATTAGCACGCCTGAAGATCAATGGTTGTCAGAATATGGAAACTG
CTGCACTGGAGCACATTGGACGTTGGTGCCCGGGTCTTTTAGGAA
>Xa21_23
ATGGACCTGAGCTAGAGATAACGAGAATCCGTCTTTTCTTGCCCACAGCTGCCTAATGCC
GTTGTTTCGACTCCTTTCTCCCTTCTTTGACAGGATGGAACTATAAGAGCTTCCTTCTTT
ATAGACTTACGAAGGGATATGAGACTCTCCTTGGATGCACCGAATAAATGTCTATGTAGT
ATCAGTTCTAATTCATGGGACCTTGTTGTAACTCGTAATTTTGGTTGAACCGCCTATTCT
GAATTGCATAGTACTTTCTGATAATCATTTGATGCTATCGCTTAGATTATTTTCCTATAC
TGCATTAATCATGTTTACTCTAATGGCACTTCGCCATAACCCTTCTATTCCATGTCTTCT
TAAGGATACTTATATCTTGTGCATGTTGGTATTATCAACATATCAACTATGTGAATAGCT
TGATTGGATGAATGATTTTGTAAATTTGTTAAAGATTAATTGGTTCTTATATGGGGGGTG
TGAACTAACTGAAATTTCTGCAAGGCTGTTAGTGTGTTGCCTGGCAGGCCGCTGGTAAAG
TGCGACTTATTTATGGTTTCTTTCATATAAACCCTATGTATTTTACATGATTCTCTCTTT
TGCAGGTTATGTTTCTAACATTTTTTCACTGTTCTTTGTTTTTACTCTTGAAATTTATTG
TTTTGCAGGGCCTTCCAGGTGCTAACTTTTTTTGTGGATATATTTTTATCTTTCATAAAA
CTATTTTTGTATGAGTTTTTCTTCATTTGAGTGTTAACCCATTCCTTTCTCGTTCAGGTA
AACTGCTGAACTGTCGTTCTGTCACCTTGTGGGAGGAAAAGAACTACTTACATCGGACCA
CCTGGATCCTTTTGCAGCCTAATCTGATAACTACGTCTCGTGCTGAGCAGCATGATTTCC
AATTCCAGATCATGACTCAGAAGACAAGAGGCTTTGGTACTACGACTGGAGCCACTGAAA
CTCTAGGCTTGG
>Xa21_24
GATGGGATCATTAACTTTTCTGCGTGGGGTCAGGATATGGTATCAGTTTCAAGAAACAAA
ATTGCATTAACTTCCCTTTCGAGGCCAACAAGTGAGATTGGACATCAGCAGCTCACATTT
CAGAACCTCTATTCGTCTGATCGAGGAGTGAAATACAAAAACATGTCTGTTCTTTCGACT
ATTTCTGTGCTTCCTTTGTCAAGATTGTTTGTTGTTGGAACAGAAGATGGTTTTCTCAAA
ATCTGCCACTAGTTGCCTGTAGTAGCGGTAATCATCTCTTCCTCATTGAGTTATTTATCT
TTAGTGACACTTCTCTTCCTTGTATTGAATTAACTTTCTTTTGGTGGTGCCTTGCTCATA
TACCCCACCCAATTTCATCAG
>Xa21_25
CCGGAGAGCACTAGCAACGAGAACAAGCTTATCTTCTATGGACTCTACAAGCAGGCCACC
GTTGGAGATGTCAATACTGCTCGTCCTGGCATATTCGCCCAGAGGGACAGGGCGAAATGG
GATGCATGGAAAGCTGTTGAAGGCAAATTGAAGGAGGAAGCAATGAGCGACTACATCACC
AAGGTGAAGCAGCTCCTGGAGGAGGCTGCTGCTGCAGCCTCTTAAGAAGTTATGAACTCT
ATGCTACATGGCTTCTGTCAGCTGAACAACTCTATGCTAGTCTGGTTGCTGACAACTTAC
CATTCTATCAATTCGGGATGTGAACTATGTACCTCTTTGTGTACTGTTG
>Xa21_26
ACGAAAGGGAATTACACAATACTATGCTTTCGTGGAAGAAAGACAGAAAGTTCACTGTCT
GAATACACTTTTCTCGAAGCTTCAAATAAACCAGTCCATTATATTCTGTAACTCTGTTAA
CAGAGTTGAGCTACTGGCTAAGAAAATCACCGAGCTTGGCTATTCATGCTTCTACATTCA
TGCAAAAATGTTGCAAGACCATCGAAACCGAGTGTTTCATGATTTTCGCAATGGTGCTTG
CAGAAACCTTGTGTGCACAGATCTGTTTACAAGAGGAATTGACATCCAAGCTGTGAATGT
TGTCATTAATTTTGACTTCCCTAAGACTTCTGAAACATACTTGCATAGGGTTGGTCGTTC
AGGGAGATTTGGACACCTTGGTTTGGCGGTGAACTTAATCACTTATGAGGACCGTTTCAA
CTTGTATCGGATTGAGCAAGAACTTGGGACAGAAATAAAAACGATACCCCCACAAATCGA
TCTGGCAGTGTATTGTCAATGATCAATGTAACATTGTAACGGTGTTTTTATCATTTACTT
ATTGTTAGGCAAGTACATCAGATGTACATAGCACCTCATCAGGGTTTTATTTGGTGCCTT
GATGACACATCTAAGCTTATATTCCATTAGTGAGGAAGTGTTTTCTGTCGGCACTGATAC
TAATCATGTTAACTGTGGACTTGCATTTTTGGCTGCTTGAAGACGCTGCTTGAAGACCCA
GGGCTGCGGCCAAACTGAACCTTTTACTTGCTCCTTGTATCTGCTCAATATTTGCTTTAT
ATTCATTTGCTAGCGACAGTTTTGGTTGTGTTATATTAGGATACTGCTGCTTGAGTCTGT
TACCGTCACTGTGGTTCCTTCATTTTCCTTTYCTTTTTCCCTTTTCTTCTCATGTTTGGA
TTGG
>Xa21_27
CCCTCCAAGCTTCAATTCCYTTTCCCCTCTTCCCCAGCTCCTTTGTTAGGTTTTCTTCCA
GTGAGCTCTTTTTGCTCATCTTCAGATCTTCACTTCTTTCCTAGTTGTTACTACTGCCTT
TGAGTATTGACAGCTTCATCCTGCCAACTCAGCTCAATCTTCCTCTGAAGTCTCAGTCTT
TGTTTCTGAATCTCTTCAATGTTCAGAGGGGAAGTTCTGCCAAAAAATTTCTCTGGCCAT
CCATTTTCCAAGGGGAGATTCTGCCAAAATTTTCATCTCTGTCCATCAATATTCCTGGGG
AGGTTCTGCCAAAATTTTCTCTGAAATCGGTTAATTTATAAGGGGAGGTTCTGCCGAAAT
TTTCGCTGGTCATCAATCTTCCCTTTGTTGACATACCCTGCATAAGTATATACAACAAAC
ATATAACTTTTTGCAAGGTAAGGAGTTTTTATCTGTTCTTGATGATAGACTCCTAGAGAA
GTTGTACTAGTTGTGTAGATGTTGTTGCTCATCATCCCTGAGCACCTCCTCTCTAGATTT
ATGACTGGCCCAGCCATAACCCAGCTTGTTCAGTCCTTCTCTGTTGTCTTCCTCTACTGG
TTCTATGTT
>Xa21_29
TGGGGGGGGTGTGTTGTAACCATATCCATACCTAAATTGCATTAACATATGACTTCACGC
GTAAGCGTATTTCATTTGTTCCTTAGAAATCATCACGTCTCAACCTAATTTTTCCTGATT
TTCATGCTATATCATTACCGAATGTTTTGAAGTTTCTTATATTATCCAACTAAAAAAANA
AATA
>Xa21_30
GAGACAATGAGAACCAATTGGCAAACTTGATGTGAGCTCCAGTAGTAGCTCATAAGCTGA
AACCCCCAGAGACAGTAAAGTACATATGGCTGCCTTTTATCATGACTTGACCTGATAATT
CAAAGGTTCCAACAATCTTCCATACCAAGTCTGATGAACGCCTAAGTCATACGAATCCTG
AGATTTTGTGAGAAGCAAGCAACATATAACTAAATTACCAGTCAGACTAGTGAGGGACTC
CCGATTCAATTTATGCAGCTTTGCAAATACAACGAATCCTTCAGTTCCAACCATCTCGAG
AGAAAAGCCTACAGACATAACTAAACCAGTTCCATGGACTGGAGGGAACCAGCTAACATC
TGTGAACAGAAACTACCAACAAAACGGCCATATCCTTCACTCAGTAACACCAGCAGTGAG
GGATCATGCAATCGGTACCCCCGAAATCATTATGA
>Xa21_31
GGATGATGGGCAGGTCCTTGTACATAGGCTATCTGCAAACTAACCTTGGTAGTGTGTATA
GAGTAACCGAGAATGGCCATCTTTCACCTGGATGGTGGTTCTGCATAGTTCATCAACAGG
AGGTACTTCAGGCAGGCAAAGCACCTCAAGTATGCATGGCAGCGTGAAACTGCGGTGAAT
GACTTGGTGGTGAGACTGTTGGTTGTCTGGATGAGAGCACAGCAGTTTCTGGGTAGCCTT
TGTAGCTTGTGGTCACCTCTATGTTACTAATGTTCTTTCAGCCTTTTGGGTATTCCTTCT
TTAGGTTTTAGATCACCATTATCCATGGTCTCACATCATTAACCTTTAGTCGTAGTCTGT
CCTTGTTCCTGGTAGTTCATGCCTGGCAGGGTATGATAGTGTCTAAGTACTGTTCAAATG
CTTAGATGTCTGCATCTGATTATCTGGCAGCTATCCATGTGTGAAATATCTGTAGGATAG
CAATATCTTGCAGTGCATGCATTTTGCTTCACCTTGTAGACATTCCTTGGTTCCTCTGGC
TCACTCTACTCTTGCTTCTGGTGTTCTGCAAGGAACATTATGATCTCTCCTT
>Xa21_32
GCTCTTATAGCTGGCTTCAACAAGGTCACCATACCTATTCCTTTTCCTAATCTAACCATT
ACCCCTTCTCTCATCTCACTTTTATATGCCTAGTTCCTATAATTACCATGTTGCCAGTAA
TTCATTCTTTCGATTCCTCTATCCTAACTTTTTTCTCTTATGTGCTGCTTACTAATCTTA
TTCTTCTTAACAAAATCTCCTGGCACATTTTTTGGGGACACAATTTTAAACCGTTTCTAG
GTACCCCGTTTCCCAATTAAATAACTTTAGACTCATATCCTTGGATAGTCATCTGTTGTT
>Xa21_33
TAACATAAGAACAATAAGAACTCGAATTCTTATCGATACTGGAACTCAGAGCATAGGAGG
GAAAGTCGATTTATGGATGGAATCAAATACGCAGTATTTACAGAAAAAAGTCTTCGTTTA
TTGGGAAAGAATCAATATACTTTTAATGTCGAATCGGGATTCACTAAGACAGAAATAAAG
CATTGGGTCGAACTCTTCTTTGGTGTTAAGGTAGTAGCTGTGAATAGCCATCGACTACCC
GGAAAGGGTAGAAGAATGGGCCCTATTCTAGGACATACAATGCATTACAGACGTATGATC
ATTACCCTTCAACCGGGTTATTCTATTCCACTTCTAGATAGAGAAAAAAACTAAGGAGAA
TACTTAATAATATGGCGAAACATTTATACAAAACACCTATCCCGAGCACACGCAAGGGAA
CCATAGATAGGCAAGTGAAATCCAATCCACGAAATAATTTGATCCATGGACGGCACCGTT
GTGGTAAAGGTCGTAATTCCAGAGGAATCATTACCGCAAGGCATAGAGGGGGAGGTCATA
AGCGCCTATACCGTAAAATCGATTTTCGACGGAATCAAAAAGACATATCTGGTAGAATCG
TAACCATAGAATACGACCCTAATCGAAATGCGTACATTTGTCTCATACACTATGGGGATG
GTGAGAAGGGATATATTTTACATCCCAGAGGGGCTATAATTGGAGATACTATTGTTTCTG
GTACAAAAGTTCCTATATCAATGGGAAATGCCCTACCTTTGAGTGCGGTTTGAACTATTG
ATTTACGTAATTGGAAGTAACCAATTAGGTTTACGACGAAACCTAGAAATCGATCACTGA
TCCAATTTGACTACCTCTACGGGATAGACCTCAACAGAAAACTGTTGAGTAACGGCAGCA
AGTGATTGAGTTCAGTAGTTCCTCATAGAAAATTATTGACTCTAGAGATATGGTAATATG
GAGAAGACAAAATTGTTTGAAGCACGCACAGAACCGGAAGCGCCCCTTGTTTCAAAGAGA
GGAGGACGGGTTATTCACATTTAATTTGATGGTCAGAGGCGAATTGAAAGCTAAGCAGTG
GTAATTAAGACCCCCGGGGGAAAATAGGG
>Xa21_34
AAACAGTATGGTAACATTGGGGACGAGATTAACAGAGCTCTATCAAAGTACAAGCAAGAG
GTGGAAACCCAGTCTTTCCCGGGTCCTAATCACACGCCCTACAAACTAGCTGCCACAGAT
GTTGATGCCTTTCTGAATGCGCTGAAGATGAAGGGCCTGAATGTGGCTGCTGATGCTGCA
GCCGATGCTGTTGAATACACAGATGAGAAAGAGATAAATGGAACGCCGCAGCTCAAGGTC
TATGCCTGATTGTTCCTAGCTAGCTAGCAATGGATGAATAGCAATATGGTTTGATTTATC
GCAAAATGAATAAATGATTTGGTTGCTGAATGAAGCTGAATCTGAATCTGAAGAGTGAAG
ACCCATCAAGTGTTATGATCTTCTTTAGGTGTATTTGACCATGGATGCATGGGGTTTCTT
ATTTTTTAGGAAGTATAACGTGAGTGTTGTATGCATGAAGTATGTATGGGGAGTGCACTC
AAACCTATCAGATAGTAGATTCCATTGGTGACAAAGTTATAATTCTGTATTCTGTAATAA
ATTCATCATATGCTATTGTTGTGGTTTTGGAATGTGTTCAGCCAAATTTGTAG
>Xa21_35
CAAGGGCACGGCTGAAGGGGGCCCTCTCTATGTCAAGGTGAGCATGGATGGAGCCCCCTA
CCTCAGGAAGGTCGACCTCAAGATGTATTCTAGCTATGAGGACCTCTCCATGGCTCTCGA
GAAGATGTTCAGCTGCTTCATCACTGGTCAAAGCGGTTTGCGTAAATCATCAAACAGAGA
TAGGCTTACTAATGGTTCAAAGGCTGATGCCCTCCAAGACCAAGAGTATGTCCTTACATA
TGAAGATAAGGATGCTGACTGGATGCTTGTTGGTGATCTTCCTTGGGATTTGTTTACCAC
TATCTGCCGGAAATTGAAAATCATGAGAGGATCTGATGCTGCTGGAATAGCTCCAAGATC
AATAGAGCAGTCAGGGCAGAGCAGATAAGTAACCTTCGTCCGGACGAGAAAGGCAACTGA
TCTAGCAGCTTTGGAATTGTTCATCGCAAGTATCCCAAATATCTCAATGTCTGTTGTAGT
TTAATGTTGTTCATCAGACCTGTGCATTGTATGTCTGTAATTTGTTCCTTCCAGATCGTG
CAATTGTGCGTTGCCCCTCTTTTCTTTGCCATTGAAGGTCAAGTCAGGCTCTTCTCC
>Xa21_36
TAACAAGATCGGGCAGCCGCACACCGTGCCGTGCAAGGTCACCGGCAAGTGTGGCTCCGT
CACCGTGCGCATGGTGCCCGCCCCGGGGGGTTCGGGTATTGTCGCCGCCCGGGTTCCCAA
GAAGGTGCTGCAGTTCGCCGGCATTGAGGATGTCTTCACCTCGTCCCGTGGATCCACCAA
GACCCTTGGCAACTTCGTCAAGGCCACCTTTGACTGCCTGATGAAGACTTATGGATTCCT
TACTCCTGACTTCTGGAGGGACACCAAGTTCGTCAAGTCTCCATTCCAGGAGTACACCGA
CCTCTTGGCCAAGCCGACTAAGGCTCTTATGATTGATGCACCTGTCGAGAACGTAGAGGC
TTAGGATGGCGGAGTAAAGAGTCTTTGCTAGCTCGGACTTGTCTGATGCACTTTGTTTTA
CTATAGTTAAGAACCGGTTGTCATCCTTGGATTGTGCTGCGTCTG
>Xa21_37
TTATTTTTTTTTTCATCTGTTGACCTCTAAATTTGTTTTGTATTTTTATGTTTGAAAATT
TAGAGCTCTAGGTGCTTTCGCTTTCTAGTGGCCTGTTAATTTTCCTGTGCTAAAATTCAT
ATGGTTATATGAATCTATGCTCTCCTCAAGGAATTACTTTCTTTTGCATCTTTAGTTATT
TATTATTCATGTGTTACTTAGTTCCCTTTTTGCTGTGGACTTGTGATCTCGTAGATCTAT
GTGTGGCTTAACAACAATTTCAGCTCGCATGCATGCATACATGAAAATGTCTACTAATTA
TTRTTTGTCTAAGTCACTAGTGTAAATTCAACTAAATTTACAAATGAAGTAATTTAGAAG
TGTTGATCTCGCTGTTATGCTTTCCCTTGTTTTGCATGAATTTTTAGAAGTTTATATGCT
GCTATTTTAAACGTGTGCCCTGGTCTTATCACTGCCAACTGGTCCCAAGATGGTTGTAGA
KCTATTGCCTACTACTGTATTGTTCTTGACAGTGTGAAGTGTGATCCTCATATTGA
>Xa21_38
GAGGAAGGGCTCCCAGTGTATCCATACGAACGCTTGAGGACATCTTCCATCAATCCTGTG
ACAGACATTGATGTGACTAAGCGTGAGACATATCTATCTGCGGCGGAGTTCAGGGAAAGG
TTTGGGATGACAAAGGAAGCTTTTGCGAAGCTACCAAAGTGGAAGCAGAATAGGTTAAAG
ATTGCCCTTCAGCTGTTTTAAAATCTCTTACTGTGAAACGAGACAGTGTTTCCAACAGTT
AGCGAAAGAACAGTATGACGAGACTGGTTCCGAAGGTAGAAATCATGTTTACCAGTCACT
TTTGTGGTCTCTTGCGGTGTTGCAGTGGTATGCAACATTGGTTGTAAGTGTATCCTGGCT
TTGGGTCAAGGGACCCCCTTGTCAGGTATGGGCGGACGCAGGACCAGTGAATTTTTAG
>Xa21_39
GACGGAGGGAGTACAGGCTAAAGTCTCACTCGATCGACAAATATAGAGCAGAAGAAGACA
GACTATGGGTCTGAAAAAACTGATGAGTTTCATGAAGGCGATCATGATGAAGTCCCAAAT
GCTGTATCGTTAGCTTTTTTATCAGTGTGGCTGAAAGAGAAGTTGTCCGGGAATCGCGAT
GATACGTACCAATTTGCTACAAAAGGATAAAACAGTGCTTCTGACAACAAG
>Xa21_40
AAACGAACCAGCATGAGTTGGGAAACATTTTCGTCCAAAGTTCAGACATTTTCAGAAGGG
ATTTATGGGGGGAGCCCAATGAGATAAAACCTGGAAGAGGTGAATTCCATGAGCACCCTA
TGGACTGTATTTGCGCAAAGACAAAGGGAAGAAGTGGGCATAGTAAGCCTCATCTAAGTA
ATCGGATTGGGGAAGCAATGGAGAAACGTGCTAATGATGGTGAGTTTGACTGGAGAGATC
TGGACTACGGCGAGAATACACCCTTGGGAAGGGATTCTTCAAATGAGACTGATTCAGACA
TGCATGAATTGGAGGACATGGTCTCAGACTAGACATGTAAAATGGATAGTATCAGAATTA
GGTTTTTCAGCTAAACTGGATTGCCGGTGAAGTTTTTAGCAGAGAGAAGCTGCAGCGTAA
TTTATATTCTCCGTTTTTTTATGGAGACTTGTAGAAATCAGTGTGGGCTTCTTACAGAGA
ACACAGAAACAGACCCTCGGTATGCGCAAAGAAAAATGTACAGTGCTGTGTTAGTTTCCT
GCGAATGCTGAGAGGCAAAGAAGACTTTTTAGTTCCTTTTTTACTCTTTCAAATATTTTA
CCTGTGTACCATAAATAGATGCTATTAG
>Xa21_41
ACACTACGCCTATATACACACACACCACACACACACAGCTACCTCCACCACCCAACCCCC
CAAACACCTAGCTCACTGCATCTTCTTCCTCCTCCTGATCAAATTAATCATCGTCTCCTC
CATTGCATTCTTGCATCCATCCATCCATCTAGCTATAGTTAGTGTTGTTCTTGTTCGTGT
TCTTGTTCTTGATGTGCATTGTTCTTTCTTCTCTATTGATCTAATTGTTCTTAGATTGAG
AGTGAAGTTGTGAGAGAGCTGGACACCATTTCTCTCATCAATATCCCTTAGCCAAACCTT
GAGAAAAGCCTGTGAAGCATGTAAGAACACACCAGTTTGTTCCATCCAAACCCAACCCCA
AAAAAACGCCAAAA
>Xa21_42
GGAGATTCATTCAAGCCTAGTGGTGAACTGTCGAACTTTGTAGCTTGTGTTTTCTACTGA
TATATGTTTCGATCATGTCACCCTTCAAAATCGAAAAAACATTACTTCTTCTCTTCAATT
TGAGATGATCTCCTTAAGGACCGTTCTATGACAAATTTCTCGGCTGTAAAGAAGTGTTTT
GATGGAGCTTCACTAGCAAGTCCTGTTCACACTTGTGACCTGGTTTGTTTTGTTATTTTT
CTCTAAATTTTGCATTATATAACTTCAATTTTTTTCATGTATTTATTTATTTTCTTTCAC
CTCTTTTTCCCAATTCTAAAGAGTTGTCACTGGTTCGTATTTGTCGTTGATTTGAAATCC
GAAAGATTTCTTTTTCTGGATTCATTGTATGATGAGGAGAGCTTCTATCATGCTGAATTA
AGACCTAAACTGATTTCAAATTTTAGTCTTGCCTGGAACCTTTATGTTCGAGA
>Xa21_43
AGTGTCTTTACGTGGCATAAATCTTGGTAACTTGAATTTCTTCATTGGCAAGTCTGTGAG
TCAAGAAAGATGCTTTACCTTTTCAGGGCATATCATATCCATATGCTGATTCGTTCTATG
GTGATGCTGTAGCGACTTATGGCACACATGCTATTGTAAGTGACCTTTGTGCTATCCAAG
GTTTCCTTTATTAATTCCATTTACTTTCTTGATCTGGCAGTTATAAATGGAATTCATCCA
AACTCGGCAAAATTCCAATCAAATTAAGAATGGGATTTCGTTTTATCTCATTCTCATTTA
CCTTTTTGGTTCCAAACTTCCAGCCTAATGTTCTTGTGTGCGCGCTTATGTGCTTTAGGT
ATATTCATGGGTTGTTAAGAATGGGATTTCGTTTTGTGGGATAT
>Xa21_44
GGGGAAGCTCCTCGGCGGGCTCGACCGCCTCATGGCCGTCCACATCTCCGGCGAGCTCGT
GCCCATCCTCAAGAAGGCCGGTGCCCTCTGGCTTTAAATCACCATCATCTTCCTTCTCTC
CTTCCAATTTTTTTCTTCCTTTCTTCACAATATCATGCCATCGTGGTTCAATCCTGGCCG
TTGGATTCGGTTTTACATCGCGGCGGATTTCCTCTAGAATTTTTTATTCTTCTTTTCCGT
AGGGTGTGCTAAGCTTTGAGAAAAAGAATCAGAGAGAGCTAAAGCTAATGTTGCTAGTTA
ATAATTCATTTAGCAAAAATATATCTTCGTGCG
>Xa21_45
CATCTAAATATCTTCTTCCTCCACACACATGTCAGTCATATCTCATATGCATATCATCTG
TCCTAGCTCTCATGAGTATACTTACTCAGCTCACATATTTACTAATTACACTCACGCCAA
ATGTACCCACTTATGGGTTGAGTGGTGCATTTGGTATGCTAACAAAGGACTGTGGTAAGT
CCAATTTTGCATTGTGTAGCTAGCTAGTCTGGTCTAGCAATTAAGGTCTTCTTAATTAAT
TCTCCTTTAAGTCGAATGTTGCATTAATTTTTTACAAGAAAATCTCTCATCCAATGTGTC
GTCAGTCTAGTACACGAGTAAATTAACCATCCTGCATGTATAGGTCACAGGTTAGCATCT
TCAGTTAATTAGTGTGTTCATGTTAGCTTAGCTTCTAGGAAAAGTTTTGTTGTGCCTTGT
ACCTCTCAAGGAAGAGAGTGCAGGCCGGGGAAATAATATGTGGTAGAGTCGCTGCTGATT
TTTCATATGCAGCTTTAGTTCTCAA
>Xa21_46
TCTAGTTGCTGTTGATATTTCTTCGAAGATTGGGATAAAGTTGCTTCATGAGGCCATACG
TTACCTGATGGCTGGGTCAAATAGAGCTCGTGTTGGTCTACTAATTTATGTCCGCAATGA
TAATCCATCACCTATTTTACATATGAAGGATATCTTCGATAGAACCATTTCATCTTTCAG
CTATAAGGAAAAGGTACTGGACTTCCTGCATGAGCTGACAGG
>Xa21_47
GGCATTTGCATCAGTTCGATTTGGGGAGGAAGAGGAGGAGTTGGGCGATCCAATCATGAG
GGAGTGAGATCGATCGATTGATTAGGGGAAGGAAGGAAGGAGAGTGGATTTCGATTTTGT
GGCCTCGATTTTGACTTGAGAAGGCAAGAGAATTTTGGTCGAGAAATTTGGGGAGAATTT
TGTGTTTGGGGATTGTTGCCAAGAATGGGTTGTTCTTCAGCCACTGAAATGTTATCTTGA
TATATCTTTTGTTTGTATGGGATTTTAGTTGGGTGTGGATTTTGACGGTCGAACCGAGCT
TAGGTGATTTTTGCGGGTGGAGTTTTTAAACTTTTTGGATTTGGATTTCCTGTTTGGCAT
CTGACGGTTCGGCTGTTCGATTGGTTGGTTTTGAATCGGATTTTGGAAATTTTTGGACGA
ATTTGGGAGGAAAGGGAGTGTTTTTGTGGGGGCTTTTGGTCAGTTTGAGTGAACTTTCCT
AATTGGAGCCGGATTTTGTGGCCGTAGAGCTGCCTTTGAAAAGGCGACGCCTTTACTTTG
CTCCTCTAGTCTAGTGATTGTGCCAAAGAT
>Xa21_48
ATGCAGTAAGCACTAGCTCCAGTACCAGTTGATGCACATAATATAAGTATTCATTGATCA
TCCCCTCTCCCCAACACAATCTTGTGTATGCACAAACCACAATCAGCCTCGCAAACCTAA
CCAACACTATTACTCTTCTGCTTCCCCATTCCTCCTTCCCTTTCGATCTGTTCGTCCTCC
TAGCTCTAGCTAGCCTCTTGGTCAGGTTATAGATTACATAGCACAATGAATTATTCTCCT
CCCGGTTGGCTCGATCGATTCAGCTAGCTGAGCTTCTCGATCGATCAACCGATCTTGGTT
GCTTCTTCTTCGATCCTTTCACTCCGTGTAGTTCTTGATTTGAAGGATCGACGACGAACT
CCCTGTGGCTTCTTGTTCGCCGGGTTCAGCCGCATCCATGTCGATCACGGAGGCTAGCCT
CCACTTCTGCTACCTCCACTCGCTCTCCGTCGTGTTCYTCTACTTCTTCTACGTGATTTC
CTGATTCGCCTCATCCGCTTCCTCTCCAAACCTGATCAAACAAAGCTTCGTGCACGATCC
ATCTTCGCTGAAACTAAGGACCAAAAACTGAAGCTTTGTTTGATCCAAAAAAATATATAT
TCTACGAAAACATATGAAACTCTACATTGTGTACTTGACTTATGATTGTTGCCACATGCG
TGATGCGTGTCTTCGGTTTGTAT
>Xa21_49
ATGACTGCCTATCGACGACAGGTGCAGAAGAAGAAAACTGTCTTGGTTCTTCCTGCTGTT
CATGACTATGCAACAATCTCTCATGAGATTTCTGTGTACACAGGTACCCTCGACAAACTA
GACGAAAGAAGTTGCGACGAAGAAGAAACCTACCCCCAAGATGTCATCAGGAGTAAGGAT
ATCAAAGAGAGTGAGGGCAGGTGCTCCAACCGAAATGCCTCCTGGAATCTCAACAAGCAA
ATCTTGCAAATGAATCACTGGCAAAGACTCAAAAGGAGTTAGCAGAGTTCAAGCAGCAGC
AGGAAGAGAACAATTTGCCCCTTCGACATATCTTGAGCCTTTCCCAGGGTAACTTAAATA
TGTCCTAGTCTCCTTTATGATCTTATGCACTGTGATAAACTCCATGTACTTATATCTGTT
TTGATGGTTCTGGGCACTTATTGTCATGTGGTGGACTTGGTTATGTGAAATGATGTTTAG
TGCTATGGTGGTAA
>Xa21_50
AAATCGGTGATGCAAAGGAAGAAGCTGTTGCAGCAATCATTGAGTTTGTCAAGTCATCTG
ATCTCTATCAGTGTGATCTACTCAATATGCCAGCTGTTGCACAGCTGGAAAAAGACGAAA
AGTATCAACTCGTTTATGAGCTCTTGAAGATATTCCTTACTCAGAGGCTTGATTCCTATT
TGGAGTTTCAGTCAGCTAATTCTGCCTTGCTGAAAGGTTATGGACTGGTTCATGAGGATT
GCATAACAAAAATGAGACTGATGTCCCTGCTTGACCTCAGCAGCCGTTGTGCTGGGGAGA
TCCCCTTACCATGCAATCATAGATGCACTTAAGATCAATGATGATGAAGTGGAGTATTGG
ATTGTGAAAGCTATTTCATGCAAGATATTGGATTGCAAAGTAGACCAGCTTAACCAGGTT
ATCATTGTCAGTCGGCATACTGAGAGGATATTTGGGATGCCACAGTGGCAGAGTTTACGT
GCAAAGCTTGGAGTTTGGAGGGGAAACATTGCTAGTGCTATTAACACAATACAAGCAAAC
AAGGTGACTGATGATGGATCACAGGGGATCCAAGGCTTGATGATCCGTTGATGGAGAGGG
GTTCCTGAATTGAAATTATAGTTTCAACTTTGAGTAGATGAGCAATCCTTTTGTATGAGA
TTACTTGTAATGTGAATTACTTTGATCCCATGACCTTGTGGCTGGATCTGGATTGCTATG
GCATGCTAAGCAATCTCTAA
>Xa21_51
AGTGCAGGGGATGCTTCTGCGTCGAAGCAGGAAGAGGTGAAGCGCTTGCCTGGTGGTAAG
GTCAAGAAGAAGGATAAACAAGAGGTTGTGATTGAGAAGATTGTCCGCAACAAGCGCAAA
TGTGTTACTGTGGTGAAGGGTCTGGAATTATTCGGTGTCAAGCTGAGTGATGCTTCAAAG
AAGCTGGGGAAGAAGTTTGCTACAGGAGCATCTGTTGTTAAGGGCCCCACTGAGAAGGAG
CAAATTGATGTGCAAGGGGATATATCATATGATATCGTGGAGTTCATTACAGATACTTGG
CCTGATGTACCTGAGTCAGCCTATTTTTTTCATTGAAGATGGAAGGAAGGTTCCTGCTGC
TTGATGTTTTATCGG
>Xa21_52
GGTGGGGGGCCTTTGTTTTTCTTGTGTTATTCTCTTCTTGGTTTTGATCTTGATGGATAC
ATTCTTGTCAGTTAGTAGAACTCAACCCAAGCTGCTTATTTGTGCATCTAAGAAACTGTT
AAAACAAGCATTTTGAAATCATTTAGCCTGTCAATTTGATTTGTTTGTGGTCAGACCTCT
CCACCCTAAATATATAGGATCTATTTCAGATCAGACGCAAATGGAGGTTGTTTATGTTGG
>Xa21_53
GCATCTTCCTCATTTACTAATCAGTTCACAGAGAAACAGAGCCGAGGTTTCAGTCGGTTA
TTTTCGAAGAGCAAGAGCGAATACTAACCGACTTTTGAGCTTGTTTTGCTTGTCGTGGCA
AGCACTGCAGGTGTATATTTTTGCCAACAAAACCTACCACCTATTTGTGTGTTATGTAGA
TGATGCCTGCACTTACCAGATTCTAGTAGTTTTTGCTTGGGATTTTAGCTGTATCCATAT
TCAGTGTGGTTGTCAGCCGTCAGTACTAAGAACCATCCTTTGCCCTGGATTTTTTTGGGT
TGCTGTTACTGCTTATACCTCATGGAACCTCACTGTAAATTTGCCTAGCTACCTCGATGA
AGATTGAGAAGGTAATGTTGTTAGTGTGAACAGATTTCTCTTGCCAAGGTTCAGTTAACC
GCTAGCTTGTGTTGTGGTTGGTTAGTTCTCTGTACAGATAACCTGAAAAAAGTTTGGAGT
TTGCTGTCAAGTTTTTGATTGTAAAGTATTTGGATACTCTGTGTGCTAACAGTTTGGAAT
GTAATGTGTTGCCCCTTCGCAGTGAGTGACAGGCTAGTAG
>Xa21_54
AAAGGATTATGTGCATGTGCGCATCCAGCAGCGCAACGGCAGAAAGAGTCTAACTACTGT
TCAGGGCTTAAAGAAGGAGTACAGTTACAACAAGATCCTCAAGGATCTGAAAAAGGAGTT
CTGCTGCAATGGTACTGTAGTCCAAGATCCGGAGCTTGGCCAGGTCATTCAGCTTCAAGG
TGATCAGCGTAAGAATGTTGCCACGTTCCTAGTTCAGGCTGGGATTGCTAAGAAGGACAA
CATCAAGATTCACGGTTTCTAAGCTGCCTATAGATGCTCGTATGCAATATCGTGTGCTGC
CAGATATTGGGAAGCCTCTGAAGCTACCAGTTACTGTTCTTTA
>Xa21_56
GGTGAGTCCTTGCTGTCTTTTGGCTTAATTTGGTAGTAGTGATCAGAATGTTTGGAATTT
CAGGCTGGAATTTAGTCATATTTTTGTTACAATTTCTTGTTTCATGCTTTTCCATACATC
AAAAGAGAAACAAAAGGGTCGAAATTTATTGGAGGGAGTAGCACATAAGTGTACTTCTTT
TGCCGGGTCGGCCGACCAAATTCCATTAAGATAGAGGATATGCAAATTTATAAACCTGTG
AATTTCGACAAA
>Xa21_57
ATGTAGTTGGTGGTGTTCTAAATCCGAATGCTGCCTACTTGATTCTTCGAGGCATGAAGA
CACTGCATCTCCGTGTACAATGTCAGAATAATACTGCAATGCGGATGGCCCAATTTTTAG
AGGAACATCCAAAGATTGCACGTGTCTACTATCCTGGTCTGCCAAGTCACCCAGAACATC
ACATTGCCAAGAGTCAGATGACTGGCTTTGGTGGTGTCGTTAGTTTTGAGGTTGCTGGAG
ACTTTGATGCTACTAGGAGATTTATTGATTCTGTTAAGATACCCTATCATGCCCCTTCAT
TTGGGGGCTGTGAGAGCATTATTGATCAGCCTGCCATCATGTCTTACTGGGATTCAAAGG
AGCAGAGAGAAATCTATGGAATCAATGACAACTTGATCAGGTTCAGCATTGGAGTGGAGG
ACTTTGAGGATTTGAAGAATGACATTGTTCAGGCGCTTGACAAGATCTAAGCACCTGATT
TCATGAGAGTTCATCTATCTGATCTTGTTTGCCTCTGCATCACGTAGAGAACTTTGATAT
TCCAGCTGAGAATTGCGAATAAGTTTCTTCGTTAGTTCCCATTATCTAGTCTTTAGTTCC
AATTAAGTTTGAGTCTGTTTTTTCCTCTCAAAATGGCTATGTTCAGAATTATTTTTGAAA
TGCTGAAAATCCACCGTTGTGTTGTGTACTTTTGCTTGCCTGTTGTCCTGTTGGTTGTCG
GAACAGAGTAGTTGCTTTG
>Xa21_58
GAGCTTGATGTGTTACGTGATGCTTTGGTGGGTCTTCCTGGAGTTAGTGGTTTATCAACT
GAACAGAGAAAGAGGCTCACAATTGCAGTAGAGTTGGTAGCAAACCCTTCAGTAATATTC
ATGGATGAGCCAACTTCTGGACTTGATGCAAGAGCTGCAGCAATTGTCATGCGAACTGTG
AGAAATACCGTCAACACGGGACGCACTGTGGTTTGCACAATTCATCAACCCAGTATCGAT
ATTTTTGAGTCTTTTGATGAGCTTTTGCTATTGAAAAGGGGAGGGCAAGTTATTTATGCT
GGTGAACTCGGCCGCCACTCCCATAAACTAGTTGAATATTTTGAGGCAGTTCCAGGTGTT
CCAAAGATCACAGAAGGATATAATCCTGCAACATGGATGCTAGAAGTCACCTCCCCTATA
GCTGAGGCTCGTCTTAACGTAAATTTTGCTGAAATTTATGCTAATTCGGAGCTTTATAGG
AAAAACCAAGAACTAATCAAGGAATTGAGCACTCCCCCACCAGGATATCAAGATCTCTCA
TTTCCTACAAAGTATTTCAAAATTTCTATAGTCAATGCATTGCAAACTTTTGGAAGCAAT
ATCGTTCTTATTGGAAGAATCCACCATACAATGCCATGCGCTATCTTATGACATTGCTCA
ATGGCCTTGTCTTTGGCACGGTATTTTGGCAAAAGGGAACTAAGATATCATCGCAACAAG
ATTTGTTCAATTTGCTTGGAGCCACTTATGCTGCAACTTTCTTCCTTGGGGCTGCCAATT
GTATCACAGTTCAACCCGTTGTTTCGATCGAAAGAACAGTCTTCTACCGCGAAAGGGCAG
CAGGGATGTACTCTTCATTGTCCTATGCATTTGCTCAGGCATGCGTGGAGGTCATCTACA
ACATCTTACAGGGGATTCTATACACTATTATCATCTATGCAATGATTGGATATGACTGGA
AAGCCGACAAATTCTTCTATTTCATGTTCTTTATTGTAGCAAGTTTCAACTACTTCACAT
TGTTTGGGATGATGTTGGTGGCATGCACCCCATCTGCAATGCTTGCAAACATTCTCATAT
CCTTTGTGCTCCCTCTCTGGAATCTTTTGCTGGGTTCCTCGTTGTTAGGCCGTTGATACC
AATTTGGTGGAGGTGGTACTACTGGGCAAACCCCGTGTCAGGA
>Xa21_59
GCGTGGGGAATTTTTCTCCCCGACTGTGTCGTCTTCTGACGCGATCTTGTCTTTCTCTTC
TCTTTAGGTGAAGCAGTTCGGAGGAAGGAGACGGAGGGGTTTGTTCGCCAACCTAGCTAG
CTTGCTCGCTCGCTCAGCTGCTGAGCTCTCTTCTTCGCTGGATGCAGGTTCTCATGATCA
GAGATGACAAAATGCATGGGCAGGTTGCAGTTATCAGGTGTCTTTTCAGCTAGTTCAGGT
GAGAAAGTGAGGACAAACAAGTGTTGGAGAGTCTTGGAGGCAATGCAGATTTCT
>Xa21_60
AGTAAGTCGGTTTTACGTTACTGTTCATATTTGTTTGGTGATCCTTTGCTAAGTTCTAAT
AATGTGTTGTCGGCAGTAAGTTTGCTATCTTTGATAGAGAAACAAAAGGCAGGCTCACTG
ATTGCTTTTGCCCTTGCCTGCTTTACTTCGCTTTAATCACGGTTACTGCACTAAAAGAAA
AGATTATGTTGTCAGTTGCAAGTCGCAACTACTACAGCAATTCTTATGATCATTTTCG
>Xa21_61
GTGGCTGTGGCTGCAGCAGGGCAGCGGGCAACATGGTGGAATTGCTGTGGGGTATTTGAT
GCGTTCTCTGGTTCGGAGAGATAGATTAAGGTTGGAACTTGGAAGCCAAGAAGACAGTAG
ACGCGAAGTTGTTCAAAGCTGATGGTAATTGTAACTAGTCTGGTTTATGCTCATATGAAT
GGAGTTGAAGAATGGATAACATCGAGCTGATGTTTCTCTCTGGCCCATGTTTCTACACCG
TGCTGTGCAAAGTTACATCCCCTTGGTTGTGGTTAATATTCTTGAGTCGCGTAGTACTCT
GAAATCTACACCCTTGTCTATTATCATCTAGGTTATGTTCATGTAGCATAAGAGTTGAGT
TGAGTCGTCAGCAAAGAAATTTTGTTCTTTCTGTTTCATTACG
>Xa21_63
AAACATCACCTCCTCTTCTTCTCCACCATGGATGCCCAAAAAAACCACAAAAAGCTTTTC
TTGGATTCTTGGAGGAGAGGGGAGGAGAGTGAGGAGGAGGAGAGAGATTAAGCCCTAAAT
TTAACCCTAAAAAAACTACTACTACATAATCAATCCATCATCCAATCCTTCCATATAATC
CCACAAGTATAATTGAGAGTTTAGGTAATTTACCAAGAAAAATCTTTTTGTATGTAAATA
AATCTCAGGTGTCAAGGTCCTTGATGTAAATTCTATGGGGGGGTTTAGAAAATTTAGAGG
GAGGAGACAGGGACAAAAGGGGTTCATTAAGGAGAGCCCTTTTGGATTTAATCAAATTTT
TTTCTCTTCATCTGTCCCTGTAAACTCTCTTTGGGATTTAGTAACCAATTGAATTAGTAG
GTGGGAAGGGGGGGTTGGGATTAGTTAGGTATCTGTCCCTAGTTTATTCTATCATGATGA
TGATGCTTATTTTTGGTTTTTGATGGAATTTGTTTTTTGTCCATGCAACCAAGAAATGCA
AAGGCCATGGAGATATGTACAAAAGAGTGGCTACAAAGAAGAGAGTGAGTTAAGAGAGCA
GCTTAGCTTTAGGTTAAGTCAATCAGTGTGAGGGAGACTTCGCAGTGAGTGACAGG
>Xa21_64
AGTTTTGCCGCCCCGTTTCTTCTCTTCTTCCATCTTCGTCATCTTCAACCTCCTCCTCCT
CGTTATATTAGGTATATAAAATAGCCTTTCTTTTCTTATCCTTTTTAATTTTACAGAGTA
ATTGATTTGCAACTCTTCACCTGGAACTCTCTTGAGAAATGGGATTTTGATACTGGTAGT
ACTAGTAAATGGAATTGAATTCTTTGTTAGTACTACTACTGGTAGTACTTTGTACTGCTC
GCTTGGTAGTAGTAACAGCCAATCCATCCGCCATGGATTGGCTGGCTTGAACGGGAAGCT
GAAGAATTAATTCATGGCGGAATCATGTCTACCGAATTGGG
>Xa21_65
AGCGCGTCGTCGCCGTCTCCCAGTCCACCAGCAACGCCCTCGCCCTCGTCAACAACCTCG
ATCCGCACCACCACTTGTAATTACTCTAAATCACTCCCCTACGTGCACCTCTACAATCAC
TTGTATGTAGTAATAATCTCTCCTCCTTCCTCCTCTTAATCTCATCGCTCCTATCCTACA
CGTATTATGGATGCTTAATTATAGTACTAGTAACTGCCTTGCTTCTTCCCAATTTCTTCT
CCTCTTCTCTTTGGAGATGTGTGTGTAACTGTATCTTCTTGTTTTTCTCTTCTTTTTTTG
CTTTCTTGTTTTCTTTTCTGGAAGTTGCTAGTCTTAATCTCTTCTTTCAGAAGAGATTGT
AGTACTGCCTTTCAGTTTGGATATCTTAACTGTACGGAACCAGAGCAGCTTTAAAAGAGT
AATATGTA
>Xa21_66
TATCGACGTCAGATATTATAATGCGGATTGTTAAGGATTATAATGAGTATGTTATGCGGA
ACCTGGCCAGGGGGTACACCAGAAAGGATCTTGGTGTCAGTTACGTTAAGGAAAAAAGAC
TGAGAGTTAACATGGGATTAAAAAACCTGCGTGACAAAGTGAAGCAGCACCAAGAAAAAG
TAGGGGAGAAGTGGAATACAGTGGCGAAACTCCAGGAAGAGTGGGTGGAAAATGCAGATC
GATGGGTTGCTGGTTTTCTGGAGAAGTTTGAAGAAGGCTGCCACTCAATGGGAACTGCCA
TCAAAGAGCGGATCCAAGAGAGGCTCAAGGCGCAATCCAGGGATTTCAGCCTTCTACAGT
ATGATGGCGAGGATGTTGACGAGGATGAGGACGACGAAGAAGATGTCAGAGAATAATGCC
ACCACTGTGAATATACGTCAAGTATAATATATGTACATGCGCTGCATGTAGCAGATCTTC
AATTCCGTGGGCATGTCATGCACCCCTCTCTCTTCAGGAATGGTGAACTTGTGCCCCCCA
GGTTAGATTTTGGTGCTGTGTTGTAGCAGTAGCAGGTTTG
>Xa21_67
GGGGGGGGATCCGTGCTCTGTCGGTCGGTTCAGTTGGTGGACTGGTGAACTGAAACTTAT
TGCTTGGTGCTAGTGTGATGGCGTACGAGATTAGCGAGATCAAAAAAATTGGCATAGGCC
TGGTGGGCTTTGGCATCCTATTCTCATTCTTTGGCGTTATCCTTTTCTTTGATAGGGGCT
TGTTGGCGTTGGGTAATATTTTCTTCTTGACTGGAATCGGCTTGTTGCTTGGTTGGCAAT
CTATGTGGAAGCTTTTCACAAAGAAGGCAAACATTAAGGGATCTGTTCCTTTCTTCCTTG
GTCTGTTTCTTCTCTTTGTCCGATGGCCTGTTGCTGGCATAATAATGGAGCTATATGGAT
CTTTTGTTCTCTTCAGTGGTTATGGACCTCCTATCCAGGCCTTCCTATACCAGATTCCAG
TCATTGGATGGATTCTGCAATACCCATTCCAGTCTTTTTGGCAGTTCAGGACG
>Xa21_68
TGGTGAGTACGTAGCTCTCCCATAAGTCTGCAATTATTCTTCAATGAAATTACAGTCACC
TTTTAGTTTGTTGTCACTTGATTTCTTCCCACACCACCCAATTTTCGAGATTAAGTTATG
GAATTTCCTAACTGAAGGTAATATGCACAGCTTAGCGGTGTGTTATAGCCTTATAGGTCA
GTAAGTTCTAGCTGCCCTTTTTGCGTGCTGAGGCATAGCCAGTTGGTAGG
>Xa21_69
GTCATGGAGGGATTCAATTGGGCTCATGAGCAAAAAGTTGTTACCATATTTAGTGCACCT
AATTATTGCTATCGCTGTGGGAACATGGCATCAATCTTGGAAGTTGATGATTGCAGGGAG
CATACATTCATCCAGTTTGAGCCAGCCCCAAGAAGGGGAGAGCCAGATGTAACTCGTAGA
ACACCTGACTATTTCCTGTGATGTAAAAGTGGAGGACTGTCTCTGCAGCAAATGTTTGAT
AGCTAGGTGAAGTTCCCTGGTTGCAGATATTTTTTTCCCCTCGAATCTCCTGTGTGCTAT
TCTTACTACCTTTGCCCGTGGCGCTTGGCTATCGCGAGCTGCTTTGCTGCATCATGATTC
AAGTGTATACCTACAGCTGGGAGGATTCATCGTGTTCTCACTTATCTCTAATTGGCTGAT
GCTTGGCTTGGGGGCTGCAGTGGTGACTCGAAGCATCAAGCAGCAAATTTGTATTATGAG
AAGG
>Xa21_70
ACCTTCGCGGGCCTCCTCCTCTTCCGTAGCCCAACTACTCGCTGGGCATCAGTTGCGCTC
GGAGCTGGTGTGGGGATAGGAGCTGCGTACACTGAATGTTCATACTTATTCAATGGTGCT
CCTCCAAAGTGGTCACCCAAAGTTTCGACCGTTCCTTCTGCTCATTCTGAAGGGGAAGAC
AAGTAAACGCTGTTTGGTTGGATCGGTCCATCTTGATGGAGGTTTTTTGGAGTGTTGTTG
AACTAGCTATCTCATCGTCTTGTCTGATATCGCCAATTCTGGTCTACTCTTTAAGTATCG
CCTCAAAGTTAGCAAGAGCCTGCTGATTTTCCTTTACACTATGCAAAACTATTCCAATTG
TGGTCGGATGACCCATGGCTGCGTACCTCAAATGATTGGTTTTGTGACTGGCAAAA
>Xa21_71
GAGCTAAATAAGCCAGAGAGAGGCTAAGAGAGAGAGAGAGGTGAGGGGAGAGAAGAAATC
CTCGCAGAATTCGAGCAAGAACCGAGGGAGATCGATCGCCTCTTGTCCTCGTTCCGAGGC
AGAGATCGACCTGAAGGTGAGTGATTTTTCGGTGTTTGGTTAAATTTTGATTCTTTTTGG
AGTTGATTTGGTTCTTGGTAATGCAATTTAGTGTGGTTCCAAACGTTGCCGTGTTTGTCT
TGGATGAGGTTTGGTCAATTTGCTAAGAGATTTGTGAATTTTGGGTTTTTTTATTAATTA
ATCCAATCTGTTCTTGCAATCAATCTAATCTGTTCGGTAAGGTGCCTCTTATTCAGTTTG
TTGGTACTCTCATCTCATCTAATCATCGGGTAGGTGTACAA
>Xa21_72
AGGCAAGAAACAATGCTCGGGTCTTGATATCTGGATCACTCGATCTGTTTAGCAACAGGT
TCCTAAAATCTGGTGTTCAGAAGGCCGGTAGCAAGATAAGGCATGAGAAAGCTGGAAATG
AACAATTTGTGACAGAAACAAGCAAATGGGTCTTCCATGAGAGGGGCCATCTGAAGGCAG
TGAATGTCAAGCACAGCAAGGTTGGGGAGACAAATGAGCCTGGCATGTACCGCATCAATG
ATGACTTGGAATACTCTGTTGAGATCTACGAATGGTCTGGGACAAGCTGGAAGCCGTATG
TTGCTGATGATGTTCAAGTTCAGTTTTACATGATGAGCCCTTATGTCCTGAAGACACTGT
CGACTGACAAGAAGGGTGTATTTTCAACATCCTTCAAAGTTCCAGATGTTTATGGAGTTT
TCCAGTTCAAAGTTGAGTACCAGAGGCTTGGATATACTGGTCTCTCTCTTTCTAAGCAGA
TTCCAGTGCGCCCTTACAGGCATAATGAGTATGAAAGATTCATAACTTCAGCATATCCGT
ACTATGCTGCATCGTTTTCAACAATGGGAGCCTTCTTCATCTTCTCATTTGTGTACCTGT
ACCACAAATAGATAACCCATGAGAGAGCACAAGTTACCTGAGGCTGATGTG
>Xa21_73
ATGAACTTCAGGAGGAAGAGTACAATTGGTTGGAGTATTGGCAATATTTTACTTGATCTT
ACAGGAGGGGTGCTAAACTTTGGCCAGATGGGTGTGCAATCAATAGATCAACACACGCTA
GTGAACTTCTATGGAAATATTGGGAAAACCCTTCTTTCATTGGAAGTCGTTTTCTTCGAC
ATCTTATTCATAATCCAACACTATGTGCTGTACCCTGTCAAACGAGATGAGAATGGTAAG
GCTATCATTTCTGAAAGGGTAGCTCCTCTTATCAGGCCTTCAGACAAGCCTGAAGAAGAT
AGTGTGTGATATACCTATTGTATTTCACCTTTTTTATGGCCCTGATTACATTCGCTTCAG
GGTATAGTCCCAACTATCCATTCATATGAAACACATGA
>Xa21_74
AAATGTAGGAACCTCATGGGTAAGGATAAGGTAATGGAATTGATAGAGAAATTCATCTAC
CTAGGTAGGATAGGCAAATTGATAAAGGGAATAGAGATGATGATAGAGATCATACTGAGA
AAGAGGATAATTCCGTACGGGTACAACTCTTATTTGAACGAAGTGCAAAAAATGCGATCT
TTTTTGTCTAATAGAACAAACACTAATACCTTAATTGAGTCGGTAAAGATCAAATCTGTT
TATCAAAGTGCTTCTCTGATTGCTCAAGACATCTCTTTTCAACTGGGGAACAATCCAATC
TCATTTCGTTCCATTTTTAGTCAAATAGTGAAGGATATTCCATTAATAATGCCAAAAGGG
GTGGAGGGGATACGTATTTGTTGTTCTGGTCGATTAGGGGGTGCGGAAATAGCTAGAACT
GAATGCGGAAAGTATGGAAAAACATCTTGTAATGTATTTAACCAGAAAATCGATTATGCT
CTTGCGGAAGTATCCACTCGTAACGGAATTTTAGGTGTCAAAGTGTGGATCTCATATAGT
CAAAATAAGAAGGGACGTGCTATATCCGAAACGTACGAAATATAGTAAATATAGTAAATG
CAGATGTAGTAGGGGTTGCGAACCGGATGGTACACAACTTGGTTTTGGAAGATATGGTAT
TAAAAGTTGTAGAGCTGGTCGTCTTTCATATCGAGCCATTGAAGCAGCGCGTCGGGCTAT
AATCGGGCAATTCCATCGTGCTATGAGCGGACAATTCCGAAGAAATTGTAAGATATGGGT
AAGAGTTTTCGCAGATCTTCCTATTACGGGGAAACCCGCAGAAGTTCGAATGGGAAGAGG
AAAAGGAAATCCTACGGGTTGGATTGCTCGTGTGTCTACGGGACAAATCCTATTTGAAAT
GGATGGTGTGAGTTTGTCAAATGCTCGACAAGCCGCTAGATTAGCGGCGCATAAACTATG
TTTGTCAACCAAGTTTGTTCAGTGGTCGTAACGTAATTGGTTAGTGGGGAAAAACCGGGC
CGGGACTCAAAAGAATTTGGCGAAGTGTTTGTTCCTGAACGAGGGAAGTGGAAAGACAAA
GAGGGATAGGGAGCTCGCCTCCTTCTTTTTTTGAATCGCCGAAATTGTACGACGACCCTT
CTTGTTCCAGGCATACGACTCTGAGACGTGACGGTGTCACTTTTCCGGCCCGGTAAAGTG
ACAGTTATATAAATAAGAATAAGAAAGAGAAGCGTGATGTTGTCAGCAATCAAATTATCG
TAAATAGATAGTACGGTTGCGTTGTTTCAATTTCTGTTCGTCGGTCCTTGGGTTACGAAG
GTGTGGGCTTACTAATACGGAGAGGGTTCCGAATGATAAAGTGTCATGAAAGTTCGTGAA
AGAATGTTCTTGTTTTTCGTTGGAAAACCCAACGCCACGGCCACAAAACGAAAAAGTCTC
CCGTTTGTTTTGGGAGCAGAGCTTTAAAAGGATATAGTTACCCTATGATGAGATTTAGTT
CAACGGATAAGAAGGATAGAAGAAATATGCTATTTGCTGCTATTCTATTTATTTGTGCAT
TCAGTGCTGCCGTTCTCCCGGCCCCAAAGGACAAGATTGAGTCGCCGCTATCACTTTTTT
TGGGGGGCCAATCCCGCGAAGAGTTATGGAAAGATTTTATAGCTCAATTGAATGAAGAAA
GTGAATTCATGGACAACATTTTTTTTGGTGTTTACAACGCGAGAAACGGCTATGAAAGCG
CCACAGTTCTTCAGGGAATACGGATAGATTTAGCGATAAACGGCTATGAAAGTGCATTTT
TGTCGGAATTTGCACCTATTTGTATCTATTTAGTGATCAGTCTGCTAGTTTCTTTGATTT
TACTCGGTGTTCCTTTTTTATTTGCTTCCAATAGTTCGACCTATCCAGAAAAATTGTCGG
CCTACGAATGTGGTTTCGATCCCTTCGGTGATGCCAGAAGTCGTTTCGATATACGATTTT
ATCTGGTTTCTATTTTATTTATTATCTTTGATCTGGAAGTCTACCTTTTTTTTCCTTGGG
CAGTATCTCTTAACAAGATTGATYTGTTTGGATTTTGGTCCA
>Xa21_75
AGGATCAAAGAACATGTCAAGGAATAAGATGGATGCTATTGTTCAAAGGTTTTCTTCTGG
TGAGGTGAATCTTTTGGTTGCTACAAGCGTAGGTGAAGAGGGACTTGATATTCAGACGTG
TTGTCTTGTTGTGCGATTTGATCTTCCAGAAACTGTTGCTAGTTTTATCCAATCAAGGGG
GCGTGCCCGGATGACTAAATCTAAATACGTTGTTCTCCTAGAGAGAGAAAATCAG
>Xa21_76
ACGAAAGTAGAAACCAACAACAGAACCACAAGCCAAACCAAGAACCAGAATTTAACCACC
AGCTGAAGCCTTTTGATTACGCTGAAGCCAGAAAGAACATAACATTTGGAGAGCGTAAAG
CTGAGAGAATCAAAGATAACGCAGTGGCCAGGGCAATAAACAAGGATTCTGGAGATAAAG
GTAGAACCTCAAACCAATTCGGTGCTGGAGAGAACGAGGTGAATCGCCAGAATCCTCGGG
GGCGTCAGGCATTCCCGCCTTCTGGCAACAGAAGTGCTACATACCATTAGTTGTTAAGAT
GTATAACCAGAGACATTGTGTTCTTGTAAGAGTTATTATGTTCATTTTAGAGGGGAAGTG
TATTGTCTCTGGTTTTCATTCGTTAGATACTTAGATCATGGCAATCTTTTGGGGGANAAT
GTAGCGGTCTTTCTTCGTGATCTAT
>Xa21_77
GAGAGCACCAAGGACACGCGACTAGCAGAAGCCGAGCGACCGCCTCCTCGATCCATATCT
TCCGGTCGAGTTCTTGGTCGATCTCTTCCCTCTTCCACCTCCTCACAGGGTATGTACCTC
CCTTCGGTTGTTCTTGAATTTATTGTTCTAGGTTGTGTAGTACTGGCCTTGATGTTAGGA
AAGGGGATCTGTATTTTGATGATCCCTGTTCTTGGATTTGAGATAGAGGGGTTCTTGATG
TTGCATGTTATCGGTTCGGTTTGATTAGTAGTATGGTTTTCAATCGTCTGGAGAGCTCTA
TGGAAATGAAATGGTTTAGGGATCGGAATCTTGCGATTTTGTGAGTACCTTTTGTTTGAG
GTAAAATCAGAGCACCGGTGATTTTGCTTGGTGTAATAAAGTACGGTTGTTTGGTCCTCG
ATTCTGGTAGTGATGCTTCTCGATTTGACGAAGCTATCCTTTGTTTATTCCCTATTGAAC
AAAAATAATCCAACTTTGAAGACGGTCCCGTTGATGAGATTGAATGATTGATTCTTAAGC
CTGTCCAAAATTTTGCAGCTGGCTTGTTTAGATACAGTAGTCCCCATCACGAAATTCATG
GAAACAGTTATAATCCTCAGGAACAGGGGATTCCCTGTTCTTCCGATTTGCTTTAGTCCC
AGAATTTTTTTTCCCAAATATCTTAAAAAGTCACTTTCTGGTTCAGTTCAATGAATTGAT
TGCTACAAATAATGCTTTTATAGCGTTATCCTAGCTGTAGTTCAGTTTATAGGTAATACC
CCTATAGTTTAGTCAGGAGAAGAACTTATCCGATTTCTGATCTCCATTTTTAATTATATG
AAATGAACTGTAGCATAAGCAGTATTCATTTGGATTTTTATTTATTAGCTCTCACCCCTT
CATTATTCTGAGCTGAAAGTCTGGCATGAACTGTCCTCAATTTTGTTTTCAAATTCACAT
CGATTATCTATCGATTATCCTCTTGTATCTACCTGTAGAAGTTTCTTTTTGGTTATTCCT
TGACTGTTGATTACAGAAAGAAATTTATGAAGCTGTAATCGGGATAGTTATACTGCTTGT
TCTTATGATTCATTTCCTTTGTGCAGTTCTTGGTGTAGCTTGCCACTTTCACCAGCAAAG
TTTCATGTCTGATCTCGACATTCAGATCCCAACTGCCTTCGGTATGCATGTTGTTCTT
>Xa21_78
ATGGCCTATCTGGCTGGCAACTCCAACCCCACTGCGGAGGATTTGACAACGATTCTGGAG
TCAGTTGGTTGTGAAATCGACAATGCAAAGATGGAACTCCTCTTGTCTCAAGTGAGTGGC
AAGGACATCACTGAGCTCATCGCTTGCGGCAGGGAGAAGTTTGCTTCAGTTCCATCTGGT
GGTGGCGGTGTAGCTGTTGCTGCTGCTGCTCCTGCTGCCGGTGGTGCTGGTGGTGCTCCT
GCAGCTGAGTCGAAGAAAGAAGAGAAGGTGGAAGAGAAGGAAGAAAGTGATGATGACATG
GGCTTCAGTTTGTTTGACTGAGTGATGCGGTCACCTCTTCTATCATCAATACCAGACTTT
GCGCAGGAAACTAGAGTGATGATTTGGGATTTTAGCTTTTCTTCTTTAGTTAAGTTGAAA
ACACTTGAGGAAAGACTATGCTTCCTACTATGTTTTGATATTTAGTAACGCAGCCATAGG
TTGCTGGTTACTTCACTGGTGAACCATGCTTTTGCTATCAAAATTCAATGCTTAATGGAG
GATGAATTGTGCTCGGCAGTAGTTTCTAGCTGTGTTCAATCATGTGTCCCTATTTGTTCG
GTTGACAGGCTAGTAG
>Xa21_79
ATCGACATACTACAAGAGTATAATCAGGCAAATTGCTACTTTCTTGCTCCTCCTCTTTTT
TCTGAACATCTTACTGTCGTCTTTCATGGTTTTGTCTATATTGGCTTGAAGTCCAGGTTC
CATAACTTACCGTTTATGATGTTACTTCTGGAGATTGTGTTCACTGGGTAGTCCCTTCTG
GAAAATTAAAAAGAACAGTAGATTTAAATGACCTGTGCAGATTCCTGCTTCAGTCCCATG
ATTGGTGGACATCAAAATTGTTTTCTA
>Xa21_80
GTCGCTTACTTGGTGTGGGTCCTAGTAACCCTACCATGGGTGATGGGGGCAATGGTGATG
AGACTGACATAGTGCATGAGCTCAATCTGAAGTACCAGAAGTTGCAACAAGAGAATGAAG
TGGAGAAGAAGAAAAACCAGCGTGGTCAGGATGTGAGGCTAGCTAGTGATGTAAATGCAT
TGGGGCTGCATGAGTTGGAGGCATTCGACAACG
>Xa21_81
TTGCGGCGTCTACTGATCAGAGGGGAAGATTGATGATGACAACAGAAAGACTGAATCAGT
CCAATGATAAGATTAAAGAGAGCCGAAGAACCATATTGGAGACAGAAGAACTTGGTGTGT
CAATTCTTCAGGATCTTCATCAACAACGGCAGTCACTGCTGCACGCTCATACTACTTTGC
ATGGGGTTGATGATAATGTTGGCAAGAGTAAAAAGATCCTGGCGGCAATGTCAAAGAGGA
TGGACAGGAACAAGTGGATCATTGGGGGGATAATTGCAGCTCTTGTTCTAGCCATCCTTC
TCATACTGTACTTTAAGCTCGCTTATTGAGCTTGCTTTCTGGTAGGGTCTTCAAAG
>Xa21_82
GGAAGCATCACCATTCAACTACGGGAGCAGCAAACTCACAAGACATGCTAAATAACAGCC
ATGTATTTAGTAACTCCAGCATCAACACATCATTGCCCAACCTTAGCTTAGACAATCCGG
CTGTGCCAAGGCAGACACTGGATCGTGGGAATACGGGCATTGTTTCTCCCATGCAAGATG
GAAGGATTCATCACCAAGTTGTTAGCAATCAGCTAAACTATAATGACGATCTTATGCGGA
CAACTGGGCTGCAAAGGGGTCTCAGTGGTGGTCTAGATGACATTGTTGTTGACATGTTTA
GGCCGGACCGCGAAGACGACGGCGTTCCTTACATCGATGGGGACTGGGAGCTGGTCTAGC
CAGCCTCCATTTCAATCATTAGTCCGCGTACGAGGTTTTTCTGCATTCGCGGTGTCGGCT
GCTGATTGGTCCATGCTCACTTGTCAGCACAAAGTGGTGTTCATAGTGGCTAGCCTTCAT
CACAAGTGCATTTCACATTTGGCTTCTTTTTTCAGCTTAGTGATTATTAGTTGGCCAGTC
AGTCTGTGAAATTTATGTGGAGAAACGGCTATGTGGTGTTCGCAGTGAGTGACAGGCTAG
TA
>Xa21_83
GAAGACTTTCTAGGGAAGAAGCCTCTCTTTCTTTCTTTCGTTCTTTCTTTTGTTTTCACT
TTCTTTTCTTCTTCCCATCCTGATCTTCTTCCCGTCCTGATCTGGAGCAATGGCGACGGA
AGAAGAAGCAAGGGAAGCAACAGATGGCCAGGAAGTTCAAGTGGAAGCTGCGACTGATTT
GCAAGCACAACTTGACAGCAAGCTTTCTTCTATTAAAGAGATCAAGGGCGAGGCACAAAC
CATGGGTTCAA
>Xa21_84
TTCTTTTTTTTCTCAGTTGGTTAGTTTTTGGCACTTTTTTTTCTCTTTTTTTAGCGCTTT
TTATACGTGAGATTGGAAGGGGAGGAAGGAGGACGACTGTCCTTTTGAAGTAGTAGAGAA
AATTGCATGGCTTAGGGAAGACACATACATATAGATAAAGACCATACTAGTACACTGTAG
ATGACCAGGGATCCATACTTTATTGCTTTAGTTTGTATCTCTTGATAAGATAAGTAGATA
ACTGGACATTCCTCATTGAGTAGATATTTAAATTGGGTAATCCATAGTAATGCAACTTTC
AAAGTAGAAGTAAGAACTTTTGTACGCTTCAATCTACATGGAGCGGGTACATTAGCTGCA
AAGCATGTGATGCGGCTCTGTTAGTTTGGTACAAAAATCGTAGTGTCATAAGACACTTGC
ATTTAGATGTTAGGACGGAATGATGTTATCTATTGTAACCAGAGCGAAAAGAATTTTTGT
TCCGTTCAAGCTATTAATTCTTTTAAAAGCTACTAGTAGAATATTACTTGTAGTTTTTCT
TCTTCTTTTCTTTTTCTTTTGCAGGAAGCAAGCTTGGCAGTTCCATTTA
>Xa21_85
TCTTGTGCTGGGATATTCTTCTGATGAGTGGGAACTAGCCATCTTGACGCTTAAACGAAC
TGGGTACCATATTAAGGTCAAGGATGAAGTTCTAACCGAAGAGAAATATTCATCAAATCT
ACAGACAAAAATTCCGAATGGACGCACTACTCAATTTGTTTTAGTTAGTTCTGGAGGTGT
AAATATACCATTTAACACACAGGGAATATCAGAACCAAATAACGAGGATAGCGATGTTAG
GTTACGCGATCTAATCGTATTGGTCTTGAGAACTTTCCAGAGTAAGGCATTAGATGCTAA
AAGGAAAGGAAAGGTTTAGACTTGGATTCTGTGTAGAAGAATTTTGCTCATTGTTTTGTG
CAGTCTTCACTTTTTGGTTTTTGAGATGAATGGACACATTTTAAGATTTAAATGGTGGTG
TGTAGGT
>Xa21_87
AAGGGAATTGTTCCTCTGTGGGGTCGCCAAATCCCTTATACTATGATGAAGTTTGCCTCC
TTTGAGMCCATTGTTGAAATGATCTACAAGCACGCTGTTCCTGTTCCGAAGTCTGAGTGT
AGCAAGTCTTTCCAATTGGGTATCAGTTTCGCTGGTGGTTACATTGCTGGAGTCTTCTGT
GCCATTGTCTCTCATCCAGCTGACAACTTGGTCTCTTTCTTGAACAACGCCAAGGGAGCT
ACAGTGGGTGATGCTGTTAAAAAGCTTGGTCTTTGGGGCCTTTTCACTAGAGGACTGCCC
CTTCGTATTGTTATGATTGGAACTCTTACTGGTGCTCAATGGGGTATTTATGATGCTTTT
AAAGTCATGGTTGGACTTCCAACAACCGGTGGTGTTACGCCCGTGCCCGGTGCAGCAGAG
AAAGCATTGCAAGCCAGTGCTTGATTCTTATGCAGAGATAATGG
>Xa21_88
GTGAGGGCGGGGGTGAGGCCCCTAGGGATCTATGGGGATTGGTGGCATTCGTGGTGTGTT
TTGGTGTTGGGATTTCGATTCCATGGTTGCGACCCACCCGTAGGGAGATCTGATTTGGAG
TGAAATGATGCGTTCTTTTGGCGCTTTTTTTTATGGCTATGTTGTTGTTTCGGCGATTGG
TTCGTTCCTCGGTGATAAATTGAATGTTTCGTGGGCGGTAACACCTCCTGATTTGTATTT
AGTTAGGTTTGATGGGATGCGGAAAAGCATGGTTTAAGCGGATTTTCTCTCGTTAACAGT
TGTAGTGTTTGATGGGGGTGAGATTTTGCAGCTCTGTTGGTCCTGACTCCTGAGTGCAAA
AATTGGATCCAGAATT
>Xa21_89
GGTGGGAGGCGCCGTGGTGGCGGAGGAGGCAGTGGTGGTCCTGGTGGATCCGGTGGTCGC
CGTGGCAAAGAGCGTAGCCAGCCAAAGTCTGCTGAAGAACTTGATGCTGACTTGGAGAAA
TACCATGCAGATGCGATGCAGACCAACTAGATCTTCAGAGTGTTGATATTTCAACATGAA
ATCTGAAGGATGTTTATCTGCTTGTTCCTGCTATTTGTGCTACCATGTTCAGTGGCAACA
ACAAAACCTTTGTTTGTCGGGTCTTGGTTTACTGAATTGTACGGTTTTATGTGTCTACAT
AGAACTAGAGTTAAGTGGATGCTGGTGAACACTGTTATGAATATTACTTGGTTGCCACTT
ATGTTCCTTTTTCTGCGGAGTGAAGGCCTGCTCGAGTTGCTCCACATACAGAAGTTACTG
AAGATGTACGAGGTGCTCGTATCTTCTGACTCCTTTAACATACATCATCTTCAACGGCAT
TGTTGCATGGTTATTTGGACATTGTTCCTCTCTGTACAAGGGTTATAAGGCTCAGCCATC
CTCAATGAGGTGGCTGGTGCTTTTTTTGTTATTTATCATTCTGCTATTATTGATTTTGGG
CTTAGCAATATTCTTCTACCCGTTAGTGATTCATATGACAGCGGCTGGAGGGGTCACTTT
CATTTTAAAGTTGATTTCCTCCTTGCAAAATCTGCACCTCTTCAGTTAACAACAAAGTTA
CATAAGATTATTCTATCTTCTAGCCAGCTGATCGTCAGTTTGAAGAAGCATCGAGGTGCA
AATTCTGATTTAAAATTTGCTATTGATATTTGATAGTTAGGAAAGTCTTAACAGCATATG
TAGGCTTTGGACTTCATTTCTTGGCCCTCCATCCATTGCCTTCTTATTCTGTGTGATGTT
AACATTGCAGTGGATCTTCATTTTCATTAAAAATAGCCATCAAACTCCTTTAGTATCCCA
ACTAGGTATGTCATGATCATGTAACTGTGCTGGGAAGATCCATCTATTATGCTCATGTTT
CTGCCCTGCCATTCAGTTTTCAACTGTTGCACTCAGTTTTCAACAGAAGGATCCATCCAT
CTTGTTGCTCATTGATAAGGATTTCTCAGTTTATTGATTATTTTGAGTATCATCCAAGTG
GTGGCCTACTTGATTGGAGGTGTTGAATAACAAATTTCATAACCTTGTAAGAGGCAAATT
TTGATGGCTGGCTCGATGGTCATGTTTGTCAGGCAATGTCAATGGCACCAGTTCAGTATT
TTGGAAATGGTATGGTGTAGTCATTTAGATGGCATTAGGATAACTGGAATTGAATTAATC
GTTTAGATTCTTTGCCCAGTTTCAATTACA
>Xa21_90
TTGTTTTTTTTTTTTTTTTTGCTCCAGCACCATTTGGGTGATGTTGTGTATGTGGAGCTT
CCAGAAGTTGGCAGCAGTGTATCCCAGGGAAAGAACTTTGGTGCTGTTGAAAGTGTGAAG
GCAACCAGCGATATCTACTCTCCAGTATCTGGAGAGGTGGTTGCAGTGAACGATGGACTA
GGCGATGAACCTGGATTGGTCAATACAAGTCCATATGAGAGTGGGTGGATCATCAAGGTC
AAGGTTAGTGATTCAGGTGAGCTCAATTCACTGATGGATGACGCGAAATACTCGAAATTC
TGCGAGGAAGAAGATAGCAAGCATTGAACAAATACCAGTGACCTGTGATCTGCAAAGAAT
GAGCCTTGACCCTTTGTCAATGCTTGTGATGTGCTATCGAGAACTTATCTTTACCACCGG
CTGCTCCTGAAATCAGCACCGATCCG
>Xa21_91
ATTGTGCGTATTATGAAGAGTCGCAAAGTATTGGGTCATCAGCAACTTGTGATGGAATGT
GTGGAGCAGCTTAGCCGCATGTTTAAGCCTGACTTCAAGGCAATAAAGAAGCGAATTGAG
GATCTTATCACAAGGGATTACTTGGAGAGGGATAAAGACAACCCAAATGTGTACAGATAC
TTGGCTTGATGGGTTTTCTGCTGGTGGACGGATACTTGCCGGAGCCTGAATTCTGTGCCC
TGCGGTGCTGCATTTACGAATGGGAAAATGATAAAAGTCGTCTTGTGGTACAACACCACT
GGCTGCTTTGAGTTTTCAGGCAATGGTTGGTCTGTCAAATACTCAGCAGAGTCCGCCAGG
ACAAAGATTTGCTGCTGGGACTTCGCAAGGTTCTCCTAAATGTTGTAATCTTATACTAGG
TGATGCCTTATTTGTTACTTTTCTGCATATCATATAGTTTTGTTGATTTTCAATATGTTG
TCTAGAATCTAGATAAATGGAGGGATACTATGAGTTGGCGATCCAACCGTGCCCTACTCT
CAAGTCACAAAGCAGTAAGATGGCCATCTCTGCTGTAATATTTATTGTGTATGATGTCGT
AGATATGCTGGAAGCACTAATGATAATGG
>Xa21_92
TGAGAGGATGAGAAATATGGTCACAGTTCTTAGGGGAATAATCCCTGGTGGAGACCAATT
GGATACAGCCTCTGTCATTGAAGAAGCTGTTAGATACCTGAAGTTTCTCAAGATGGAGGC
GAAGAAACTTGGCGTGGAGGTTTCGGATAACTAGAACTGGCAACTGGTACAGTGGCAATA
CTAAAGCTCACACATAAATAAAATCTGAAGGCATCAATGTGTGTATATATGGTCTTTGGT
AAGGCCCTTATCATCATTGTTACTTGATTGACTTTGTGTGGGTGTGGAAGGCAAGGAAGG
CAGCCAGCTTTTGCTTCTTTCTGCAGGCCTCAAAAGAGGTATTGTTTGTGGGATTCTGAT
GCTTGATGTCTGGTAGCATGGTGTTGCTGCGCTGTGAGCCTTTTCCCCTCCCTCATCATG
GTGTGGTACTGCGGTTAGATCGTCAGACGAAGTTCTGGATGATGCATTATGTTTTCAGGC
TTACCTTTGCCTTTTG
>Xa21_93
ACTGAGGCTGTAAGCTGATGCTAACAAGGCCATTGAACTTGACCCATCAATGCACAAGGC
TTATCTTCGTAAAGGCGCTGCATGTATACGACTGGAGGAGTATCAAACTGCAAAAGCAGC
TCTTGAATTGGGTTACTCGTTCGCATCTGGTGACTCAAGGTTTACTCGCCTAATGAAGGA
GTGTGATGAGCGCATTGCTGAGGAGCTTAGTGAGGTCCCTGTTAAGAAGGCTGAAGATGG
AGCAGCTGCCCCCTCTGTTGCTTCTTTTGTTGAGGAAAAGGATGATGCTGCAAACATGGA
CAATACAAGATCAATGGTAGAAGTGAAGCCAAAATACAGGCACGACTACTACAACAGTGC
TACAGAAGTTGTATTGACAATTTTTGCAAAGGGTGTTCCTGCTGAGAATGTTGTTGTTGA
TTTTGGTGAACAAATGTTAAGTGTGTCGATTGAAGTCCCTGGAGAGGAGCCGTACCATTT
TCAGCCTCGTCTGTTTTCTAAGATCATCCCTGAGAAAAGCAGATACCAAGTGCTATCCAC
GAAGGTTGAAATAAGACTGGCTAAAGCTGAACAGATTACATGGACCTCACTTGATTATGA
ATAAAAAACCAAAGGCTGTTCCAAAAAGATAATCCCTCCAGCTGAATCGKYCCAGAGGCC
ATCATATCCTTCCTCAAAATCCAAGAAAGACTGGGATAAACTGGAAGCTGAAGTTAAAAA
GGAGGAGAAGGAGGAGAAGCTTGAAGGCGATGCTGCATTGAACAAATTTTTCCGTGACAT
CTACAGTGATGCTGATGAAGACATGCGACGAGCAATGATGAAATCTTTTGTTGAATCTAA
CGGTACTGTTCTGTCGACCAATTGGAAAGATGTTGGCTCAAAGAAGGTAGAGGGAAGCCC
ACCTGATGGGATGGAGCTTAAGAAATGGGAGTACTAAGATCTCGGTTCGTG
>Xa21_94
AGGGGTCTGGGATGCAGCTCGGTGCCGAGGGTTTTGCGGTTGGGTTCTTGTACACTCTCG
TGGGGCTCATGATCGCTATGGTGACACACTTGCTGGTGAGGGTGGAGAGCCTGCAGATCC
AGCGTTTTACGATGCTGGCGGTCATGATAATTGGGTGGTGGGCAGTGAAGAAGGTGATTC
TTTTGGATAACTGGAAGACTGGATATAGCATTCATACCTTCTGGCCCAGCAGCTGGAGGT
AAATGCTTGTACAATGGCAGACGGTATGGATGGTTTCTTCCTTCGGTTTCTGAGGTTATG
GAATTATCCAACTTTGACCGTGCTGAGATAGAGCATATTTTGGAGTGTTGGGACTTACCA
AGTTTATTTTTGCAAATTTCTGATGCTGTAGTATGAAATATGTAGACCTCAAGTCATGTT
AGTTATGCAGAGGAATTATGACATTGCACATCTATCACTTGAACAAGAAAGTTTGGT
>Xa21_95
GATTGTGTTTTCTCCTCCCGTTTTCCCCCCCTTAGTTTTCCTCTGTTTATCTTCGACTCT
GTTGAACTATTAAATTGGGTAGGGATTTTTAGGGGATTTTGGCGGTACCTTTTGTGCTTT
GGACGAATAAATCTTTGTTGATTTTACCGCGTTAGTGAAAAGTTATTTTCCTAAGTTTAT
TAGCACCAAAATTAGGCAGATTTTGGAGTTTGTTCTTGCATACTGATAATTTTTTTAGCT
GAACTCGTAGCAATTTGGGCTTTAACGTTCTTCTTGATACTTTAAAGATTCTACAGGCAC
TATTCCGACTTATTTATCGCAGTCTGGTTATCGTTTTCTAAAAGGTTCTGCCGTGGGAAT
CTGCAATTT
>Xa21_97
CACTTGTAAATGTTTTATGTTAGGCACCCTCACTGGCAATAGACAAGTGGAGCCAAGGGG
GAAGAGCATGGGCACTGCAATTGACAGTGAGCCCACTGCAATTGATCTTTAATGAGTTGC
ATTGCAGCAAAACTAAAGGCTTTAGTGAATCTGTGAAGAAAGCTATAGAGTATATGCATG
CCTGGGAAGCCGTCACTTCATCATCAGGGCCTCCTTCGACAAATGATAGCATTTGGACAA
GGTTAGATCAGTCCTCCCTAAGCTAGTTGTATGCTCAGGTGCATAGCTTTAACTTGTCTC
TTGTGCTTTTGCATCCATATCAAGCCTATTGTACTGTTTCATTGGTGGCTGAATTTTTTG
TTCATGTTGTGTATCAAAATTGCCTATTACTCTGCCTATTTCAATTTACTTGTTGGATTG
TTTATAGTTGTTGTTACTATGAAATTAGATATTGTTTAGTTGTGACTGGAATAGAGCCAT
TTGATTGATCGATCTAGATACTCTATTTTTTCTGGATTATTAGCTGCAAAAGAGTCATTT
GTTTGGATTTAGTTGTGACTAGAAAAGAGCCATTTGTTTGGACTTTATAGG
>Xa21_98
GCTATGGATATGGTGGATATGGAGGAGATGCTTCGTATGGTAATCATGGAGGATATGGGG
GTTATGGAGGAAGGGGAGATGGTGCTGGCAATCCAGCTGCTGGCGGTGGATCTGGGTATG
GTGCTGGCTATGGAAGCGGGAATGGCGGTTCTGGTTATCCAAATGCTTGGGCTGATCCTT
CACAAGGTGGAGGGTTTGGGGCTTCAGTCAATGGAGCGTCTGAAGGCCAATCAAATTATG
GCAGTGGTTATGGTGGTGTGCAACCTAGGGTTGCTCAGTAAATGAGGCCATTAGAGCATC
TATGAGATGAACCAGCAAAATTGGGCAGTCTATGTATGTTGTGTTACCCTGGCCCCTCTT
GTTGCTTTTGGCCTCTTGAAGATCTCTCATTTGCTGGTTAAATCAGTTA
>Xa21_99
AAAAGGGTCTGCGTTTGCTGGACTTGTTTCAAACAAAGTTACAGGATGTCAGCAAGGGAT
ACCGAGGTGGTTTCTTAAAGGTTCATTGCGCTTGTGCTCGAGGGGCTCCTATGATTTTGC
AGCCCGTGCAAGTTGTACAGTAGTTGTACTCTTTCGTCCTGCAATTGCGGACTGAGGCTT
CTGTGACAAGCAAAGAATAGAAGGAATATTGTTTAGGACGATGATATGACTTATCATCAT
CATGTCTTCCGCCAAGGAAATGACATGGTTGCAAGCTGCGGCAA
>Xa21_100
TTACCCTTGCTTCCCGCGAGCGCGCATTTCTCTTTGTAAYTGCATTTCCTGTTGATGTGG
ATGCTCTTACAATTACAACGTCTAGGATGCCTGTGACTAGGAATCAATATATGCTTGATC
TGTACAAGTAACTTTTGCCGGTAACATGGATTTGTTCCTAGTAGTTTTAAGATCACAAAA
GGCGGGTTATGGTTCACTTAGTTGTTTTAAGATCACAAACAGCAATTTATGGTTCACTAA
TTTTTACAAGAAAGCGAAAGAGGCCTTATTTATTATGTGCTGATTGTATTTGTACTATAC
ATCTTCCAAAAAGATTGTATTTTTAAAGATAAATTAAAATTGGCTCTAATTCTAATTTTG
TGATCATCGTACAGGTCTTTTTTTAGTTCTGAGCATTGCTCAATGCAGATCATCTTTATT
TCTGAATATTAAGCATCATCAATTCGGATGGCATATTGTTTTAATTGCCTTTTCCGAATG
TATTTCAATTATTTCTTGCTGTTTTGATTATTTTTATTTCAGATTACATAGGAAATATAC
TTTCATTATACTAATAGTTATACCACCTTTTCTCGATAATTAGTAGACACATTGCTTAGC
GTTTA
>Xa21_101
CAAGGAGCTTGGAACTGTGATGCGCTCATTAGGGCAGAAYCCCACTGARGCTGAGCTTCA
GGACATGATCAATGAGGTGGACGCTGATGGAAATGGAACGATTGACTTTCCTGAGTTTCT
CAACCTGATGGCACGCAAGATGAAGGACACTGATTCTGAGGAGGAGCTTAAGGAAGCTTT
CCGTGTATTTGACAAGGATCAGAACGGCTTCATCTCAGCGGCTGAACTCCGTCATGTCAT
GACCAACCTTGGTGAGAAGCTTACAGACGAGGAGGTGGACGAGATGATCCGTGAGGCTGA
TGTYGATGGTGATGGTCAGATCAATTATGAAGAATTCGTGAAGGTGATGATGGCCAAGTG
AGATGCCATCTAGTTACTCTCCTGGTGGTAGTAACCAGTGTAGCTTTGAAAACTGACAGC
TATTTGGTTATGGGAATGAAC
>Xa21_102
TTGATGAAGATGATGATGACCTGGATCTTTTTGGTGATGAGACCGAGGAAGACAAGAAAG
CAGCAGATGAGCGTGCAGCTTCCAAGGCCTCTTCAAAGAAGAAAGAAAGCGGAAAATCAT
CTGTCCTGTTGGATGTCAAACCATGGGACGACGAGACTGATATGAAGAAGTTGGAGGAGG
CTGTCCGCAGTGTGCAGATGGAGGGTCTCACCTGGGGAGCATCAAAGCTTGTGCCTGTGG
GTTACGGGATCAAGAAGTTGCAGATCATGTTGACCATTGTTGATGACTTGGTGTCTGTGG
ATAGCCTTATCGAAGAACATCTGACTGAAGAGCCGATCAACGAATTTGTCCAGAGCTGCG
ACATCGTTGCGTTCAACAAGATTTAAAATATCAAAAGGGGATGTTGCTACTTATCCAAAA
TCTGGGACTGGGACTGGTTGTTCTGGAAGCATTTTTCATCCCATCTTATTATCCTTCACA
GAAATGCTAGTTTGTAGTTTATTTTGAGTGATGCCTGTCATTAGTGCCTTCTTAT
>Xa21_103
ATCATGCATTGGATGGATGCCCGGGCATTGAGAAGGAAGGACGCTTTCAGAGGCGAAAGG
CCATGGGGAGAGAGAGCGTCTGTGATCCATGGATCTCCGATCGGGAAACCGTATCCAAGC
TCCGTGGCTAGTCTGCGCTCTTTGGACTTTTCAAACTTAGCGAACTGAAACATCTGAGTA
GCTAAAGGAAGGAAAATCAACCGAGACCCCGTTAGTAGCGGCGAGCGAGAGCGGAACAAG
GGTTTTCATCAAAAGAAATCCGAAGCGGTTTCATTCGTATTTGTTGTGGATTGGATGATG
GAAAAACCAGCAAGCAGCAAGCGTAGGCTGTGTTGCCGTAGCGCGCCCTACGGAGTTGTA
CAAAGTCAGCAACCGTTTTGGGGCGCAAGCATAGGCAACACAGGACTGATGACGGGGTGG
GGCGCGCAGTGAACTGGTTTTCTAAAAAGATTGGAAGATCCGGCCAAAGAAGGTGATAGC
CCTGTTCATTCGTTCCCATGGTTCGATCCTTCCCAGTAAAACGCGGCGTGTTCGAATGAT
GATCGCTTTTACGCGAGAAAGGGGGACCACCCTCTAAGCCTAAGTATTCCTCAATGACCG
ATAGCGTACAAGTACCGTGAGGGAAAGGTGAAAAGAACCCCAATCGGGGAGTGCAATAGA
GAACCTGAGATCCGATGCGAACAATCAGTCGAAGGAGCGGAGCGGGGCGCACTCACTCTA
ACGGCGTACCTTTCGCATGATGGGTCAGCGAGGAAATGGGAACAGCGGCTTAAGCCATTA
GGTGTAGGCGCTTTCCAGAGGTGGAAGATTTACGTTCTTCCTATTTGAACCCGAAACCGA
TCGATCTAGCCATGAGCAGGTTGAAGAGAGCTCTAA
>Xa21_104
AGTATGACTACCTCTTCAAGCTTCTGCTCATCGGAGACTCGGGCGTCGGAAAGTCTTGCC
TGCTTCTGAGGTTTGCGGACGATTCATATCTGGAGAGCTATATCAGTACCATCGGTGTTG
ATTTTAAAATCCGCACTGTTGAGCAAGATGGGAAGACAATAAAGCTGCAAATTTGGGATA
CTGCTGGCCAAGAGCGATTTAGGACCATTACAAGCAGCTACTACCGTGGTGCCCACGGGA
TCATTGTTGTTTATGATGTGACTGATCAGGAGAGCTTCAACAATGTCAAGCAGTGGCTGA
ATGAAATTGATAGGTATGCTAGTGAAAATGTGAACAAGCTCTTGGTGGGGAACAAGTGTG
ATCTAGCTGAGAACAGAGTGGTTTCTTATGAGGCTGGCAAGGCCCTTGCTGATGAGATTG
GAATACCATTCCTGGAGACCAGTGCGAAGGATGCAACAAATGTGGAGAAGGCATTCATGA
CCATGGCAGGAGAGATAAAGAACAGGATGGCAAGCCAACCGGCTACAAATGCAAGCAAGC
CTGCAACCGTGCAAATGCGAGGCCAACCTGTTGCCCAGCAAAGCAGCTGCTGCTCTTGAT
TGTCAATCTAGATCACAATAGTGTGCTTGTTTGTGCACCAAGCAACACTTAATTGGTTGC
TCTATCCCTGTAAATTAAGTCTATTAGTACTATCAAAAAGCTTGATGTGTTCTGTGTCGG
ATATTATTGGAAAAAGT
>Xa21_106
CATAGAACCAGCTGATGCAATTGAGATAGAGCCAGTTAATGGTTTTCTAAACTCAGGACA
GGCATCACTCAAGTACAGAAGGAAATCTTCATCGTCGTCAACGGGAAGGATCAATTGCAA
GGTTTACTACTGCAAAGAAGACGAAGTTTGTCTTTACCAATCTGTTGCCTTCGATGTCAA
ATTCCGGGAAGAGGCAGTCCCCAGTCCAGCGCAGATTACTCTTTCCTATTCTGTGGTACC
AAGAGATACTTCAAGTAGCGCACAATTAATAGCCGCTGGAAAGAACGGCAAGGTATAGTT
AGATCTAGGGTGATTGTTTTACTGTTAATTCCTGTGCTGATTGTGAATTTGGCTTTAGTG
>Xa21_107
GACAAGAAGGTGGAGGCCATTCTCAGGGAGAGCAGGGAGGAGCTCAAGCAGAGGAAGGTC
ACCTGATTGATTTTGATTCGGAATCGATTCGAGAGGAAGTGTTACACATGTAGAACTTAG
CATCTTTCGGTTATTACCTACGACGATTCGTGTTGTTCATGTAGTCATACAGTTTTACGG
TACAGTAAAAACCGAACTGTCTGAATATGATTGTGCTGGTGCTGTTTGAGGCTTGCTCTG
CCGATTGCTAGGAACAATATACAAGATGCAGAGATATGTTAAAATCCTACGCAAATGCGG
GCATATTCAGATTTGCAAGTCCAAATGTTCACAGCGAGGTTACTCTTCGGCAGAGCATTT
CGCCAAACAG
>Xa21_108
CGGCTAATGCAGACTTAGCTAATTCGGATGCGCTCCAACTGGCAAAGCTTGCTGATCCTG
ATGGTTCTCGGACAATTGGTGTTATCACCAAGTTGGACATCATGGACAGGGGCACTGATG
CTCGTAACTTTTTACTGGGAAATGTGATCCCCCTCAAGCTTGGTTATGTAGGTGTTGTAA
ATCGCAGCCAAGAGGATATCAACTTTAAGCGGAGCGTCAAAGAA
>Xa21_109
AATCGAGTCACTGGATGGAATACAATCCAGAACATCCAGAAGAAGAGTGCAGTTCGTCGA
TTCCCAGTTGGTTTCTCTGGGTTTGCTTTCAACAGCACAATGCTATGGGATCCTGAGAGG
TGGAACCGCCCACCTATGGATTCTGTTATTGTCCACTCAGGTGGAAGAGGTGGTTTGCAG
GAGTCAAGATTTATTGAGAAGCTTGTTAAACATGAGCGCCAGATAGAGGGTCTCCCAGAA
GATTGCAACAGGGTTATGGTTTGGAATTTTAACTTGGAACCTCCTCTACTCAATGTCCCC
CCTGGCTGGTCATTGCATAAGAACCTTGATGCCGTTATTCCTGTAACATAATATTTTGAT
GCCACCCACTGTGTATGCTCGTACAGGTGGCCATGAGGCTGCTCAGTGATGCCCTCCTGA
ACAAACCGCACACTGGATTACACGAAGTTGCTGTGGTTTGATCCTCCAGCAATTGTCATA
TCAGATTATCAGTAGCTGTGCCAAGCAAGTATGCCTGACCTAAACTTTTTTCCTTTTTTT
CTTCTCC
>Xa21_110
AAGGAAATAACTCCAAAAACTGTCAATGACCTGAAGCTCATTAATGCCGGAAGGATATTG
GAGAATAACCGGACACTTGCTGAGTCCCGTGTTCCAGTAGGAGAGGTTCCAGGAGGTGTA
ATTACAATGCATGTGGTAGTACGCCCTCCACAACCCGACAAAAACAGTGAGAAGCAGCTT
GCGAATTCCCCCAAGCAGAACAGATGTGGGTGTACCATACTGTGATACGCCGCCTGCCTG
ATGATGATGTACAATGTCTAGCTCTAGGATTTTGTATCTGCTTTCCTGTGTTCGCAGCTC
TTGTGAATTCATTTTGACATCCAATTTTAGAGCCATTCAAATCCTAGAAATATACATACT
TTAACACCCGTCAAATATGCTTGGGAGCTGGAACTGAAGGTTTCTGGAGGATGCGTCATG
GTGATCTTAATGTTGTAACGAGTGTGCAGAAGACAGGGATTGGATGCTTTCTGTTGTATA
AATTGTAATGTGAAAACGAAAAAATTATCT
>Xa21_111
TGGCCGCCAACAACGTCGGCGGCGACCGCGCGCACGGAATCTTCTTCATGATTCTGGGTA
TTGTGATGTTCATCCCTGGGTTCTACTACACAAGAATTGCCTACTATGCTTATAAAGGGT
ACAAGGGCTTCTCGTTTTCGAACATCCCGCCGATCTAAAGAAAGAGTTGTATCATATGCC
GATTTGGTTCATCTCATCACGTCCAATGGCGAACACCATTCCTCATTTTCATCTTGTCTA
TTTCTTCTTCTGCTGCCCCCCTTTGTAGGATGAACTTCTAGACATGTACATATAAAATGC
TACTCCCATAATGTATCATTATGGTGTGGTGAGCTGAAAGG
>Xa21_112
AATCTTGTTTAGCGTATGTGTTTCTGTGCTTTAGATGACACGCAAAAGGGTGGATGTTGG
AGTTGAAAAGGGATCTATGTTTGGTTAGTTCATGGGAAGTCCGTGTTATTTATCAATAGT
GGTTCCCTGATTGGATTTGCTGTCATTCAATATCTACAAGTTAAGGTTTGGAGTTGAAGC
TCGACTGGACCAAAGATCATGCATTGGAAAAAAATAACCTTTTGTTTGGATTTCTTCATG
TGCACACTTCATCTGTCCAACAATACTTATCTGCTTCTTCTCCAACAATTAGAAGTATAT
ATATGGCTTGTGGAGTAGCTAATTTCGGAACCATGCTTGGAGTTCCTTCCCTGACTTCTC
TTGTTAGTCTTTGTTAGTTAATACTTTTCAGACATTGGTTTTATATATGTCCCTTGTTGA
TTCAATGCAGACATGGCATTTGAAGATACAAAGTGTAATCAATATTTGTTTGGACGCGTG
CTCAGTTGCTGAATTCTTTAAGCCAGGCTTATTCCTCTCTCATTGTGACATCTTTCAATG
CATGTTTTGTGATATTAAGTGTATCTTTCTGCCAAAATAAACACATAGTTTGGTCCCTCT
TCCTTTCTTTGTTAACTTTGCAAGACATTCTGCGGAGCGGAAACCTGTTTGCAGATTTGT
TAATTCTGTCATCTCAAATCATTATTCAGAAAGACCAGCAGAATCTTTTATACTGTTGAA
ATTTGAACTTGGATTTCATCTGCAGAGATCCAGCATTCCAAGG
>Xa21_114
AAAATCCCAGCTATGGTAGATAACCTGATAAATCGAACATTTGCTTGGGAAAATGCAAGA
AACAAGCCCTTCCTCTATGATGGGGGGCGTCTAATATCTGTTCTAGAAGAATACAGACTA
AACAGAGAGCAGAAGGAGGAGGAAAAGAGGCGATACCGGGACCAGAAGAAGTTGGAGAGC
ATCCTACTCAAAGAGAAAGAAGCTATTTTTGGATCTAAAGGAAGCCCAAAAAGGGCAGTC
AGCTTAAATAGAAGGACAAATGGGTACCGTTCAAGTGGAACTACCAGTGGACTAATGACT
CCAAATCCCCGGAGATCATCTCTTGGTGGTGCTACTCCTGAGCTTTTGACACCCAGATCG
TGTTCTGGTCACTATAATAGATACTTTAGTGATTCAAGGAGGCTATCAGCTACTCAATTG
AACTTCGGTGATGACTCGCTATCCACTTTCACATCCATTAGTGGTTCTGAACCAGAATCC
CCTTCTTTGGGATAAATTCAGTACCTTTTCTGGTCAATTTATTGGTCTTATTGCCAAGTA
ATCACCTGTTAATGGAGCACTGTTCTATGAGTTTCTCGCATTTGTATGTACATTACTGAT
GTATTATATTTAGCTTGT
>Xa21_115
AGGAGGGCTGCTGTAAATGAAATGATGAGACAGAGAGCAGCAGAAGTTGCTGCAAACGAG
TAGTGGCATCTGTACAGCTATATACTGTGGAAAGAAGATAGGGAGCGCGCAGTGTCGCTG
CCCTCGCTCATTCCCACTCCCAAGTAGAAGCTTGGGATATGGTTGAATTAGAGGATCTAT
CTAAGAAGTTGTCTCAGATGGATTCCGTCCCATGAAACTGTCCTGGAGATGCAAGACGTC
GCGCATTCTTCCGCCAGTTGTTAACCTATGGCTTGGAAGCCTGCCTCTGCCTCCTCTTCT
TCAAAGGAAAGAAATGAAATGGATGAAATCCGATGAAAGGGGTGTACCACAATAGGTGGT
AACTACTGTGTTCTGTGCTAACTAGTTGCACCCTGCTGACGGTGCCCGGTGAAATCGTCG
TCGTCGATAGGACCCCCAGCCCTTGGGTGTGGTGATTCTTTTATTTGACCTCCTGTACTA
GTGGAACTAATCTTGTTTTGCTGCTTGCCTCCTCTTCATGTATAATAGGTTTCTGGAACT
CTTATTGTTGATAGAAAAATTGGTCTAGCTGTTCCCCCTCCAGCACCTTGTTGTTGTTGT
TGCCTCCATCAGGAGTGAGAGGGGTATAGGGAAGAAAAAAGGAAGAAGAAGAGGGTTGGG
CATTGGATATGAATTGTTTATTTCTGCCCCCATTTTGTAGGAACCAATT
>Xa21_117
ATGGTGTGATTGTGTTTGCGGATGACAGCAATGTTCATAGCTTGGAGCTGTTTGATGAGG
TGCAGAAGGTCCAGTGGATGGGTGCGGTGTCTGTGGGTATACTCGCACATACTGGAACGG
CAGACCAGCCACGACTTAGTGAAGAGGACAAGCAGAATATGCCTCTTCCAGTTCAAGGCC
CTGCCTGCAACTCTTCTGGGCACCTAGCCGGGTGGCACACATTTAACTCATTGCCTTTTG
CCGGGAAAACTGCCACTGTTGTTGGAGAGGCAGCACCGGTTCTACCAAGGGGTTTGGAGT
GGGCTGGTTTTGTTTTGAACTCTAGGATGCTTTGGAAAGAGGCGGAGGGAAAACCTGATT
GGGTGAAGGATCTGGATGCTGTGGGTGAGAACGGCGAGGAAATCGAGAACCCCCTTATTT
TGTTGAATGATCCATCCTCCGTTGAGCCATTGGGGAACTGTGGGAAGAAGATCCTCTTGT
GGTGGCTCCGTGTTGAAGCGCGAGCTGACAGCAAATTTCCTCAGGGGTGGGTAATTGAGC
CACCTTTGGACATAGTTGTTCCCGCCAAGCGCACCCCATGGCCTGAAACTACCGCTGAGC
TTTCGGCTGAATTAGTAGATTCTAAACAAGATCAGGAGGGTAGGCGGTTGTCAAGAACCG
ACAGATCATCTCGGTCCCGAAGCACCACAAAGCGGAAGGAGAACTGAAGCAAAATAAACA
CATCTTGTAATGTATATCTTACATCTGCACAAACTACAATA
>Xa21_118
GGAGGAGAATGACAGAAAAGTTGATGTGGTAAAAGAGAKAAGCAATCCTCTCGACATTGA
GATCAGAGCAAGCTTGCTTCAGCAAATCAGGGATAAGTCAGGTCAGCAGAAGCTGAATGG
ACATGAAAAGTCAAAAGCAGTAGGCAATGATACTAAAAACTTGGATGAAAGGGAGGAGTT
GCTTCAACAAATCAGGAGCAAGACATTCAATTTAAGACGAACAAATGCATCTAAGACAAA
CACCTCATCACCAACCACTGCCAACTCCAGCGTTGTAGCAATCTTGGAAAAGGCAAATGC
AATCCGCCAGGCTGTGGCCAGTGATGAGGGAGGTGATGATGATAGTTGGAGTGATATATG
AATACTCTAACTGGAACGCGTATGAAACTCTTTTTCTGTATATTCAGCTAGTACAAGATG
AAGTGAAAAAATGTGAATAACATCCTTTTCTTCATTGTAATTAGATTTTCCAGGTCTGTT
TTGTACCCCTTTTTAGTTCACATTAGTGTATTCTCTCATAGGCCCATGCGGTTGTGGAAA
TGGTTAGATCATTTTCACATTATGTAAATTAACTTTATTATTTATTTTT
>Xa21_119
GGAAGAAATATCACAAACTATTGATTCTGAGAACTTCACGGTTCAGAACTGCATCAAGTT
TTCAGGACCTTTAGCAACAACTTCAGTGTCTACCAATGCCAAATTTGAAGTTCGAAGTCC
CAAACGTGTACAGATCAAATTTGATGAAGGCATTATCGGCACTCCACAATTGACTGATTC
TATTGTACTACCTGAGAAGTTTGAGTTATTTGGGCAGAATATTGACCTGACCCCATTGAA
GGGCATATTTTCATCAATTGAAAATGCAGCATCCTCAGTTGCTAGAACCATCTCTGGTCA
ACCTCCACTAAAGATACCAATTAGGACTGACAATGCTGAGTCTTGGTTGCTCACAACCTA
CCTGGATGATGAGCTTAGAATCTCCAGAGGTGATGGCAGCAGCATCTTTGTACTGTTTAA
GGAAGGAAGCACCCTCCTATATTAAGCTTGGCATGCCTAATCTAGGGTAGAACTTGATGC
TGAAGCAACTCCAAGCAGTACTTGTGGCTAAATTATTTTCTTATTTAAGTTGGTGTGTTC
TTATTTGTGTTTGTATTA
>Xa21_121
AGGGGGAGAGGCCTAGAGGAGCTCGCCCTCATGGATTGACGAAGCAGAAAAGGCAGGAAA
TAAAGGAGGCGTTTGATCTGTTCGACACAGACAACTCTGGAACCATTGATGCCAAAGAGT
TGAATGTTGCCATGAGAGCCTTGGGATTTGAGATGACAGAAGAACAAATTAACCAGATGA
TTGCTGATGTGGACAAAGATGGTAGTGGATCCATAGATTATGAGGAGTTTGAGCATATGA
TGACTGCTAAGATTGGAGAGAGAGACAGTAAAGAAGAACTTACGAAAGCATTCAGTATTA
TCGACCAAGATAAAAATGGGAAGATATCAGATGTTGATATTCAGCGAATTGCCAAGGAAT
TAGGTGAAAACTTCACTTATCAAGAAATTCAAGAAATGGTGCAAGAGGCAGATCGAAATG
GTGATGGTGAGATAGATTTTGATGAGTTCATTAGGATGATGAGGAGGACTGGCTATGGTT
ACTAGATGGATGGACATGATGGTGCAGCGTA
>Xa21_122
GGTACTACTCTGCCTATTGATAGGCTGCTGGTGATCACAAGCTACACAACACATCACACA
AGCAAGAGGCATCTCTCTCTCTTCTTTCTCTTTCTTCTCCTTGCTTCATTTGGAGTAGTA
GAGATTAATTTCTTGAAGGAGAGAAATGACAAGTGCCTGGAAGACCAAGGTTCTCACTGG
ACTCAACAAGCTCTTTGACAAGGATGGCAAAGGCTGCTGCTGCTGAGTTCTTGAAATCAT
TCAACAAGGAGGAGATTGGCAAGGGAGATTGATGAA
>Xa21_124
GATGATGGTGTCTGTTTAATTGTTGTCATACAGGTGTAGCTGAGGCAACCATTGTTGATA
AGCAGATTCCTCTGAGTGGCCCAAATTCTGTTGTTGGGAGAGCATTCGTTGTTCATGAGC
TTGAAGATGATTTGGGGAAGGGTGGCCATGAGCTTAGTCTCAGTACTGGAAATGCTGGTG
GGCGACTTGCATGTGGTGTTGTTGGGCTGACCCCGTTGTAGGTCGCTGGCAAGTTGCAGC
TGAAGTGCCAGTGTCGTATCCATGTCACCCTTTTTGTCATCGCCGAGCCTGAGACATCGT
CGTTCTTGTATCACATGGATTTTGCAACATGGATGCTTAATAGTATCTGTTGATCGTTCG
TCTGAC
>Xa21_125
GCTGACCGCCAGAGCACAAGAAAGCATAAGCAACACAAGGGATTAATTCATCACTCACTT
AGCTAATTAAGTGATCTTCGACCATGTCGGACAAGTGCGGCAACTGCGACTGTGCTGACA
AGAGCCAGTGCGTGAAGAAAGGTACCAGCTATGGCGTCGTCATAGTTGAAGCCGAGAAGA
GCCACTTCGAGGAGGTCGCCGCCGGCGAGGAGAACGGCGGCTGCAAGTGCGGCACCAGCT
GCTCCTGCACCGACTGCAAGTGCGGCAAGTGAAGCCACGAAGCAACCGAACACTCGCCGC
CGGCG
>Xa21_127
TGGGAGGTGGTGTGTGATGAGCATGGCATTGACCCTACCGGGCGGTACACAGGCAACTCA
GATCTGCAGTTGGAGCGTGTCAATGTGTACTACAATGAGGCCTCCTGCGGTCGCTTTGTG
CCCCGTGCTGTTCTCATGGACCTTGAGCCTGGTACCATGGACAGTGTCCGCACTGGACCC
TATGGCCAGATCTTCCGCCCTGACAACTTTGTCTTCGGGCAATCTGGTGCTGGTAACAAC
TGGGCCAAGGGACACTACACTGAGGGCGCCGAGCTAATTGATTCTGTTTTAGATGTTGTG
AGGAAGGAGGCTGAGAACTGTGACTGCCTTCAAGGATTCCAAGTATGCCACTCTCTTGGT
GGTGGTACTGGATCTGGTATGGGTACACTGTTGATATCAAAGATCAGGGAGGAGTACCCT
GACCGCATGATGCTGACATTCTCAGTTTTCCCCTCACCAAAAGTATCTGATACTGTGGTT
GAGCCATACAATGCTACACTCTCAGTCCATCAGTTGGTTGAGAATGCTGATGAGTGTATG
GTTCTTGATAATGAGGCTCTCTACGACATTTGCTTCAGGACTCTCAAGCTGACCACACCT
AGCTTTGGGGATTTGAACCATTTGATTT
>Xa21_128
GGAGGTCGAGATCCCCTCTGCTTAAGCAGGTTTGGCATTGGGGTGGTTGTTATGTGAGGC
TGCTGAAGTAGTTTTTCTACCTAGATGGTTCCTGGTGCAGTGCAGAGAATGGAAGCTTGT
TCTGTTCACTTGTTCTGCTCTTGCTCAAGAAGTAAACTTTTGTCATGCTTAAAGTGGTAC
CCATGTGAGACTTTTTTTGCCATGCTATATTGTTTACCTTGCGAAATCAATGTTGTTAAT
GCAGCTAGATTTAAATATTATTGTAGTTTTCTTTGCGATGTTCTGAGTTTTTCGTTATTT
TGTTGCTACTGCGAGCATGACAACAA
>Xa21_129
ACACAACTTGTAGGCAGCTTCTCTCTGCATACAAGAGGAGGTCTCCCCTTCTTCTTCTTC
AGTGACTCCCTCCTCAAGATCTTGCCCAAACTTGCKGAGATCTGGTGAGTGCCTTCTCAC
GGTCCTGTGGATCATTTGTGGTTTAGTTCGTAGTTTGTTGTGTGATCTTGCAAAGTCTTG
ATCTAGTAGCTGTGTTCGTTTTTGATTTCTCTGAAGATATTATCTTTGCTGTGTTCGGAT
CTGGGAGATGGAGATGGAGATCTCATTTTCCTCTCACCCCCTTTCTGGATCACGGTTTCT
CACTTTTGCCGCTTAAAATCGCGATTTTGCTCGCAAATTTACTTCCTTTATGACAAAAAA
ATCATGTTAAAG
>Xa21_130
CTGATGTGGTAGTATGGCGATCATTGTTGTTTGCCTGTAGAACTTCTGGACAGGTGAGGC
TTGCAGAATATGCAGCAGAAAGAATTGAACAGTTGGAACCAAAAAGGTGTGGAGGGCATG
TTTTACTCTCTAATGTATATGCTACCACATCAAGATGGGTTGATGTGAATAATGTGCGTA
CAGGGATGGACAATAGTAGGACGAGTAAGAAGCCTTGGTTGCTCTTTCATT
>Xa21_132
TTTTTTTTTTTTTTAGCCTCATATCGGACATTAGACCGGATGTTAGAAGGTTTTTTTCGG
ACACGAATGAAAAAACTAATTTCATAAGACGATCTGAAATGGTTCATCTTCATGTGTCCA
CGCTTTATATTTTTGTGTTAAATGGTTCTGTCGACCACCAGTAGAAGATAAGATGATCTG
AACAAGCTAGTAAAGAAAAGTCATCTTTATGACTCACGCTTGTTTTTATGTTAAATTAAT
GTTCCTTTGGACATAGAAAAAWCTAACCAA
>Xa21_133
GGTATCTTTGGTTCTATCATGATTTTATTCCCTTCTTTTTATTCTTTTTGGCGGGCGTTT
TGTGCAACAGGATTTAATCACAGTGTGAAGACAAAAGAGTATGGTGAGATGCTCAATCCA
GAGCGGCAAGATGAGACAAAGCAGGGTGCGTCTACTGGAGTTGATGGTCTTGCAGAAACG
CTTCCACACAAGTTCTCCATCTCAAGTTTTGGGAAGAAAGTTCTAAGCGAAATCAAACAC
TTTATGAAAGATATGAAAGAACTGCTCCAAGAGAAAGTCTATGTGATCAATGTCTTAGGT
TACATCTCTTACAACTTTGTCATTGGTGCCTATTCCTACTGGGGCCCTAAGGCTGGTCAG
GATATCTACAATATGGCGAGTGCAGATATAATGTTTGGTGGAATAACAATTGTCTGTGGA
ATATTTGGGACTCTTTCAGGGGGTTTCATTCTTGACAAGATAGACTCAACAATATCTAAT
GCTTTCAAGCTTCTTTCTGGTGCAACTTTTCTTGGAGCAATATTTTGTTTTGGTGCCTTT
TGTTTCAAGAGCCTTTATGGATTCATACCCTTCTTTTCAGTAGGAGAGCTTTTGGTCTTT
GCAACTCAGGCCCCAGTAAACTATGTATGCCTTCATTGTGTAAAACCAAGTTTGCGGCCA
TTATCAATGGCTATGTCAACTGTTGCAATCCATATATTTGGTGATGTGCCTTCTTCACCT
CTTGTTGGGCTTCTTCAGGACAAAATCCATAACTGGAGATCGACAGCTCTTACCTTGACA
TCTATCCTCTTCATTGCAGCTATATTTTGGTTTATTGGCATATTTGTCCGTAGCGTTGAT
CGTTTCAACGAACAGAGTGAGCATGATGTCCCTGCCGTCGAGAGATCAAACCTCAGGCCA
TTGCTCGATGAAAACGAAGAGGCACGGGCATCTTAGTAATCTGCGCAATCATTAAATCCG
TGTTTTTTCTCTTGTAGATTACTCTTGGCCGG
>Xa21_134
GCTTTGCCGCCATGGCGCTCTCTGTATCATGCAGATTGCATTTCCTGACGCTGTTTACTT
AGTTGATGCTATTGAGGGTGGAAAAGAACTTATTGAAGCTTGCAAACCAGCACTTGAGTC
AGAATATGTCACCAAAGTTATTCATGACTGCAAAAGGGACAGTGAGGCTCTGTATTTCCA
GTTTGGCATAAAATTGCATAATGTGATGGATACACAGATCGCTTATTCTCTGTTAGAGGA
GCAGGAAGGGAAAAAGAGAGGATACGATGAGTACATATCTTTTGTCAGCCTCCTTGCTGA
TCCCCGATATTGTGGAATGGCATATCCTGAAAAGGAAGAAGTCCGTACCCTTCTAAGGCA
GGACCCTAACTTTTGGACACATAGGCCTTTGTCTGAAATGATGATTCGAGCAGCCACAGA
TGATGTCCGCTTCCTTCTCAGTATACATGAGAAAATGATGGAGAAGTTAAGCAAAGTATC
TTTATGGCGTCTGTCAGTTCGCAGTGAGCTATACTGCAGGTGCTTTTGCATAAATGACAA
CAAGTATGCGGATTGGCCACCTCTTCCAACTGTCCCTGATGAAATTGAACCTGATGTTTA
TGTTCCTGAGGTGGATATCCTGTCAGTCTTGGATGTGCCTCCTGGCAAAATGGGGCGTGT
TATTGGCAGAAAAGGATCATCAATAATGGAAGTGAAAGCATCTTGCAATGTTGAAATCCA
TATTGGTGGTGCAAAGGGACCTCCAGACAGGGTATTCATCATTGGACCAGTGCAGGAAGT
CAGAAAAGCTGAGGCTATCCTCCGAGGCCGCA
>Xa21_135
GTGAGGTGGAGGCTTTGTTCGAGCTGTTCAAGAGCATTAGTGGTTCTGTGATCGACGATG
GGCTCATCAATAAGGAAGAGTTCCAACTTGCATTGTTTAAAAACAAAAGGAAGGAAAATC
TTTTTGCTAATCGGATATTTGACCTTTTTGATGTGAAGAAAAGGGGGGTCATCGACTTTG
GTGACTTTGTTCGAGCTTTAAATGTATTTCATCCAAACATCCCAATGGAAGAGAAAATTG
ATTTTTCCTTCAAGCTATATGATATGGACAACACTGGGTTTATTGAACGAAAGGAGGTAA
AACAGATGTTGATTGCTCTTCTAGGTGAATCAGAAATGAGATTATCTGATGAGATTATTG
AGACAATCCTTGACAAGACGTTTTCAGATGCTGATACTAATCAGGATGGGAGAATAGATA
GAACAGAGTGGGAGAATTTTGTCTCAAGGAATCCTTCTTTATTGAAGATAATGACTCTTC
CGTACCTCAAGGACATAACAACCACATTTCCCAGTTTTGTATTCAATTCTGAGGTTGATG
ATCTCGTCACATGATCGTGTTTCTGTTACCGGTGTACAGTTAACAAAAACAAAAGGAGTT
GATTTATGAGTGAAAGAGGCAGAACATTCGCAGGTGCTATTATCATACAAGGAATATAAT
TGCGCAGCAGCTTGGAAGCGTATAACTTCTA
>Xa21_136
CTAGCTTCAAGTGGCTACATACTTTCACAGCATTGGATATCACTTTTGGTAGCTGTGACA
TTGAGCGGTTTATTGGAAGCTTATACAGCCCAACTCGACAACGCTTTCATACCCCTTGTC
TTCTATAGCCTCCTATGTCTATAGGAGCAACCAATTGTACATCAAACTACCTTGAGGCCC
TATTCTTACCATTACTAATATCTAGTGACTAGTGCAGTACAGTAG
>Xa21_137
ATATCTATGTCAATGGTCAGCTAGCAGTAAAGGATTTCGATATCTCTGGTGCCACTGGAT
TCTTAGCCTATCCATATTACATCGACTTTGTTGTGGATGTTGAGGATGAAGGGGCCCTGA
AATTGGCCATTGGTGGCTCGAAGAATAGCCGATCAGACGAAGTGAGCGGTATTCTTAATG
CTGTAGAGATAATGAGGATGAACAAAACAAATGGTGGTATTGATGGGGATTTTGCAGTTT
CTCTGGGCATGGAGTATGTGGCTAGCAAGGGGATCGGAGAATTTGCTCGCTCACTGCTGT
GTGGTTTCATTTTTGCGGGATTGTTGTTGGTTTTGTTAATGCTTGTGGTGAGGTTGAGGA
CTGAGCTTAGGAATAATGGTACAACTTGGTCTTGGCAGCCAAATGATTCTGGTGACGGGA
AGCTGGCTAGAGCATATCAACTTGTGTCCACTAAGACAGACTATTGAACATCATGAGATG
ATAATCTTTGAGGAGCTTTAAACTGCGGCTGTTGACCTATTGTATGTAATGACATATTGC
ATTACTTCAGTTGTAAGTATTGTAGTTTTACTACTTTTACTCCCTTAATGGTAAGTTTTT
GGTTATTTGAG
>Xa21_138
TTCATTGAGCTTTCACACGATGTCATGCTCTTCTGGGCCATCGACAACTACATCACAGCA
TAAACGAAAGGAGCCTTTGCCGGACTCTCCAGCTTCAGGTTAGTGTGCTAGCTATAAGCT
GCAGACAATATATTCATATATGTTTTCCACAGGTCCCATTCTGTTTGTGTTTACATGTTC
AGTCCTATCTCCACTAAGGTTTGTCAAATTCACTTTCTTCCTRCTGTATTGTATCGCCTA
CAAACTATTTTTCATATAATCTTGCCATACGCTTAATTACATGCATATTCTACGTCCTTG
CCTCACATAAGCAACTTTGTTTTGGTACATATGGCCCCGTGCCTCTATGAGCAGCTCAGT
TTATTACTAGAGCAAATATGTGCAGTGTGATTTTCCTTTTTCTTAAATACCTAGATTCAT
ATGCCCATCATGCTATATCAACATTTCTAGCGTACACAACAACACACTGCATATTTCATT
TCATTTATTTTTCTCACAAAAATGCTCTTGCTTCACATGGGAGGCTTCATTTGCTAATTC
TTCTCCTTTTATTCATACTTCAGGTTCAAGGCTTGTAGGTTCCAGCTGCATGGCAATTGC
TCTTTGGTGTTCCTCTACCTGTTATTTCCTGGTATTATTTCAGTTATTTTAGTAGTTCCT
TGGGAATTCTTATTTGTTGTCTAATCTTTATCTCCGTATACATGATCATCATTTAATTGT
ACTGGTAAACATCATTCCCTACTCTATTTTTTATTGCACCAAGTAGTATGCATAAACTGT
TATTCAGTTAAACTATAGCATATATTTTTGTATGTGTCTATGTATATATATATATTTGGC
AGTTTCTCACTAGCCATTTTCGTTCTCTGGGATTGCAAAGAGCACAATAAGAGGCAAGCA
TTGGACCTTAACTAACAGGATAACCAAATATTGTGATAGCATTTTAATGGTTTGTTCCAT
ATTTTGTAAATCATGGATTTATGGTTTGATACACGTTTTCATTGATTCTTCTACGACCAC
CAGCCAGGTAATTTCAAGCTATTATATATATACTGATGCTACATATTACTCAACATGATT
TACAAAATTAGAAACTGTTTCATTCCGTTGAAAATATATTTTTAACAGTTACGTGGGATA
TGCATGGTGTTCATTATTTTATATATCATGTACTAAGAACATATTGATGCTCTTCATCAA
GGTTAAAAGGTGGATCTACTTCCCTTTTTCTTTTATTGGTGGCTAAAGTAGATTGATGCT
AATTATTGACAAGCTGGCAAGAATATTGAACTCTCATATCTGCAGAACTGGCTACAAATT
CATAGGTT
>Xa21_139
AGTGGGAGTCGGCGGACGGCGTCGGCGCCGGGCCACGTCTTCGACCACTACTACCACGCT
GGCTTCGACGTCGACACGCTCGACCTCGCCATCCTCAACGGACCAGCTTTGTTGGTCGAT
GTTCCTAGGGATAACAACATAACAGCTAACGTTATGGAATCCTTGCATATTCCCAAAGGA
GTTCGGCGAGTGCTCTTTCGAACTTTAAATACAGACAGGAAGCTTATGTGGAAGAAAGAA
TTTGATACAAGCTATGTTGGTTTCATGAAAGATGGTGCTCAATGGTTGATTGATAACACA
GACATTAGACTAGTTGGCGTTGACTACTTGTCAGTCGGAGCATTTGATGAATGCATTCCA
GCTCATTTAGTTTTTCTTGAGAAAAGGGAAGTCATCCTTGTGGAAGCCTTAAATTTAGAG
CATGTTACCCCAGGAATATATACCTTGCATTGCTTGCCACTAAGGTTACGTGGTTCTGAA
GGTTCCCCGGCAAGATGTATTCTCATCAAGTAACATATGCTTATAAGGTTTACATCAACA
TCTTATATGTGTTGAAATGTTGAATGGTGTTGATGGTTGTCAAGTAAGATGCATCCACCT
AGGACCTATGTATATGACAAACTATGCATAGTCTTTGACACATATATGATTGTAAAATAA
GATCATGTAATGCCTTCTAAAAGGTTTATGTCTATGCATCTATCAGCTATAAACTTATAT
ATATTACTATTGTAATTGACTACCAATGTAACAGTTGAATATATGACACCAA
>Xa21_141
ACACCATCTTGGCTACCATCACAAGGCCAAGCCCCCATAAAACCCCATCCCTCTCTGCTT
CTTCCTTGTGCACATTTCGTCGAACACCTTGTGGGCGTGCTGCACCTTCTTCTCCGCTCC
ACCACCACGACACCGATCTTCGTCGTTCCTCCATCCCTCGAAATTGTATATCGGTTAGTC
GTGAGGCAACGTATGCAGCTTCCAGGAGGTGAAGGTTGATTAAGATTATATA
>Xa21_142
GAAGATCAACAAATGTGCCCTGAGCTCAAAGTAAGTCAGATTTGCAGACCATACAAAGAT
GAAGGTCTCGACGGTGGCGGTGCTCGTTATGGTGGCGATGCTGATGATGTCGGTGGCTGT
TTATTCTGACGATGCAAGTTCACATGGAGTTACTGAAAAACAAGTTGCAGCTGCTGCAAA
CGCTCATGGAAGTAATGGAGGAAGCGTCGTCACAGGGCAGCTAGTACTGATTCAACAGCT
GGTGCCTCTGGTACTTCATCAGCTGGTGCCTCCGGTACTAATATTGATTCAAACTATTAC
GTGACTATGAAAGGGTACATGGAGTACATGAGGAAGTATGGCGGCGGTAATAAACAACCC
TGAGTTCGTGTTTCTTCTGGGGCCTGCATATATATGTGTGTGCTTTCTATGTGT
>Xa21_143
AGGGAAGAGGTAGGACTGCACGGCGTCAGCGAAGGCTGCTTCTTGCTGATGTAGAGAAAA
GGCTTATGGAGTTTCAGAACTGCATGGCTAATGGAATGGAGGAAGAGGCATGCTGTAAGT
TCGGGTTAACACTGTACACCCTTGATAGACTATACAAAGCTGTCGAATCGCACGCGAGAG
AAACAGGAGAGTGGTCAAGCTTGAGAGAAGACATGTTTGATCTGGCAAAGCCTGGTGTGG
GCATGGAAGACAAGCTGGTTCTGCTGTCCCGTCTCAAAGGGATGTACGACTGCTTACTTC
CATCACCGTCAGGTGTCTTGCACCGTCTGTAGTCTTCTCATCTTCCTTTTCTTTTCTTTT
CTTTTCTTTTCTTCTTTTCTTTCTGGTCACATGTGACGATTAGTGAACTCAAGTCTTATT
AGGACGACATGTATTTGCTTGGCGTTTTAAGAGTCGTCAAAATTTTGTATTTTTTATGCC
CCTGGTWCTKCGAKTGTAGTGACAGGCTAGTAG
>Xa21_144
ACTTCTTTCCATCACAGCTTGTATTGCACCACTGGAGCGATGATGATTGCGTGAAGATCT
TGACTCAGTGCAGAAAGGCCATTCCATCACGAGAGGAGGGAGGGAAGGTGATCATCATAG
AGATATTGGTTGGACCTTCACTAGGACCAGTAATGTTTGAAGCCCAGCTGATGATGGATA
TGCTGATGTTGGTCAATACCAGAGGCCGGCAGCGAGATGAAAGGGATTGGCGAGATCTGT
TCTCGAAAGCAGGATTTAGTGACTATAAGATTGTGAAGATGCTTGGAGCTCGAGGAGTTT
TCGAGGTCTATCCCTAAGATTGAGCTACCTGGCTCCTAAATGATCTTATGTGTACTGTGT
GTTTTGTGTTGGGATGTGTGCCGTAAGAAGGTAAATAAAGGGAGTGCCCTGCTATATGTA
AGGAAGTTCCATACCTGACATAAAATTACCTAAAGTTTTTGACTTTGGGTACTATACAAT
GTTTGGGCAACTTCTATTGCAGAAAATACTGAATTGCGCTCCAGACATCGATTGATCGGT
TCGCAGTGAGTGACAGGCTAGTAG
>Xa21_145
GGATGTATTTGGTTGAACTATTTTGTACTATCTGTCTGGATTCATGTTCTTTGAGGCACT
GCCTCAAGGACACTGCTTTCACATATCTGCTATGGTAAGTCTGGTATAGGAATGCTTTTA
TTCTATGCCTTGTGAATTTGATATGAGTGTGCAGGTATCTTCTGAGTGAAGAAACACCAG
GTTCATATATCTCTTATCCTTTCACTTACCCTATTTAG
>Xa21_146
TTTGTGTATATTGWTTSYATSCCAGTTRGAACCACTTGCATACAGAAGAATGGACTTTGA
AGAGTTCTGTGCCGCAGCAATCAGTCCTTACCAGCTTGAGGCTCTGGAAAGGTGGGAGGA
GATTGCTGGAACAGCTTTTCAGCAATTTGAACAAGAGGGCAACCGAGTCATATCAGTTGA
GGAATTAGCACAGGAATTAAATCTTGCTCCAACTCATTACTCCATCGTTCAAGACTGGAT
CAGAAAATCCGATGGCAAGCTAAACTTTCTCGGGTTTACCAAATTTTTACATGGTGTCAC
AATAAGGGGCTCAAATACAAGACGGCATTAAGCGATTTGCAAAAGAAAATGTATTCTTTT
CTCTTCTAATTTTAAAGCCGCTCATTATGTGACCCTGATTGATGTTTTCCCCTCCTGCTC
CTATCCCTCTGGTCAATATGATCATTATTCTTTGTTCGTGATGCTGTCGGCTGTTGTCAT
CATTTA
>Xa21_147
GCAAGTGGATGACTCTAGGTTGCTGCAATTGTTCAGCGAGCATGGAGAGGTGGTTAACGC
TTCGGTCGTCTACGATAGAGAATCTGGGCGTTCTCGGGGATTTGGTTTTGTATCCATGGC
CTCCAAGGAGGAGCTCGATGATGCTATTTCTGCCCTTGATGGACAGGAATTGGATGGCCG
CCCACTTCGAGTGAATGTGGCAGCTGAGCGACCACAGCGAGGCTTTTGATTCCATGGCGT
CGGGGAGCATGTCTGCACGTTTGAACAAGAATGCTAAAGTGTTATGCGTTAAGGCGGAAG
CTGATGGTTG
>Xa21_148
TATGGTAACAGAGCAAATGATTCCAGGACTAGCCAATGGTGTCATCCCACAGGGAACAGA
TGGAGGTTTTACCACGGATGTTGTTGTTGGAGGCACTGGCATCAGATACCAGAATTTGGA
TGTAGAGCAGCTGGTGGAGAGGTACTGGCCTGGTAGTTACCAAATGTAGTCCTGAAGGAA
ATGCTTGGGGTACTGCCAAGCAATTGTTGGTCTATTATGTAGGAAGACATAATTATTTGA
GCTACCTTAATTTAGTCTATGGATATTGTATGATTACTTAGCTAATGTTGTACCCTAGCT
TTTTAGTTTCTCAGTTCTCTTGTACCTCTAGATTTTGTTTTGGTTGTAACTTGTCAGATT
GTAGAAACTAGAGGACTGTTTGTTTGACCCGATTGCTTGTACATACACCTTATGTATTAG
TGATCAGATCATGGATAGTGCTCCGCTGTGAGATTGTGG
>Xa21_149
ATAATAGTTCTCATGGGTCCAGTAATGGACCCATGACATCAGAATCTATCCCAAGTTCAG
AAAGCTGGAAAATATGAGTGAAAGCATAGTGTTTTTGCTTCTTTGGGTAATCAGTATACT
TGATACAATGGCTCTTTAAGATGGAGACTCTTCCCTCATTTTCCCAGTAAAGAAAAGTCA
AATGTAATATGAATCCAGGAAACAAAGATCGAGAGGGTTGGAGCATCGATAAACAGTGGT
AATATAAGGCACCAAGTTTACTATTGTTGCGACATGTCTGGTTTATTATGTTTTGTAGGG
ATGCAATCTGTTTTGCTTGTATTATGCAGATGGATGTGTTTTTGTTACTGGGAAGTTTCT
TCCTGAGTTTTGTTGCTCATGAAACCTGCCTGGTATCTATCTCTGGCTGTAGAAGGTGCT
TGTTGAAGACGCTGTTTGATTGTGTACTTGAAGATGCTGTTTGATTGCTCTTCAAGACAA
GTGTCCTGGAACCATCAAGGTGGTATTTCAATCAAGACTCAAGTGTCCTGGTGCCATCAA
GGTGGAATTTCAATCAAGCCGCCTTCTTTTTCTCATTTTGTTGTGTTGAAGGGTTGAAAT
GTTACTAGTTGATCATGCCCTCGTACTGAAAAAGGCCTAGCTAGCATTGGTA
>Xa21_151
GGCATTGTGCTCATCATCTCAAAAGCTCTTCTTCTGCTCCTTAGTTGATTTCATCTTCAG
TTGCTTGAACTTCATTACAGACTGAGAGAAGATGTCTTGCAGTTGTGGATCTAGCTGCAG
CTGCGGCTCAAACTGCTCCTGCGGAAAGAAGTACCCTGACCTGGAAGAGAAGAGCAGCAG
CACCAAGGGCACCGTGGTGCTGGGTGTGGCGCCGGAGAAGAAGGCGCAGCAGTTTGAGGC
GGCCGCGGAGTCCGGCGAGACCGCCCATGGCTGCAGCTGCGGTTCCAGCTGCAGGTGCAA
CCCTTGCAACTGTTAAGATGCCTGCCTGCATCGATCTATCATCTATCATGTGTGCGTGTG
TAA
>Xa21_152
AGATCGATGGTATATTTGTACAAAAAAATTTTCATCCCGAATATTCCTGAAAAAAATTAG
ATAAACAGTATATTTTCAAATTTAATTCTCAGGTATGACAATATTTTGCTTTCCAGTGGT
CTCTTTTACCAATCATGATGGAAACGAATTGTCAGGTTGCTCTGCAGTTGCTTCAGTCCA
AGGAGAAGGATAGGTCTGAATTGGCTTACGTTATCAATGCAGTAAAGGATCTTATGGGCG
GTGACAGGGAAATTCTCTTTAGCAAAGTCTGTCGTAGTCAGAACCAGATTAGCCACTGTT
TAGCGAATAAAGCTCGGTG
>Xa21_153
AGAGAGAGATGTGACATCGCAAGATTGGCCTTTGCCATGTTGGGTGCGCTCGCATGGCAG
GCCACCATAATAAAGATGTTCTTTTTGTGTCCTGGGGGGAGTTCGCACGGGGGTTATTTT
GTTTAGCCCCGGGTTCTCCCCCCAATCTTGTGTCCCGTTGTCCCCTGGTTATCTCTCTCA
GATCCCACTGCGACTACATCGTTCAACGATCGCGCGTGAATCTAAACGTGGAGCTACAGC
GCAACAAACCAAGGTACAAATGATAATCTACATGTGCAATATTAGTCGTAATCAAATTTC
CATACCATTCAGCGTTTCATAACTATCATTGCCTTCAAAAGTTCAAATATACCTAGTCAC
ATAATATTCCTGGATTTACTTTAAATTGCTTGAATTACTTAATTGTTATCATTGCAAGTT
AATATCCCTGATTAACAGAAGTATTATCATCACTAGAAGTGCATCTCACATATTGACTCA
AGTTGATTAAAGTTCAATACATCCTATACCTTACATACTACGCTTGGTAATTGGTTTAAG
ATCAGCTGGAATAGCACGCAATTGTTCTAACGAATATCTAGTACTTGTTTTATTTACTTA
AATTTATCCATAAGTCTGGCGTAGTGGTAATATTTGCTTCTGAGATTATATGCACAGCTA
CATACTCCGAACTGTCAACTATCAGTTTGGAAGTAAGTTATGTTGGTCAAATACTACTAA
GATGTTTCCAGCATACGATTGGAGAATGCTTGTACAATTAAGTGAAATAAGCTCTTGTTC
TTGCCCAGAATTTACAGCGCTCCTGCGCCTTAATATCAACTAATTGTGTATGATTTAACC
GCTCAGCTCTTTCACTTTGCCCTATCTGTATTATGCATGTACGAGAAGGCTAGTAATGTT
TTATATATTTGCATTGTGAGAATTTCTTTTCTTGGATAGTCAGCAATGTAACCTCTTTTG
CAAGCTGTAGAATATGATCATATATTGTCCTCCTTCACATAATGTTAGTTTCTGTACGTT
GAAGTACGAGAATTTATGTTCTTGAAGCTTCAAGTTATTGAGCATTTGTCTATTCATCAT
AGTTTGTACTATGTAGAAATTGTAGCATTCTCGTCGTTTTAAGGTGACCTGAAGACAAGT
TCAACCTGAAGTCACCCGAAGAAAGGAGTATTCTTGCGAATCAAACTTGGTTGAGATGGC
CTTCTGGGATCTTCATCTGAAGCAAGAAGTTGATGTTTTGCTGTGATCGCCTGTGCTTGT
TACATGGTGCTTCAGGAATGACTTATCTAATGTTGATGGTAATTGTTGGTGCTCATCAAT
TTTCATGGTTATTGTTGGACCAACTTTCCGGTATGCTGGATTACGCTGTTGCAGCTTTGA
AGTCTGGGGTGCCAACCTTGTTTGCATTAATTGCCAGATGTATCATTATAAATTTCTTCG
GTGAGAGTTTGAACTCCATGGAGGTTCTGTTATGGGTAACAAAGTTCCCCCTCTGCTGCT
GTTGGTGAGAGTTGCTGTTGGTGAGAGTTGCTCACCATGGAGGTTCTGGATAACATTTCC
GTCTCTGCTGCGGAAGGTTTGTTTTCTTGAGGCCAATCCGGAGGTAAATGGCTGTAATTT
GGATCGTGTACAGCAAGACGGCTACAAGTTATATACCTAAAGGATGAGACTTCGTTTTTA
TTTTACACGATGAGTTTAAAGACGTTTTTCACCAGGTTATGTTTGATTT
>Xa21_154
TTCGGAGGAGAAAAGAGAATTCTAGGAAGGACATGCAGCTAATGGAGGGGGGAATGGAAT
GCTTTTGTTACTGTTGGGTTGTTCTTCATGGGGGTTTTTATGTCTGATTTTTTTTCCTCG
TGTGGTGTCGAAGCTCGAAAGAGGCTACTACTTGCTCCGGCGACTTGTTGGGATGGATCA
TGATCATCTTCAGTTGTTACTCCTGCTGCTCCATGGATGGTTGCCGGTTTATCCCCCTCC
AAGTGTTTAGGTGTATAATAGCCGAGAGCTGGATGGACTGGATCATCGCTGTCGAGTGAG
TGCCTTATTTGTTATTGCAGGTCGTCGTGTAGATATTCAGGTTATTTTTG
>Xa21_155
GGGGGGGGGAGACATCGAAAAGATATGCACCTCTTCCTTCTTTGTACAGCTGAAGTGGTG
CCTTATGATAGCTCATGTTAGCACACCAACCACACGCAATTTCATCTAATGAACACACAA
TTGTTTATACTTTGCTATATAGTGGACAGTTACACCTCAAATCCCTCCTAGAATAAATCG
AATGAAACAGCAACATACCAGAGTGTACTATGACATACAAAACTATCTGCAGTATGGCCC
TTTAGGTCTGTATAGCTCTGTCATTATTGTAAACTATGCACTTTGTACATATGCTTAAGA
TTACTAGCTACCTATTCATGTTTTCATGATATATTATGGTATGACATGTGGATTCATTGT
AACAAATACCACAACTTAAAA
>Xa21_156
GTTTGAATTGCATGGCAGATGATTCCGTATCTAAGATGCCATTGCATTCCCCATCACATG
CCAGTGGTGGTGGAGTATTGATGTAGTACAACCTTTTAACTTTGTGATACCTCCTAACAA
ATTTGAGGGCCAAAACTGAAAGTTAGTTACATATCAAACAATTTTGTGCTAATAGGTGGT
TCCCTTTTTGCTCCATAACCTTTTCTGTGCATTTGCTAGAATTGTATGTTATTTTTAGAT
CAGGTCCTGGTTTATAACGCAGGATGGCTCATAGTGGTGTCCTTGTTATTGGCTTACTGT
TTGGTAAAAGTTGCTTTGGAAGAATTTCTAGTTTTGGTTCAGCAAATGAGAATCGCCTGA
AGTTAGAGAATAGACAACCATAAAATGTGAATTAATTGAAAATTCTTAAGAGTGAATTCA
AGGACCTAGGAGCATAGATAATTAGCAGTGTTGCAGACTTTTCAGAATCAAATTCTTACT
TCTGTTCTTACTTTTTGACATTCTTACATGCTTGCTTCTATTGCTGCTACCGTTCACTTT
ACTAGTTGGAAATCAACACTATCATGAGTAAAGAAGCCCTTTTTTTTTAATATCTGTTGA
ATACATAAGCTACATCTCTATCTCATTAGAATAATACTAGAAGATTAATGGACGGCTAAC
AGGTTATGACACATCTACTTTCTTATGTCCTGACCTAGCCAAAGTAAAGGGGGACACTGT
CACATGCCATCTGATCTAGATTAGGTCACAGCATTCGTAGGCAGCATAATTTGTACTATT
TACTGTTTGTTTTGTTCCATGCAAGTGCGGTTAGTCAGACAATTTGGCAATTTACCCCAC
GCGAGTGGTGGTGGTGGGCATGGCATAGATGTTTTTGGGAAAATCTTTTTTGCATGCTTT
AGTCTTGTAAGTAAACTGTTCTTATTTTACAGTCTTGTTGCTGCTCATATAAGTATAAAA
ATAGAGGTTGAGGCTTTTGTGGCATATGTTCCTTGTCCAACTAAACAATCTTATCCTTCA
CAGACTGATCCTCTTGGCTTGGTGTGGGGATTCTTTTCTTTAACCAATTTAACATTATTG
TCCTAACAATATACACAATATTGGTTTTTGTTTCATTATCAAATAATTCTTTTACTTTTG
AAAACACATTTGCAATGTGTTGGAAACACAATTATATCTTGCACTTCCTTTTTGAAATTT
AATCATTTGAAAACTGATTCGTGCTTCATGGTTGTAATTTTCTCTTGCGAACATTGCTTT
TCTTTGATGGTTCTCTGTTCAAAAGAGAGCAACCAAGTAAATTTCGAAATTGTTTTTTTG
>Xa21_157
GGGGGGGAGGGAGTCATCTAATAGAATTTGCAAAATTAAATCTTCCAAAGTTTGATTGCG
CTGATGTATGTTTGTGAGCAGAGGGATTATGTCATAGTGGGATGCAGTGCATATTAATCT
AATCGTATGTTGAAATAATCTAATGAGGTGAACACATGCACAGAAAATACTGTGGGCATG
TTAGTTTAACCTTCTTAGGTAGCTACTTACTTGACAAGCTTCT
>Xa21_158
TCACTVGGGGTTCAGTTGTTGTTGGATTATGTGAGCAAGAACGTATGATACGATGCAATG
CCGCGGTCCTTTTTGTTGTGATGGGCAGCCTCACAGCATGCGTGCTGCGGCATTCACATG
GACGTCGTCGCGTCGACACCATGTCGATTCTTTTGGTGTCTCTGTTGTGTTGTGAAATTT
TTCATGATGGTGCAAGGTGGCGGTTGGTCTTGGATGGGATTAG
>Xa21_159
TTGTTTTTTTTAAGGAAATGTATCCACTGCACAAATGGTAATGGGTTAATGGAAGAATTT
ATATATCAAATGTTCACGACCATAGTTCGTCAGGTCTATGACATGTTGTTTTTCGGGTTT
ATATGCAATCTAGTACTCTCTCCGTCCCAGAATATAGAAAGCTATGAATTTGGACACATG
TCTGTCTAGATACATAGCTAGAAGTTAATATATTTTGGGACGGAGGTAGTATGCTTTAGA
GGTAGGCTTCCTCTTTTGCAGATTATTTTATTGTTATCTGGCTGGCTGAATGATACTAGC
ACTGTTTGGTTCCTTTATTCACCACCTTTTGTTTTTACTCTGTTCTGTAAATCATGTTTT
GTTAGGTCATAATTTTGTAGCCTTAGGAAAAGAAATCCCTTTTATTCAGTTAGCATGAAA
ATTTTAAATGGTGTTGTATATAAGACTGGGCAATATTTACTTTCATTTCTTAGTACCAGC
TACGATTATATATTATAGAGCACGTTTGTAGGACGTATGATCTACTATATGGCCTAGTTA
TTTTAAAATGGGAGTAAACTAAAACATATTA
>Xa21_160
GTTTAGGGCGTGCTATGGTGTGCTCAGGTTTGTTATGGAGAGTGGTGCTAAGGGCTGTGA
GGTTATTGTGAGTGGGAAGCTTAGGGCTCAGCGTGCTAAATCCATGAAGTTCAAGGATGG
ATACATGATTTCTTCTGGTCATCCTGTTAACTTGTATATTGACTCTGCTGTTAGACATGT
TCTTCTGAGACAGGGTGTGCTGGGTATTAAGGTTAAGATTATGCTTGATTGGGATCCGAA
GGGCAAGCAAGGACCAATGACTCCTTTACCAGATCTTGTTACCATCCATGCCCCTAAGGA
TGAGGATGAGTTTTCAAAGCCTCTTACAG
>Xa21_161
GGTGTTCTTGCTCGTCGGCAAGACCTCCGCGCTCACCATGAATGTCGCCGGGGTGGTCAA
GGACTGCCTGCTGATCGCCTTCTCGTGGTCCGTGATCCGGGACACGGTCACGCCGATCAA
CCTGTTCGGCTACGGGATCGCCTTCTTGGGGGTGGCATACTACAACCACGTCAAGCTGCA
GGCGCTCAAGGCGAAGGAGGCGCAGAAGAAGATCAGTCAGGCTGATGAGGAGGCTGGCTC
GCTGTTGCAGGAGCGCGATGGGCACAGTGATCGCAAGAGCGATAACCAGGCATAGAGCCA
CCACCAGATCTGATCCTGGCACACACAAATTGGGTATCTGGTGCAAAGTGCAAAAGACTG
TAGTTTGGTTGGTCTACGGTTGCTTTCAAGGAGGTGGACACCAGTTTGTTCTTTCACTTA
TTTAACTTTAGTTGGATCTGGAGGGCAAATCAAGGGAATTTATTGGTTTAGGAAAATACT
TGCACTTGCACCTACTTTCTGGAGGACTAGAGTAAACTTTCATGTTACCCTGTTATTTAT
TCAGCTATTTTTGTTCCAGAGAAAGACAGCCTCGTTGCCTCTCTCGCTCATTGCCTAAAA
TTTATTTGTTCTACTAGTAGCCTAGGTACTAAAAA
>Xa21_163
GGAGCGATCTAGCACCCACCACCAATTCCTGAATTCCTGGGCACCGTAGCTCGCCTCTCC
ATTTCTCCAAACTCAGACAGAGCAATACGTACTGCGTATCAGTAACGATGGCAAAGAACT
TGTCGACCTCCGTTCAGCTGCTTCTCGTCCTCATCGTTTTACTGACTTTTGTCGGCGGCA
TCCTCGGAGGAGGTGGACCAAGCAGCTGCTCGAACAACCCGGCTGTCCAGCTA
>Xa21_164
GGSAAGTCTCCAACTCGGTCAAGCCCTCCTCCCCCACGACTCCCTCTCCTTCCTCTCTCG
CTCGCTCGCGCGCGCCTGCGTCGCCAATGGCGGACCAGCTCACCGACGACCAGATCGCCG
AGTTCAAGGAGGCCTTCAGCCTCTTCGACAAGGACGGCGACGGTTGTATTACTACCAAGG
AGTTGGGAACTGTCATGCGTTCGCTGGGGCAGAACCCAACTGAGGCAGAGCTACAGGACA
TGATCAATGAGGTTGATGCTGATGGCAATGGAACAATCGATTTCCCTGAATTTCTCAACC
TGATGGCCCGCAAGATGAAAGATACTGATTCTGAGGAAGAGCTCAAGGAGGCGTTCCGTG
TGTTCGACAAGGACCAAAACGGTTTTATCTCTGCTGCTGAATTGCGTCACGTCATGACTA
ACCTTGGTGAGAAGCTGACAGATGAGGAGGTTGACGAGATGATCCGTGAGGCGGATGTTG
ATGGTGATGGGCAGATCAACTACGATGAATTCGTTAAAGTCATGATGGCCAAGTAAGTTG
AAGCATCATTTGGATCAACACAGGGGGAGTTCCAGTAGCCATACTGTCAGAGGCTAAAAT
TATCTTTATTAATTTTATGTTCAGATGTAATTTTGTGGGGATAGATATGTTCCAAACCGA
AATTCTTGATTATTCAGAGACATCCTATGCTGTAGACAATGCTTTCTGTTTGTTTGTGAT
TTTTCTGTTTGTGAAAAATGGCTCTGATCTTTGTGATTTTTGTTTTATTCAATTACCTCT
GTTTGTTTCAACTTTTCAAGGTGTA
>Xa21_165
AAAAAATGGATAGATTCAGAATGAAGTGAATTTCATGTCCTGTGAAATGGGTGGCTTTCT
TTAAGAGGTCAAGGGCTCATCAAAACAAAAGTGAAGGACAGTGAAGTTTACGGTGACATC
GTCATGGCTGCCGATGCTGATACAAACAGTTCTTGTTCCGAGGTTTGTTCTATTTGTTTC
TTGATGTTTGGTGGTATTGGCCGGTCTGCTGCTGAGTCATGAAACCGGTCGTTCTCCGGC
GTGCTGTCATCGACCCCATTTTACAACTGGGAGGCTAACTTTGGTCTTGGTGTTCATAAA
CAATAATGTTGATAAAATAGGCCATGGCTGGTAGGTACTGGACTACTGGTGGACGACGGG
CCTCCCTCGTCGCTTCACGAAGCTGTCCACTTTCCAGCTTTG
>Xa21_166
CACTCAAGGGACCAACGACTGATGGTGACAATCCGGCAGAAGCAGCTGAGAATAACATAT
CTCCTGACGATGATACAGAAGAGGCAAAAGATCGGACTCCTTCAGCCTAACTGACCAACT
AATCGGATGACAAACACAGGGTGCTAAATGGCGAGGCTAGTGTAATTTATCCTGCCCGAT
TTATGACATGGGCACGAGAGATTGCATGGTTCATTGTCAAGAGGAAATAGTCGTTGGATC
TTCCTGAAGGTGTCACACAGTTCAATAAGTGTTTATGTGCACTATCTTTTTCGGAAGCCC
GGGAACTGGGTTAGTTGTATATTCGATTGTGTTAGAAGGCATCAGTGCAGTGGCATCGGT
TG
>Xa21_167
CAAGTGCATAAAATTTGCATTGAACAGGTTTTGTGTGACAAGGACAGAACACCAAAAAAG
GCACAAGTGTATGGGACATTTGGAGCGAAGAATTTTAGAAGTGAATAGGAAGAGGATCAA
AGTTGTAAAGCCTGGATCCAAGGCATCATTCCCAACTACAGAAGTGCGAGGAACATATGT
TCCACCCTTCCATGTTGAGCTATATCGCAACGATCAGCACCGCTTCAAGATTGTTGTTGA
TGGTGAGAGCGAAGTTGACTTGATGGTGCAAACTCGGCACATGCGAGACGTCATCATTCT
GGTGATCAGAGGTCTTGCTCAAAAGTTCAACAGCACATCTCTCAACTCACTCCTGAAGAT
AGAAGCATGAAGATCGAATTGCCAA
>Xa21_168
GGAAAACAAAGCCAGGGAAGGGCGTGCAGGAATTAATGAAGATGAAGGCCGCTCTTTTGA
TGATACTAGTGGTGGCCGTTTCTTTCAATTTGTGCACTTGCAATATTCCAGGGAACATGG
AAGAAGAACATGGTATGTACAAGGATGTGCATGCTGGGAAGGACATGCGCAAGCTGATCG
ATATTGATGGAAGGACTGCCCCTACAGGCCATGACTATGACCATGTCTGTCCACGTGGTA
TCTATT
>Xa21_169
TCTGGAGTCGCGTCAAACCCCCCCGATTCYTATCGTGAATACCATAACCATCCTTTGTTC
TTTTGAAGTGTTCAGTGCATACAACTGCTCCCTGTAGGTTAGTACTAGCATTCTGTCCAA
AGATAAGTTAAATGTACTTATTTGTATATGCTTAATGATGTCCCATTTGTTCGTTTTTCA
TCTGTTGTTTTGTTTGTTTGTGTACATGTTGCCAACACCTCTTCTGCATTTAAACAAACT
TTCTTGATTTCTATACACCATAGAAGACCGAAAATAATGTTTTTAGGGGGAGTTCTGCAG
TTTGTTCTTTTTTAGTGCAATCTTTGTTTAGGAACCATGGATATAATGATTCAAGAATAG
TTGTTGTTTAGCTGCTA
>Xa21_170
CACGGGGGGAAGGTCACTGGTGGGAGGTTGAAATGTTCTGTAGAAAGATGTCATCATGAG
AATGTCCCGTTGCTAAAGGGAGAGCGATGCCACTGTAAGGATGAATAGTGAGCCATGCCA
TTGTCCCTTTATTTAAACACATTACCCGTTATCCAGGGGAGGTAGCAACTGCTAGCTTTC
ATGTACTCTATTTCTGTTCCCCATTCATTTATCATTCGCTGCCATGGCAGTTTGATCTGC
ATAGATTAGAATTTGCTTTTGTGATATGTTTGAAGTCTTTCTTGGTTGTTTTGAACCCAC
GTTCAGATTTCTCTTATCAAGA
>Xa21_171
TCCGCCCTCTCCTTCGCCACCCCCGTCAAGGACTGTCAAAGACTAATTCGATATCTTTCA
CGAGCGCAAGGAAGGGAAATGCATTTCTCCGCCTGCAGCCAGTGCCTATGAGATTTGCTG
TTTGCTGTGCCGCAAAAAAGGAGACAGTGGAGAAGGTTTGTGACATTGTTAAGAAGCAAC
TCGCTGTTCCTGAGGGCACTGAGGTTTCTGGTGCATCCAAGTTCTCAGATCTTGGTGCTG
ATTCACTGGACACGGTTGAGATTGTGATGGGTCTCGAGGAGGAGTTCCACATCAGCGTCG
AAGAGTCAAGTGCGCAGTCAATTGCAACGGTTGAAGATGCCGCTGCACTCATTGACAAGC
TTGTTGAGCAGAAA
>Xa21_172
TACAAGATGACTGGGGAGACTGGAAGCTACCGGTACATGGCTCCTGAAGTATTCAAACAC
CGGAAATATGACAAGAAAGTTGATGTCTTCTCGTTTGCTATGATACTTTACGAGATGCTT
GAAGGGGATCCACCTTTCTCTAACTATGAACCTTATGAAGCCGCAAAGTATGTGGGAGAA
GGGCATCGCCCACCCTTTCGTTCAAAGGGATTTACTAACGAGTTGAAGGAGTTAATTGAG
CTATGCTGGTCCGGGGATATCCATCTGAGGCCATCTTTCCTAGAGATCCTCAAGAGGCTC
GAGAAGATCAAGGAATACTTAGCTGCTCACGATCACCATTGGCATTTGTTCTCCCAGTAG
TAGCTTCATGTCTGTCTATTCATCGCGATCGATCGCTACTGCGCGTGGTGTTACGAGTGA
GGAATTCATGGGAGACCTGACATTTTATCATGTACAAAATTTAGAGGGCCCCAAGGAAGG
GTCAAAATGGGTACTGTTCTGCTAAAGCAGATATCTTGTTTTTCTTTTCTTGAACTAATT
ATTA
>Xa21_173
GGGGAAGCAAAAGAAAGATTCACCAAAAGTCACTGAGCTCATCAGATCTGCACAGAATTC
AGTTACCATGAAGCTGGGTGCCTTCCTTTTCGTCCTGCTGGTTTTCATCAACCTCTGCAC
CGGCATGCCGAGAAACATGGCAAAGGATGGACATCACACAGCGGATTTGGGACTGAAAGT
GATGCGTAATTTGATGTCTGGCACAGATAGGGAAGAACTGGACCTCCCAGCAACGATCAC
CAGTGCCCACTTGGAACCCTA
>Xa21_174
GTGCACAAGGCATGCATGTCCAGGCTGGCCAAAGCAATGCTAACATGTGGTACACTTCCC
ACAACATTGTGTTCCAGGATGACAGGTTTAAGGGATCCACACTTCAGGTGATGGGGATTA
TTGCTGCAAGCAGTGGTGAGTGGTCTGTTATTGGTGGGACTGGAGAATTTTCAATGGCCC
ATGGCAGTATAAAGTTCACAACGGACCCAAGCTCTACCAGCGAGGATGCTGTTCGAGAAC
TTAATATTCGTGCAATCTATACTGCAGATAATCCACAAGCTGCTCGTGGTACAGCATCGG
TCGCAAATGCTACTCGTCTGCCATGAAAAGAATTGATGGAAAATGTCACCAGTCACCACC
ACTGCAGCGTCAAGATATGGTGTTATCAATGTTCTTTCCTACCGCCTTTCTCTGTCTGAT
CAGTTCAAGGATGATGTGTGGCCTTCTCTGGTGGTTATTATATATCATCAGTCCTGAGTA
GATGATCAATTATTTTCCAGTTTGCTGTTGTGTATGTGGTTTTTTATTCCTTCCATATGT
TATGTGAAGTGTTTGTCCGCGGTTTCGCAGTGAGTGACAGGCTAGTAG
>Xa21_176
AATGGAAGGCACAGTGCCTCAAGATGATGCTTTGAGGTACCTTTGGGATTACATAAAAGC
AAACCAACTTGAGGATGCTATTACTGGATCAATATTATGTGACTCAAAACTTCAGGAGCT
GTTCGGCTGCGAGAGCATTCCTAGTTCTGGATTATCAGAGTTGCTTGCTCACCACTTCAT
TAAGGAAACATAGCATATCCTCATTAACTGATCTAGGATTGCAGTGGTGCCAGATAGGCC
TAACTTTACAATATGGTGTTCTTGACAAAAAAATGGACAGCTAGCTTATGTATCTTTTCT
ATGCTCTGGATTATGAAGTTTGTCAGACAAAACCAGATTATTTGTGGTAGCCTGTAATTT
TAATTCTACGTAGTGGCTACTGCCGCAGTACTTGGTGTAACCTCTACAG
>Xa21_177
CCTGAAAACTGGATGCTTACTGTATGCAGCCCTGCTGGAAGATATTGGTATTGACCTTTC
CTCTAGCTCCAGCCTTGTTTRGTGAAGTTGTTGCACGACTGAGTTTGTCGTGTGGCTTGA
GCTTTGAAGTTGTTGAGGAGATTCTAAAAGCAGTGGAGGATACATACTTCCGCAAAGGAA
TTTTTGATGCTGTCATGAAAACCATGGGTGGAAACTCTTCAGGTCAGGCTATCTTGAGCT
CGCATGCTGTGGTAATCGACGCCTGCAACAAACTTTTGAAATAATAGCCCTTGGCAGCTT
TGGCATATCAACCTTTTGGATGCTGTGCCTAGCCAAAACAGCATCGTGTATTCTCTATAG
CTTAGGTGTTTCACCCCAGAGGAACTCTCGTACTGGAGATGTGAGCAACAGCCAGTTTTG
TGCTGTATATTTTTGCAAGGTCAGATGAGTGTTCATTATTGTTTCGACAACGAAGGAAAG
AAAGAAGCCATGGATTTTGCTATCGGGTGACAGCTTAATTCGCTGGAGCCTGAGATGAAC
AAGGCTTAATGTGGTATTTTTGTGTCCCTTTATTAGTTCTTTTCTGTGCGTACACATTTT
GTAACAATGTACTATGGTTTTGGAGTATTCTGTTGGTTTACAATATAT
>Xa21_178
GGCCTGGGAGTCTGGGACGACTTCGATTTCGGTCGCACATCCGTCTCCCCCCTGACTCGT
TCTAATCGGCGAAGCGAAACCAACACAAGAGGAAGATGGCGGCGCCGGCGACCGGCGGCG
GGATCTCCGCCGACGTCCCCATCCTCCACTCGGAGAACCTCACCAGCAACGTCAAATCCA
TCTACTACAGTCGGACATTCTTGTCAATCATCAGTGGAGTTGTTGCCGGAATCTGGGGAT
TCACAGGCTTGATGGGATTCGTGTTCTACCTTCTTGTAATGATGGTGGCATCCCTTGGGC
TTTTGGTGAAGGCCAAATTTTCAATTCATACATACTTCGACAGCTGGAACAGGATTTTGA
TTGAAGGAGTTTTTGGTGGCCTTATGTCTTTTGTGTTGTTTTGGACATTTGCCTATGATA
TTGTGCACATCTTCTGATGCACGGGATGAAGAACTCAACTCGGAAGACTCGAAGGGAGCT
GTGGGGTTTCTCCTTGAACTGAATTAACGTGTAACCGCACCAACCCTGGAGGACTACCTT
CGTTGGACTGCTGTCCTGTTTTGTTCCTTTTTTCCCCTCCACATGTATCAGTTATAGCTC
TGTACTTTAGAAAGATGCAAGCTTATTAAGTTTAATTTAC
>Xa21_179
TCTAACAACATGCAGATGCAGTAGTGCTTGAACTTTAAATATCATATACTTACTATTCTA
AAATTAGATCAGCAAAAGTGCACATCATGTTAAGTTTAGTGCCATGCGGACATTCTATGC
ATGCATGATTCATATAGTATTGTAATGCATGTAGGGTGCAGATTATTATATGAGAATATT
CGCTGGTTGATCTAGTTATCTAAGTTTCTTTATCTTCCAATGCCACCATTTTCTTATTTT
ACTGTTCAGCTCTTATAAAATGTTTTTTCTGTTGGCTTTCGTTGCTGTCTCATTTATGGA
TATCTTTACTTTTGGATTGTGCCTTTTAGTGCGCCTATAGTCATTGTGTGAGATGTTCGG
TGGCCATTATTTTTTGCTTGTTAAGTGCTCTGAAGCATATCTGGCAGAGGGTTGTCTCGC
TAAAAGATTGTCTAATTTATAGTATGCCACCAAATAATTCCAAGATAAACAGTATATAGC
CACAAATTCA
>Xa21_181
CCTCATATTTGGTTATAAACAGCGCGGCAAGCCTGCTGTTGAGGCGGCAAACATATTTTA
CTATTTGACATACGAGGGTGCAGTTGATTTGGAAAACATGGATGATATGTTGCAGAAATA
TGCTATTGAGGACCAAATTGCAAATTTTGGACAAACACCTATTCAAATTTTCCGGAAGAA
ACACCCAAGAAGAGGCCCCCCTATACCAATTGCTCACCCACTATATTTTGCCCCACAATC
GATAACAGTGACTTCTGTTGTCCCTAGCTCTAGTAGCTCCTCATCACCTGTATTGTTTGT
TAGCTTGTTGGACTCAAACATTGTTGTGATGAACGAAGGACTTGTACTGTCAGTAAAGCT
TTGGCTAACTACAC
>Xa21_182
AGACATGGCTTTCGCTTTCAACTATACTTGGTGGAAGTGTGATCTATGTTTTCACAGACA
ACCAGTTCACTGTGACTGCTTACACCTGGGCAGTGGCATATCTTGCAAGCATGTCCATTG
ACTTTGTCTACATCAAGCACGTTGTCATGACCATTGGCCTGAACACATGGGGCCTTGTGC
TTTACAACAATCTGGAGGCTTTGA
>Xa21_183
GTGAGTGCATGTCTAGGATTATGATTCAGGGTTTAAAATTTAGGTCCGTGTTTAGATTCA
AACTTTTTTCTTTAAACTTTCAATTTTTTCCGTCATATTAAATGTTTGGATACATGTATG
GAGCATTAAATGTGGACGAAAAAAACCAATTACACAGTTTGCATGTAAATCGTGAGACGA
ATCTTTCGAGCCTAATTACGTCATGATTTGACAATGTGATGCTACAGTAAACATTTACTA
A
>Xa21_184
TGATAGGATGCCACCCCCCAAAGTTATGGCACTTGAGAATCACTGGCAGGGTGCATAGGT
ATTGTGACTGTAAGTGCATCTTCACATCTTTGCTGTTGACTCTTAAATCTGTATTGAAAG
AATATTATGTATATTATGATGTTTATTCTGTTGGAATTCCTCTTTTATTCTATAATTTGT
GGCTTAATATTTTACCATTCAATCAGTTTTGTTTGTTATCTTTCTCTTGTTCAGTTTCTT
TGGTTTAATATGTCAGTGTAATATCTTTCCATCAGTCCGTAAATCCTTCAACAAATGATG
T
>Xa21_185
CTCTGAATATACACGGAAATGTGGCTCCTGAAACTGGAGCACCTGCTTCAGATTGGCTCT
CGGTAGCTGTGGGTCTAGACAAAGATGCTCCAGCTGTAGCTGAGGAAAAGGAAGCTCCTT
CAGCAACCTAAAACTCGCAAGACATGTATACATTCCCTAGCTGTCGTAGTTCTTTCTCAC
CTTTGTTTATCGGTTTATCGGTTTGATTTGCTTGTTAGTCTTTTGCAGTTCATATTTCG
>Xa21_186
CCATTGTCACTTCCCAAAGCTGATAATCGCTACCTAATGGAAGACTTTCCAGTTAGATAC
AAAGACTTGAATATTGCCTGATGAAGATAGTTCTTCGACATCACATGCTAGGAACCTTTC
GGAAAATTGGCGCCTCACACAATGTTCAGACATGACATAACTTGATGATGAAGAACTGGA
GGTGGAGCTTTTACAAAGTSTATGCATATGACGRAATTATCTGTTGATTAACTCTTTTCT
GGATGATGATTGCTCTAATATGGAGGAAAACAGGGATTGTTCCAACCTTAAAGCCAGTTG
AGACTTGAGAGAAAGTTGTTCCAGAATACCAGTTCTGGAAAAGAACATGAAGTGCAGTTG
CACATGGTGGCATCCTTTAAACTTTTCTTTTTTTTT
>Xa21_187
CACCTCACAACGCATCATGGTACTACCAATTTCCATTAAACTCAGACCCCAAACATAGGA
TCCTGCATCTTATCGGCTATTACCAACTTCCATTAACCTCAAACAACAAAACATATATTC
CCATCTTATCAGCTGTCGCTATATCTTGGGCATGCATCACTTCAAAATTTGAGTAATCAA
GAAACTTGACTGTCTATGCTTCTTTTAACAGATCATTTGAAACTATTT
>Xa21_188
ATAAGATGTGAGCTTGGAAGAAAGTTCCATTTGCTCAGGGAAAAACTAGCCTTCTTCAGA
TTGTGACTTTAGGTTTCAGATTAATCTCGTAGAMCAACGATCTCCCCTTTCTGTGGGTCA
TTTATATAGCACCCACCTGATATGCATATGTACGTACACTGTTGTAACACTATGCTGTGA
TGAACTAGCCAACTCGTTGGGGGCAAAATTTAGTTTTTAACATTCATATTCCCCAGCGAA
GAAGACGTCCAAGATTAGTGGGCTTAGCAGCAGTGGTTGTACAGGTACTAGGGCCTTCCT
GTCTGTCGTTTTACTGGTGTGGAAGGTGCCTAGCGTCAAGTAAACACTAGTCTGGTCTTA
ATCTGTTTTAGTTAGGACCAAAGTGTGTTGGAATAATGAAGTTCTGTTTATTAGGTTTCT
TGGAAGGATACTTAAAATGTCAKGGAGATGCCTGTATTTCCAGGTGCCTACCGACACTAT
ATGGTGGGGTACTGGAAACTGGGGGTATATCTCTTAATTGTAAATCGTTACAGTTTGTTG
TCATTTCATTTTCTTCACTTGTTCAGGTTGGCACAAGATTTCGGCTTTTAGCCTTGTGCG
AACATAAATGTTTGGTTTGTTCTA
>Xa21_190
AGCACTGGTAGCAGATTACCAATACCAAGGCGTTTGAGCGTTCCAGAGTGGAGTAGTGGG
GAATATCAGAGTAGTAGCCTTTTTATGCTTTGCTTTTCTTTTCTTTTGGCCTTTTAATCT
CAGCCCCTCTGCTCAACAGTACTAGATGTATCTTGGATTGGCATGTATGGTGAGGAATCT
TTCTAGTACTATTTCTTTTTTAGAACTGAAAAACCTCAGTTATTACCACTCTGTGTGCTA
ATCAGTAATCACTGTTATATGGAGCATATATCCTCTCTTCAGCTTGCAGCTCAAGAGTGT
GAGAGTGTTGTCTAGGTGATCATCTTCTCCTTTTCTGCTCAGTTCTTGGTTCACACTATC
AAATCTTTTCTTCTCCTTCTCCTTTTTCCTGAAAATTATCTTGTTCTACTTTCCCCTCCT
GCAAATCCTGGGAGCTATACTAGAAAAGTTTTTCTCTTGTGTGCTGTCTGTGCCCATCTG
TTTGTTTGGTGCCAGCTTTGGCAAAGCCCTTTATTATCACCCTCATCTAATCTAGTATCT
GTCCCCTGTGCTGTCCTCATCAGCAAATTTACTCCCTACCCGAGCTTGGTATGCTAGCCA
TCAATGCTCTCCCCTGGACTGATGTGTGATGTGAGTCCTTGCATTTAGCTATCAAAGGAA
ATCTCCTTTCGTGGTCAAGCTTTGGGTGGAGTTTGATGAGTTCGGCG
>Xa21_191
ATGATAAGCTGCTCCAGACAAGAATTTTCTCCTATGCTGATACCCAAAGGCACCGTCTTG
GTCCAAACTATTTGATGCTTCCTGCGAATGCACCAAAATGTGCATACCACAACAACCACC
ACGATGGATCCATGAATTTCATGCACAGGGATGAAGAGGTTAACTACTTCCCTTCAAGGT
TTGATGCTGCACGTCATGCTGAGAAGGTCCCTATTCCTCCTCGTGTTCTAACAGGCTGTC
GGGAAAAGTGTGTCATTGACAAGGAGAACAATTTCAAGCAGGCTGGTGAGAGATACCGGT
CGTTTGACCCTGCCAGGCAAGATCGTTTTCTCCAGCGGTGGGTTGATGCTCTCTCAGATC
CTCGTATTACACATGAACTCCGTGGCATCTGGATCTCCTACTGGTCGCAGTGTGATGCGT
CCCTTGGGCAGAAGCTGGCTTCACGTCTCAACCTGAAACCAAACATGTAGATCGGCCAGG
AAGAATCCAGTGGTTATGTTGGACAGTCAAGYATGAACTGTAATGTGTCGACCAGCCGTA
GTCGTGAATAAAATGTGATACGGTGATATGTATACTGGTGACGCAAGTTGTGAAACTGTA
TCTGGAATCCTGAAAATATGCCTTGCTGTGTCTTGGGAAAGAGATAATAAAGACTGATAC
AGTGGGTGCTATATATTTGAACTTGTTTATACATCTGCCATCTCTTGTTTGCCTTTGTGT
TAAGATGGCTTTAGAGACTGGAACGAACAACCAG
>Xa21_192
GGGCCTTTCGGGACCTCAAGAGAGACGCACCTCGGTCTCTCTCCTCCTCTCTCCACCCAA
AGCTCCCACCTTTCCCTTCCTCCTCCCTCCTGCGCTCGCCTCCTTGCCCAATTCCGTCCC
CAATTCGGCGCTCTCCCGCGGCGCGATCCGTCGAATCTGCCCGGATTCGGTGTCGATTCC
ACGCGGCCGCCGGGGGAGCCCCCCTCCCGCCGATTTGTTTCGGAGCTTTTCTTCTTCTTC
GGATTCTTCCTTCCCCAATCCTTTGGTTCTTGTTCTTTGGTCTCTCCTTTGAAATTCGAT
CCCTCGCCGGCAGCTTAGCCGGCGCGGCGGCGATCCATCTCCCGCGGTTTCGATTTGGGT
TTTATTTGGGCGGTGGGGAGAAATCCGTGGTTCGGTGCGTTTGGTATGAGCTGAAAAGGT
CGTCTCTTTTTTTTGGGTTTTTTTCCCCTGATCTGCGCGTGTTCTCTTCTCCTGGCTCGA
TTGCGTGTTGTAGATTTTTGTGTTTTTGTTCTTGTGTTTAAATCAGGGGGGAAAATTCCT
ACTCTGTAAACATTTCAGCCCGATTTTCTGTTCATTTCCACGTTTGGTTTGGTGCAGGAA
AAGCTAGAATTTTTACCCTTCTTTTTTCCGAATAATATTTCTCTGATTTCTACCTGCGTA
GATCTCGTTTTCCTCTTTGGTTTTGGGTCTAAGGCCTGCACCGATTCGATCAAGGAAT
>Xa21_193
GTGTGGAGTATTCTTTGGTTATTCTGCTTATTTAATGATTTTTATTGTATACATATACGC
ATGTACAGCTGGATTTTGTAGTTATGCACTCACGACAAAGTGAATAATGAAGATTGCTGG
ATTCTATAAAATTTTAAAAGCTTTAAAGCATGTACCCATGAACAAACTTTAGGTAGGCTA
AATTTTGTGCAAATCAAGGAAGTGGAAAATCAGTGAAAGACAGACAGCTTTCTGTTTG
>Xa21_194
ATGGTGAGATCATGCAAAATAGTGAACCAAGGGATGGACTGAAAAGGCTCTTATTTCAAC
TGAATCCGAGAGTGAATAGTCGTGGAGATACACAGGAGTTTGCTGACCTAAACAAACTTG
CAAAGCGTTTCTTGCATGGTGGTAATGGTGCTGTGAATGGTGACTCTTCTGTCCCCTCCA
GAGCTTACATTGAGGAAGTTGTCCTGGAACTGCAGAAAGGTGAAGGGGAGTGTCCTATAT
GCCTGGAAGCCTTTGAGGATGCTGTATTGACTCCTTGTGCTCACGAATGTCTCTTGTCTA
GTTGGCGGAGTGCATCAGCAGGAAGTTTATGCTCACTGTTCCTTTATTTATGTTGTAAAT
TTTGTG
>Xa21_195
ATCCCTCCCTCGCCTCCCCMCCATCCTCCGCCGCCGCCGCCCTCCGCCCTCGCCGCCGCT
CCGTTGGAATCCGGATCTTCCTTCGTCGAGGGGGTCGCGTCGCCTCGCCGGCGGCCGTCG
CGAGCATGTCGGATGAGGAGGTATCTGACCCGAAGGCACTCCTAGAGGATCGATCGAAGG
CTAAGTGTGTGTACCAGTGGTATGAATATCAGAAATGTGTCAAGAGAATTGAAGATGATG
AGACTGGTCAGAAGCATTGTACTGGTCAATACTTCGATTACTGGAAATGTGTCGACAAAA
ATGTTGCCGAGAAGCTTTTTGATAGCTTAAAATGACAAGGAAAATGTTCTCTCTTGCTAC
CGTTTACGCAACAGTGAGAATAATCATATCGTTTCTGCGCCCTGTAGACATGTCAGGTGC
TTAATATCTGTAAGAAAAAAGTTTTGCCTGTCGGATAATACGACAGTTTTTCAACCGCCA
CTTTACTTTTATTTCTGCCAGAGGCATTGAACTCTCTACATCTGGGTTCGTACTGCGTTA
TTGGCTCATGCTTTTTCCCTTTCGGTTCATAATTGATA
>Xa21_196
GGTGGGGTTCGTCCGCAAGGTGTACGGCATCCTCGCCGCGCAGCTGCTCCTCACCACCGC
CGTCTCCGCGCTCACCGTCCTCCACCCCACCCTCAACGCCACGCTCTCCTCCTCCCCGAC
CCTCGCCCTCGTGCTCGCCGTCCTCCCCTTCGTCCTGATGGTCCCATTGTATCATTATCA
GCACAAACACCCACACAACTTTGTTTACCTGGGTCTGTTCACGTTGTGCTTGAGTTTCAG
TGTTGGTGTGGCATGCGCTAACACTCAAGGGAAAATTGTGCTTGAGGCCTTAATATTGAC
CTCAGCTGTGGTTGCCTCTTTGACTGCGTATACTTTCTGGGCTTCAAAGAAGGGGAAAGA
ATTTGGTTATCTTGGACCAATTCTGTTTTCTGCTCTTGTTTTACTTGTTGTGATAAGCTT
TATTCAGGTGTTCTTCCCATTGGGCTCTGGACCAGTCGCGTTGTTTGGTGGCCTTGGAGC
TTTAGTTTTCTCAGGTTTCATCATCTACGACACAGAGAACTTGATAAAGCGCCACACTTA
TGACGACTACATTTGGGCCTCTGTTGAGCTCTACCTTGACATCCTCAACTTGTTCCTTTA
TATCCTGAACATGATCAGGAGCATGCAAAGTGATAACTAGCCAGCCCATCGGCACCAACC
AGACGTATTGTCAACTTGCTCAGTGACGTCAGTGTGTCCTGCTCTATTAAGTATTTTGAA
CAGCAAT
>Xa21_197
ATCTCAGGTGTGGGGAGCTGTGTTTTTCGTTTTTAATTTGTATGTGTCTGTTTCGTTGGG
AATTGTGTTTTTTGTTATAGGACTGCCTCCTTTTTGCTGGTTATGAATTGACACGATTGG
ATCTAAGTTCATAGCTGTCCTGTATAAACCTTGTATCATAAAATTGGAGGGGATGATTGG
TTTCCATGGAAATCAAGATTTTTCCTCACTAATTCATGACTTAGTCTTTGCTTCCGCACA
ATGTACCTCAAATTGGAATATTATAACAAAGTTAGTTTACTCCAGCATTGTTTTCTGTAC
ATTTTCATAACAGTCTAGTCAATAACTATTTACTTCAATATTTTTTTT
>Xa21_198
TCGGAAACGGCTGTTGTGTTTTTTGAGCGTAGGTTTGAGCCCGGAGGAGAAGCTCATGGA
GCTCGGCAGCAGGAGCTTCTTCCTCTGCCCCAAGGCCGCCGCCGCCGCCGTGGCTGCCGT
CTCGTCGGGCGAGGACGCCGGCGGCTTGTCCGGGGAAGACGAGGCCAACTCTGGCAAGAA
GCCAAGCGTGTTGGCTCCATGGCTAGGATTCCTTCACTTCTGGCCGCTGCTCTAGGTTAT
AGTACTAGTTTAATACTGCCATTTGTGTAGGTCACAGAATGCTGCATGTATCACCTGTTT
TTTTTGGATAATGGTATGCAGCATCTGTGAACTGTGGTAATCTTAGCTTCTTTTTTCTAC
TCCATAGGTAGTAAATGTTTAAACATTAGTGTTTACTAAGTGAAATTATACTGTTATAAG
TAAATGTTTAATCTTAGCTTCTTTGTTGTGGCTCATAATTCGCCAACAAAGTCGAATTTG
TTCATTTGGATGTAGCTGCAAATTGTACTCTCTCCATTGTACTCTCTT
>Xa21_199
AACGCATTAATTACCAACAGTATGATTATTCGGACACAGACACAGAAGAGAGAGCAAATG
AAGATTGCAGCTGACTATAAAACCAAAGAGGACATCCTATCAAGATTTGTACTAGCAAGT
GAGCAAGATCCTGGAACAATGGATGACCGCTACTTGCGTGACATAGTCCTCAACTTCCTG
ATAGCTGGGAAAGACACCACAGGAAATACCCTTACCTGGTTCTTCTACCTGCTATGCAAG
AACCCCATAGTGCAGGATAAGGTTGCCCTTGAAATCAGAGAGTTTGTTGAATGGAGCAAG
GAAGATAACACTATTGAAAGCTTCACCAAACGACTGGACGAAGGTGCAATTAGCAAAATG
CACTACCTCCAGGCTACAATTTCCGAGACACTCCGGCTATATCCTGCTGTCCCAGTGGAT
GCTAAGAGGGCAGACGAGGATGATGTACTACCAAATGGCTATAGAGTGGTAAAAGGAGAT
GGAATTAACTACATGATTTATGCCATGGGGAGGATGACATACCTTTGGGGTGAGGATGCA
CAGGAGTTCAGGCCTGAAAGATGGCTTGTGAATGGAGTTTATCAGCAAGAGAGCCCGTTC
AAGTTTGTGTCTTTCAATGCTGGGCCACGTATCTGCTTGGGGAAAGAATTTGCACACAGG
CAGATGAAGATCATGGCTGCTACCCTGATACATTTTCTTCAAGTTCAGACTGGAAGATGA
ATCCAAGGA
>Xa21_200
TGTCTCTGTCGTTGATTTGACTGTCAGGCTTGAGAAGCCAGCTTCCTATGATCAGATTAA
GGCAGCTATCAAGGAGGAGTCTGAGGGGAAACTCAAGGGTATTCTGGGTTACGTTGAGGA
GGACCTTGTTTCCACAGATTTCCAGGGTGACAACAGGTCAAGCATCTTTGATGCAAAGGC
CGGTATTGCTCTCAATGACAACTTTGTTAAGCTTGTGTCTTGGTATGACAACGAATGGGG
ATACAGCTCTCGCGTTGTTGACCTGATCCGTCACATGTACAACACCCAGTAGAAGATGGT
CACTCTTTCGGAAGAAATGGAGTAGAGTGCTACTGAAAATAAG
>Xa21_201
GGGTGAGTTTGTTAGTAGATCTGTTCGGGAACAGTAAATCGATGGAGTGGCGTTTATTTA
TGTGATCGTAATCGTGAAATCTTTTGTTGTGTCTATAGGTAAAAGATTTGGTTACTTGTT
GACTTATTGTATGCCATATTGGCTTAGTTTATACATAAGGGTTCTTTAGTGATAAGTGGA
GCAGATCTTGTTCTTGTGTGTTAAAAGATTGATTATAAAACATATTTTCTGCCATACTGA
TTTAGTTTATGCATAGTGTTTCTTTAGTTATAACTTATAAGACGTGTAG
>Xa21_203
GTGTGTCCCCATTAAACAGGCATGACTATGGCTCTCACAGCTCCTACTTTGCCGACTCCA
ACTCAGGCTGCTCATCCTTACCGGCTCATCCCCTCGCACTTTGCTGTGTCTGCTGCTCCA
GAGCAACCCTTGGCCTAACCATGGTCTCCTTTCTCATCGTCACTCTCATTTTTATTTCCC
ACATGTTGAGTCCATGCATCCATCTCTAACACCAGAAGGCACTATTGTTGACCTCATGCT
CATCAGCTAAAAGTGCACACTCCATATCCCACATGGTCATGTGGTGATTGGAGATAAGCT
TCAGCCCCAGGATGGGCTCAAAGCTTAATGCCCCCATGGATGGGGCTGTACTAACAGAGA
AGCACAAACCAGCCAATTTAACAACAGTCCAAGGAAGGACTTCATGGATTAATTTCAACC
CTAGCAGAGAAGGCTATGGGCAAAAGTAACCCTAACAATCAAGCATTAACCCAGGGAGGG
TTCATGCTGATACAGGCCAATTGGACAAAAGTGACATCTAAACAACTGATCGAGCAAGAA
TGCCACTTCAAAATTTCGTCAGTGGAATCTATATTGTATTTAGCATAGGCCATGTGCTTC
TGGATGAAGCACAAACCATTTAGCAGACCCTAATCTTCTAGTCTTGCTGTTACCTAGAGG
AAATCAATTTGACATGTAACCAGTCTATAACCTCTTCCCATGCAAATTAGCCCCCAGCAA
CTTATCTAACACCATGTGTTAACTTGTGTAACCAACTTTTAACCTTTAGTAAGCAACTAT
TAGGTGCTCCAACTAACATTCCTTTTTTATCTTCCAGTTTATAGCTTGCATCTAGGTGGT
TAAGGCTCTAAGGAGAGCCTGTGCCCCTTGTCAGAGACAGGTTCAGAGGAGTGCTAATGT
TTGTTTTTGGCACTTAGTGCTACCTCCTGTCATTTCTAACATAGTGATGGTACCCCAAAG
AAGGCTTTGGAAATGCCAGACACTGCCTGTGTATTTCATTCATTAACCCCAATGGACCCA
TAGATATATTTTATTGTCTTGGGTCGGCCACTCATCTAGATGTCCATTGCTTCCCCAATG
TCACTACCATGGTTAGGTCCAGGATCACTCCTTTCTG
>Xa21_204
AAGAAGTCTAGGGACCCCAAGTACCCAAGAGTCAGTACCCCTGGGAGGAACAAGCTTGAT
CAGTACCAGATCCTTAAGTATCCCCTTACCACTGAATCCGCAATGAAGAAGATCGAAGAC
AACAACACTCTGGTCTTCATTGTTGACCTCAAGGCTGACAAGAAGAAGATCAAGGCTGCT
GTCAAGAAGATGTACGACATCCAGGCAAAGAAAGTGAACACTCTGATCAGGCCTGATGGG
AAGAAGAAGGCTTACGTGAAGCTGACACCAGACTACGATGCTCTCGACGTGGCCAACAAG
ATTGGCATCATCTAAGTTAGAGTGCTGCAGTAGTCTTTTGTGTCCTGGTCTTTCTGTGAT
TGGAGTTTTGTAGCTATTACTTAGCGAATGCCTCAGTGGCTAAGTTATCACTATTTCGCT
GCACACTTYCATGAATTTGATATAATCCAAGTGACTTATCGTGAGCTTCGCAGTGAGTGA
CAGGCTAGTAG
>Xa21_205
AGTCCGCGCTGTCCGGGTACAGCCAGAGCTTCAGCCTCCGCACCGTCCACCTCCTCATGT
ACCTCTTCACCAACACCAACGTCCGMAAGATTGGTCCCAAGGAATTTACCTCTGTGTTTT
ACAGTCTTCAGAATTGGAGGTCCATTTTCGAGAGGTTTGATCGTGACCGAAGTGGTAAAA
TTGATGCAACAGAATTGCGTGATGCTCTTCTCAGTCTGGGATATTCAGTTTCTCCAACTG
TGCTAGACTTGCTTGTGTCAAAGTTTGACAAGACTGGGGGCAAGAACAAAGCCATTGAAT
ATGATAACTTCATTGAATGCTGCCTCACAGTTAAGGGTCTGACTGAGAAGTTCAAGGAGA
AAGACACTGCCTTCTCGGGCTCTGCGACTTTTACTTACGAGGCTTTCATGCTGACTGTAC
TCCCTTTCCTCATTGCATAAAATGGCAGTGTGCTGCACAGTCGACCTTTCAGGAGACCAT
GCCCATTGTGTTGAAACGGTTCTGTAA
>Xa21_206
ACAGTCCTTTTCTTCTCCCCCTCTTCTTGGTAAGTTCTTGCCACTCTCTCTAATATATGT
GTAGTACAGCAACAGCAAGCAKGGTTGACTTCTGAATCTGTTCTCTTCTACCCTCTTCTC
TGCCAGTTTGCTTCAATCACCTGCCTGTGTCATCTGGTGAATTTATTCTATTTCTTCTCA
ATTTAATGGTTCTTTGAGTTGGGGAGGTTTATGTGGGGACTTGGGGAGAAGAGGCATCAC
CATTGGAGAGATGGATGAAGCTTTGCTGTTAGCTTAAACACCCTGCAGAACAGCAGAGGT
TTCTGTCTGCAATCTGCAGAGCTAAAATTTCTCGGAAATCAAGAGAGAATTCAAAGAAGA
GTTTGCTTTGCGCGTCTTGAGGTTCTTTGCAAGTAGTATTCAGAACAGGGTGTGAACTTT
GAGAAGCTGCTACGTAACTGCAAAGAGAAGAGGACAGCTTGTCTGTCTCTTGTTTTTCCT
TTTGCTCTAGTTTATTCCCCTAAATCATTTT
>Xa21_208
TCCCTTTTTAATGCCGGTGCAGGTTTCAAATGAAGCAAACCAGTGCTTAAATGTCGTGTT
GGCAAAATATGATCCTTTTAGATGCCTTGCTGTTATTGTACCTTTGTTGGTTAGTGATGA
TGAAAAGATGCTTGTCGTGTGTACCAACTGTTTGACAAAGCTTGTTGGACGCCTATCAGA
GGAGGAATTAATGACTCAACTGCCTTCATTTTTACCAGCACTTTTTGATGCTTTCAATAA
CCAGAGTCCAGATGTTCGCAAGACTGTTGTATTCTGCTTGGTGGATATCTACATTATGCT
TGGGAAAGCATTTGTACCATATCTAGAGGGGCTTAATAGCACGCAGCTGCGCCTAGTAAC
AATCTATGCAAACAGGATATCACAGGCAAGGTCTGGTGCACCGATTGATGCTAACCACTA
GATC
>Xa21_209
TGGAGATCTAGGAGGAATCAACAGCTAGCTCAACCTGTCGATGATGGTCAGCGACAAGAA
CCTGGAAGTAATGCTGTAAATGAAAACAATGGTGACAGACAGCAAGCGCAGCATCGAGAA
TCTGGAGATAACATTGTATGACAATTCAGATTAAGAAGTGCAATGAATGTGAATAGCTAG
CTTTGATATGTTCAGTAGGTTTAGCTCGTCGAACTTCAGAATCACCTATGCAAGAATAGG
AAACATGGAGCAAATTTCCAATGGCGACAGCATAAGAGGCTATGTGACAAGTGAAAACAT
GGAGAATGCGGCGGATATAGTTAGGCAACACAGAGAGCTGAACCAAACTATCCAATGTAC
ACGGTATTAATTTAGCAGTTTGACATCATAAGGTGTGGTTTGTTCAGTGTAAGTTTAGTA
ATTCTGGTCGTCTAGTATTACAAAATTACATCACGAAAGTGAGTGCAGCTAGTGGCTAGC
CATACATATATATATATATACAGGTATAGGTATGTGAAATACTAGTTA
>Xa21_210
GGGCTACCCCGGATCATCTGGGCACCAGGGTATGTAATTCTTGTTCACTTATGTGCTATT
AAGGTTCTGTTCTTGTCATTTTTGTACAATTCTTGTTGAACTTAAGCAAATTCAGTATTG
AGTTGAATTGTGGTAATTCCCTCCTGTTGGACCATGCATGATATATGATGCTGATCATGC
TGTATCACCTATGCCGTGATATGTGAAGTTTTTATCTTTATTGCAATCATTTGCGCTCAT
GATGCCAACTCCATTCTTACCACTTCGTCTTAGTTGAATGCATGATGTTTCTTCTCCTAA
TTTTTAGATGCCATTATGTGTTGTTTTTAATCTACATCGTACTGCAATTCCTGCTGAA
>Xa21_211
AAGTGGTAGTAATGATAGTGGCGACTCGGACGTCAATATTTCCAAGAGATCTTCAGAAGT
GCTAGAAAATGAAAGTGAAGACAAATGTACTGCTGCTACTGCACTTAATCCATTCATCTT
GGGGCCATTTGATGATGAAGCTCCTAATGTTCCCGAACCCTTTGCGTTGATCACCGAGTC
AAAGTTTCAGGTGCCTGTGGAGGTTCTCTTTAATATGTTACTGTCAGATAGTTCTTTTGG
TTTTTTGGATGATTTCCACAAAAAATGTGGTGACAAAGAATTCCGGTGTTCCCCTTGGCG
TTTAGATGAACAGGGAGGACTTATAAGGGATGTTTCATTCTTGCATCCAATTAAAATTTA
TCTTGGTGCAAAATTTGGGTCTTGCCAGGAGGTTCAGAAACTTCGTGTGTACAAAAACAG
GCATCTCATGATTCAGACATCTCAGCAAATTGGTGATGCGCCATATGGGGGACCATTTTA
CTGTTGAGGGGATCTGGGATGCTGAACAAGACAGCCTGGATGAAAGCAGTTGCTACCTCA
GGGTATATATTAATGTAGCCTTCTCAAAGAAAACCATATTTAGAGGGAAGATTGATCAAT
CAACAAAAGATGAATGCCGTGATGTTTTTGGGCTATGGGTCAAGCTCGGTCATGATCTTT
TGAAGCAGGATAGCAGCTGTCATTAC
>Xa21_212
TCGCGACCCGTAGTGATCTGGTTGCCGCCTTACCTGATAGAATACAATCAATACCAGATG
GTAGTTCAAGTGCAAAGAAAAATGGGACTTGGGGCGCCTCAGGATCCCGTACTGGTGGAG
CCATTAAGTTTGACACTTCTGATGGAAACTTTGATGATGAGTACTTTAAGGGGACAGAAG
AATCAAATCAGTTTCGTCGGGAATATGAGATGCGCAAAATGAAACAGGATGAAGGTTTGG
ATATTATCGGTGAAGGGCTGGAAACTCTGAAAAACATGGCATCTGATATGAATGAGGAAC
TGGATAGGCAAGTTCCCTTGATGGATGAAATGGACGAGAAGGTGGATAGAGCCAACACAG
ATTTGAAGAATACCAACGTCAGACTAAAAGAGACCGTTCTTCAGCTGAGATCTAGTCGCA
ACTTCTGCATCGATATCGTCCTGCTCTGTGTTATTCTTGGTATTGCGGCTTATCTTTACA
ATGTTCTAAAAAAGTGAGACCAGACTGTGCTATGGATCTATTTTCCACGTCTTCCGGTGA
TGGATGGATGAGTTTCGACGTGTCCACGAGCTGTTCCCTTTATTTTTATCTCATCTGTGT
AATAGTAGTATGGTGTTCTTCCGGGACTTGCGAACATCCTTGTTGAAAG
>Xa21_213
GATACCACACACTAGCCATTACATTCTACAACTTGTCTATCTCCATCTCTTCCCTCCTTT
GCCCTGCACCAAGCATTCTCATCAGACTATGAAGATTGAAGGCCGAAGGGGGCAGATGGG
GAGACTCAACAGAGCTTTCAGGGAGAAGAGAGCTAGGTTCTACATCTTCCGCCGCTGCGT
CATCATGTTGCTCCGCTGGAGCGATTGATCGATCG
>Xa21_214
GGGGGGGTATTGTTATAGGTACTATAGTTGATGCTTTTATAGTTTTATTGATGACATTTT
TTTAGCACTTCTGTTCATTGCGTGAGTATGAACCATGTAGGGTGCTTGCTTGCTGCCTGG
GACATGGCTGATTGTTTCAACTTATGTTTATGCCACCTCTTACATTGATGTCAAATGTGG
TGCGGAAGATATTGATTAAACTCTTAGGCCGGTCACAGTGGAAG
>Xa21_215
AAGTACCACCTCAAGGATGTGATCGTGGGAAAAATCTATTTTCTTCTAGTCAGAATAAAG
ATAAAGAACATGGAGCTTGAGATTCGTCGGCGAGAATCAACAGGATCAGGGCCTGGCACA
TATATTGAGACTGAGACACTTGCAAAGTTTGAGCTGATGGATGGCGCTCCCGTGAGAGGT
GAGTCTATTCCAGTAAGACTCTTCTTGACACCATATGAGTTGACCCCGACTTACCGCAAC
ATAAACAACAAGTTCAATGTCAAGTACTACCTGAACCTGGTTCTTGTTGACGAGGAAGAC
CGGAGGTACTTCAAGCAGCAAGAGATCACAATGTACCGCCTTCAAGAAACTCCGCAATCT
TCATAAACTCCTGTTGCCTTGACTTGGTAATGACCAGAAAAACTTTGGTCTTTCTGGCAT
AGGAGAGCACCGGAGTAGCAACTTAGCATGATGCGCCTTCCTGTATATAACTCTCCAGAG
GAGCGATGCACTTGTGATGTACCGTGTACTGTTTTGCCTATGCTCTTTTCCCCCCCATTT
TCACCTTCAGTCTGATCAGGAAACAAACCATGACAATGCTGGAATTGTTGCCCTTTTTCG
CCTTGTTCATTTGAGCTTTCTTGTTAGACATTGTGGGATAACCATA
>Xa21_216
GGGCAGATCAGGTTGGTGTTGTTGGTTAAACTATAGTTGTGTGTTGATTGATTTTGATTT
TTTTTATCTCTTAATTTGGTGATGGTTAATTTTTCTTTGATGGTGTTGATTAATTTGTTT
CATTTCTGGTGCTAGATATATAGTTGCAAAGAAATTAATGCTATAGGTCTAGTTCATCTA
CCTAGATTTATTTGGTTCGTTGTTCTTTGGTTCTTTCTCATGGAGAGAAGATGAGGATTT
ATATTTCTTTTGTCTAGAAATTGGTAGATGGGGATTATATTTAATTTTGTGTTCAAAATT
TTAGGGGGTCGATATG
>Xa21_217
GTAGGAATGCACATCTTAATTAACAGATTGTGTTGTTTATTCGTTTGGGTAATGGTCAAA
GATTAAGGGGAAAAAATGAGCATAGCAGAGAGAGTTTTACAAGTTTTCGTATATTACATT
TTAGGGAGTCACAATATAGTTAATTTTAGGTAGGAGGAATCAAGAAAGTGTCATGTGGTT
TAAAATAGAAAAATGCATCCTTGTAGAGAAGTGTCTGTGGAATTGGTTAAAAACATACAC
TTAGTCTAGCTGAGTGGTTTTTGTTACTGGTTCTTGCTTCTGGGGTATGCAGATTAGTGT
TGKTTAGATGATATGTGAAACAAATACTTCATTTTTCGTGTTCTCAGGAGTTCATTTGCC
GGCTTGGACAGACTATCTGAATATTTGCTAAGTTT
>Xa21_218
AGGGGAAGAAGCCTGGCAAGGGCGGGAATAGGTTCTGGAAGAACATTGGCCTTGGGTTCA
AGACACCCAGGGAAGCCATCGAAGGAACTTACATTGACAAGAAATGCCCATTCACTGGTA
CTGTATCAATTAGGGGTCGTATCATAGCTGGAACATGCCATAGTGCTAAGATGAACAGGA
CTATTATTGTTCGGAGGAATTATCTGCACTTTGTCAAGAAGTACCAGAGGTACGAGAAGA
GGCACTCCAATATTCCTGCTCACATTTCACCGTGCTTCCGTGTTAAGGAAGGAGATCACG
TGATCATTGGCCAGTGCAGGCCACTGTCAAAGACCGTGAGGTTCAATGTGCTGAAGGTCA
TTCCGGCAGGGTCAAAGAGTGGTGCAGGGAAGAAGGTTTTCACAGCCGCTTAAGATGTTT
ATGAGGAGATATCCAGGGTTCTGAAAGCTTTGATCAGGAGATTTTGATGCCACCTAGCTG
CCTTTCTAGTGTCTACCATCTTGACTAGACAAGAGTTTACCTGAGTTTACCTTTCTGTAC
TAGGAGTTTGACTTGAGTTTACTTGTCAAGCTTAAGAAGTTTTTGCGCCCATGTCTATCT
GTGTACTGATCGTTTTCCCATTCAA
>Xa21_219
AGTTCCAAGGATGTGAAAGGGAACCCCACAGAGTTCTTCCGACGGGTTGGTCATGGGTCA
TCATATGGTCTTGGCGTCAAGCTTGGCTTGGTAAGGGGAGAGTACATCGTAGATCACAAT
GCTGGTACTGGAACAGTTTTCTTCAGATTTGGCGAGAGATTTTGAAAACAGTTCAGTCAA
CCACCAGTGGATAATAGATCATTGAGGTGGGCTGTTTAGCTCATTTGCAGGCATAGAATC
CTGAAGCACCTATGCATGTTGTGTGAACCGTTGATGTTTCTGGATTCAACTTGAATAGGA
ACTTCTGTTCCCGCTGAAATAATGAAGCAATGTTGCTTCCATCCAAAGTGAGAAGTTAGC
TTTCAGGATTAGTATTGTGTAGGAAGCAAGATTTGATCGCAGTCTGGTGCTCCTTTGACA
G
>Xa21_220
GGCAACACACCTAGCTACCACAGCTTGTGTACTGTCAAGAGTGAGTAGTAGAGTTTGTAG
TGACAACGAGATGAGGAGATCAATCCTCTCACTGTGCTTCCATTTGGCGCTTGCCATTGC
ATTGGCGGCAAATGTTCCTGACATTGCCAATGGACGCGTGATTGAAGCTAAATCTGATCC
AAAGCCAGCAGATCCCAAGCCTAAA
>Xa21_221
GGGATGAGTTCAAATCATGTGAAAAATGTGTCGCTGAAGATAAGCCTGATGAGGAGGATG
TTTGCCCAATCTGTCTTGAAGAATATGATGCAGAAAATCCTCGCTCTTTAACTAAATGTG
AGCATCATTTCCATCTTTGTTGCATACTTGAATGGATGGAGCGAAGTGATACCTGCCCAG
TTTGTGACCAGATTACTTTGATAGATGATATGTATGAATAGCATTGGAGCATGGGACTAT
TATGTTTGGTTTGATGCTAGTTTGTTTTAATGAGGAAGTATAGTCAGCAAAGCTCCTGAT
ATATCAACCTGGTCAGACGGGGGTGCTATTGGAATGAATTTTGAGAAAACTAAGGGAAAA
TAATTAAAGACGGGAATGGCTTGGAATTTGTTAAATATCATCTCAGCTTTTTACATTTTG
TTGGAAGCATTAACTGTTCATGACAACAGGAGGATTTGTTGGTATCCATATCTACTGCTG
GTTCGATTGCTTCACAGTTGATGAGACCCCCAGATGAGCTATCTGTTTCTTTGTAGTTTT
GAACTCGGGATGTCTTTCATTTCATTTCTGGTTGCGGTTAGCGTCTGTATAAATCATGAC
ACGTTAGATAGGTGACAGGGGAAAAAACTTTA
>Xa21_222
AAGCTCGGTGGTGATCATGTCAACAGGAACGCCATATGCACAGCAATCCTACAAAGTAAG
TGATTCATTTCCCTTCAAATGGATAAACAAAAAGTGGAAGGAGGGGTTCTATGTCACTGC
CTTGGCCACAGCAGGAAGCCGATGGGCTGTGGTCATGTCCCGGAACGCTGGTTTCACACA
TCAGGTAGTAGAACTTGATTTCTTATATCCGAGTGAAGGAATCCATCAACGCTGGGATAG
TGGTTATCGCATAACTGCAACAGCAGCCACATGTGACCAGGTGGCTTTGATCTTGAGCAT
ACCTAGAAGAAAGCCTAACGATGAAACACAGGAGACACTGAGAACATCTGCTTTTCCTGG
CCAGCATGTAAAGGAAAAATGGGCAAAAAATCTTTATTTAGGCTCCATTTGCTATGGAAG
ATCAGTGTCGTGAAGTGCATTTTCCCGAGCTGGTCCTTTAGGGAGTAGTGAGATATGGTA
CGACCCGGGTGCGCGTAATGTCGGACCGTCGGTGGACCGAAA
>Xa21_223
AGTACCCTCTTGTACTTAAATCACAGGCTGATGTCAACAAGGTTGATATTAGTTCTACCA
ATCATTTGTATCTTGTGCTGTGTGGTGCCATTTAGGACTGTCAACATTTCAATTTTGCAT
CTTTCTCTTGCTGTTGTTATCAGCATGCATGTCACATGATATGCTTATGCAAACACACAT
CACAGCATGTCAGTA
>Xa21_224
TTATTACGTGTCTGACACAATGTATTTTGACACTGTCATGGGAAATGAGCAAACTGCCAA
TTCTTCAGCCTCTATTGTTTTTGGATGTAGCAACTCACAGTCAGGAGACTTGACAAAGAC
AGACAGGGCAGTTGATGGGATTTTTGGGTTTGGACAGCATCAGCTGTCTGTTGTCTCACA
ACTGAATTCTCTTGGGGTATCCCCAAAGGTGTTCTCTCATTGCCTGAAAGGTTCAGATAA
TGGTGGTGGTATTCTCGTTCTTGGTGAAATTGTCGAGCCAGGATTAGTCTATACTCCACT
CGTCCCATCACAGCCTCATTACAATTTGAATCTGGAAAGTATCGTTGTCAATGGCCAGAA
GCTGCCAATTGATTCCTCCTTGTTTACGACATCAAATACACAAGGAACAATTGTGGACTC
AGGAACAACTTTAGCATATCTTGCAGATGGGGCATATGATCCATTTGTTAA
>Xa21_225
ATGCTACCAAATGGATGTGATGCCACTAATAGTGATGTGAAAGTGCAGGAAAATAGTGCC
TCGTGCCATGGCTGCTCTATGAGGTGGCAAGAATGGCAAGATTTGAGGGGCTCACCTTTG
TCTATGGGACAAGTTCCTCCATGGCTGTGCTCCCGTGTTCGTCCTCGCCAATGTGTTGGT
CTCTTCTCCTCCTTGGTAGATCATCTCCTTGTCTAGCCAATTTCTCTTCTCCCCTTCCTA
GCCGACATAGTGATGGTATGAGTATTTGGCTGAGAACTAATTTGGCTACTAACTATTGGG
ATTGAGGGATTGGTTCTTGCAATGGATTGGTCAGAATCTTGCATTCCACTGATTTGTGGA
TTTTGGGGCTTTGGCTATTCCCTCCTCGCTCCCTATTGCTCTCCTTCTCCTTCCCTGATC
TGCTCACTCCTCACCAAGTGCTTGGGGCTCATATGCATGCATCAGTGAGCAAATGGGCAT
GGCTGTAGCCATGCTTTGACTGCTTGACTGAGAGGTGATGAGGTTGTGCTACTACCTTTG
TGGCCTTGTGTGAGTCCTCCTATGTGCAGCTATGTGATTGGTGGAAAATTAGTACTGCTG
GTGAATTGAGGTCCCTTTGGTGAGATTACTTCTTTATATGATATGTGTGACTTCTTAGTG
TTAATTAGCCGGATGACGAACCCAACTTAAGTGAGGGGTGCCAGACGGTATTAGCCGATC
TAGGTATCTCGGTGAATGGTTGAATATACACCACTTCGTGTATGGGTCTGACGGCAATAT
TTATTTACATATTACCTTTTGTGCATAAAAGGGTCAAGCTATGTATGTCCTGTGCAACCG
TATATTCAAATATATGATGTATTGTATTATTAGTGTAAGTGTATGTATATGCTGATTGTT
TACAGTGGCGTTTGTTTGTACTATATTTTCAATTTATCACTATTATATTGTGGTTGTATA
TTGGACATTGTTTGTTTGTTTAACTTCG
>Xa21_226
AAAAGCCAGGAGCAGCATAGAGATGAAGAGGAACAGGAGCTTCATGATAATGTTGTTAGG
CCTCCCTTAGTGATTCCACCTCCGCCTATACCTCCTCGCCAGCCACTTTGGCATTCAGAG
TTGCATCGTAATAACTGGATCAGACAAAACATACATCGCTCTGATATTGAATGGGAGGCT
ATTAATGATTTAAGGGCTGATATGGCTAGGCTTCAGCAGGGCATGAGTCATATGCAAAGA
ATGTTGGAAGCTTGTATGGACATGCAGCTCGAGTTACAGCGATCTGTAAGGCAGGAAGTT
TCTGCAGCCTTGAATCGCTTCATCGGGGAGCAAGGTGAAAGTAAAGAAACTATAGACGAT
GGATCAAAATGGATCCATGTGAGAAAAGGGACGTGCTGTATATGCTGTGATACTCCGATT
GACTCTCTTTTGTACAGATGTGGGCACATGTGCACATGTTCAAAATGCGCGAATGAGTTG
GTTCGAAGCGGAGGGAAATGCCCACTGTGCCGTGCACCCATAATTGAGGTGATCCGAGCA
TACTTCATCATGTAGATACAGAGAGAAAGGAAGATAAAGAAGAAGAAATGTTTTTTTT
>Xa21_227
ACCAACTTGCTTGCTACTGTTTTAGTCTTCCTCATAGTTATCTATTTCCAAGGCTTCCGT
GTTGTGCTACCAGTGAGATCCAAGAATGCCCGTGGTCAACAAGGCTCATACCCAATTAAG
CTGTTCTACACTTCAAACATGCCCATCATTCTGCAYTCTGCACTGATTACCAACCTCTAY
TTCATATCMCAGCTTCTCTACAGGAGGTACAGTGGAAATTTTCTGGTTAACCTTCTTGGG
AAATGGAAGGAATCTGAGTACTCTGGCCATTCGGTTCCTGTTGGTGGTCTCGCTTACTAT
GTAACTGCTCCATCAAGTTTGGCTGATGTTCTTGCAAATCCGTTCCATGCGTTGTTCTAT
GTGGTCTTCATGCTGTCAGCTTGTGCTCTCTTCTCAAAGACATGGATTGAAGTATCTGGC
TCATCTGCAAAGGATGTTGCTAAACAGCTGAAGGAACAGCAAATGGTGATGCCTGGCCAT
CGTGAGTCAAACTTGCAGAAGGAATTGAACAGATACATCCCCACTGCCGCCGCATTTGGT
GGAGTGTGCATTGGTGCATTGACTGTTCTAGCTGATTTCATGGGTGCTATTGGTTCAGGA
ACTGGTATTCTGCTTGCTGTTACTATCATCTACCAGTACTTCGAGACATTCGAGAAAGAG
AGGGCAACTGAGCTTGGTTTCTTTGGTTTTTGATACCGTTGCTTGAGGACATTGTTATGC
CAATAGTTGGATCTTCTTGCAAATGAAAGTACTTCTCGGCCGGCTGTTTATGGATGTAAT
TGGAGAGCTTAAAGTCAGTTTAGGTTGCCTGACTTATTTGAAAATGAGGTACTCGTTTAA
GGTTCTGCGTGTGWTTTCAGGMCKGTATGGTGGTATATGTCCTGTTTCAAGTACAGCCAT
GGCCATCATCGATCCGTCTTCCGCAGCCTTCTGTCTTTTGACTATGTAGTAACCATAATT
TGGGATCAGTTTTAGTCATTTGGAACTGAATATATTATCCCCTTTTTTGCGACAATCAGC
TCTACTAATT
>Xa21_228
ATCTTTATCCCTTTTCCTTTGCAGGAGTAGTAGGAGACCCAGATTCTCCTGCATCATTTG
GTGGATGGCTTAATTATTCAGCCACTAACCATCCTTGGGTGGTGTCTTTTGTTGTGATGG
ATCTCTTTCTTTTCTTTGGCGTTATAACTCTAACTGTAGTTCAAGCATCACAGGTATGAA
CCAAGTTGGTATTTGCCTCCCTTTTACCTGTCATTATACTATTTGAGGTCTGACACCCAG
ATTGAATCAGTATGTACACAACCCATATATGTAACTTTGTAACTTAATAACCCATATATA
TACTTGCCTTTAGCTTGCTGTTGCATTGCTCTTTTGGCAGTGCATGGATGAATTATTCAA
TGAAAACCATTACTCATCAAAAGCAGTATTTGGTCTATTTCCATTCACACTGATGTATAA
TTCCCTTATCATTTACATTTGCAATCTCTGATCAAAATCCACCTAATGACACCA
>Xa21_229
ATGGATGAAAGCTTTACTATATTGCGGACTGGCTCCAACAGTATTGGGTGGGAAAATTGA
CCCTGCTCTTTTTGAAGTCCTCTATGCTGCTCAGCATGCTATCTTCTTCTTTGCTAGGCT
TCCACAGATATGGAAGAATTTTATGAACAAGGGCACTGGCGAGCTGAGCTTTCTGACCTG
TTTCATGAACTTTGCTGGTTCCATAGTAAGAGTGTTCACCAGCATCCAGGAGAAGACTCC
CTTAAGTGTGATACTGGGATCTGCAATTGGCATTGTGATGAATGGTACGCTCTTGGGTCA
GATAGTGTTGTACCAGAAGCCTGCTCCAAAGAAAGAGAAGAAGAGAGATTGAGCACAACT
GCACAACACAAGAAAAGGCAGAATGTTCATCTCTGTGTCCATCTTCAGACTAGCAAAAGG
CTCCAGTGTATGAATTTCTTGCAGAGTCGTGTGATGATGAAAAACGATGGGCACCATATA
CAGACTAGATATGGATATCTTGCGTACTTAGTTTTAGCATTTAGAAGTGTTCATGACTGA
TGTTAGATTATTGTTAGATTGCTGTACTGTGCAAGCTACTGACAGTGGAAAAA
>Xa21_230
GTACTCTGCATTTTCAACTACGCCCTCTTCGAGCTATACCAATGTTGCTAGGTGGTTTAC
TCACATTGATGCACTCCTACGTCTGAGTGGAGTTACTGCTGATGGTCAAGGCATAAAGGT
CGAGTCGACAGCTGTTCCTTCAGCTTCAACCCCTGATGTTGCTGATGCAAAGGCTCCTGC
AGCTGATGATGACGATGATGACGATGTTGACCTTTTTGGTGAGGAGACTGAAGAGGAGAA
GAAGGCAGCTGAGGAGCGTGCTGCTGCTGTCAAGGCTTCTGGCAAGAAGAAAGAATCTGG
GAAGTCCTCAGTGTTGCTTGATGTCAAACCATGGGACGATGAGACTGACATGACCAAATT
GGAAGAAGCTGTGAGGAATGTTAAGATGGAAGGCCTCCTTTGGGGCGCATCCAAGCTTGT
CCCGGTTGGTTACGGTATCAAGAAATTGCAAATCATGATGACCATTGTCGATGATCTTGT
GTCGGTTGATAGTCTGATTGAGGACTACTTCTACACCGAACCAGCGAATGAGTACATCCA
GAGCTGCGACATTGTTGCGTTCAACAAGATCTAGATCTTCCTTGAGTCAGGTGATGGCGA
TCGGTGCACAAAGATAAAAAGAAAATCCGGAAGTTTGAA
>Xa21_231
TCCATCTCAACCATGATCACATGCAAGCATATTCCCTAATGGACATAAGCCTGGATACGT
TTCCATATGCTGGAACTACTACTACATGCGAATCTCTATACATGGGGGTTCCATGTGTTA
CTATGGCTGGCTCAGTCCATGCTCATAATGTTGGTGTTAGTCTACTCACTAAAGTTGGGC
TGGGGAGGCTGGTTGCGAAGT
>Xa21_232
GTTCACGTACGTGGCGCACGCGCTGGCCGTGGCGGCCGCCGCCATGGTGCTGGTCTGGTG
CATCCACTTCCGCGGCGGCCTCGCCTTCGAGGCCACCAACAAGAACCTCATCTTCAACGT
TCACCCTGTTCTTATGCTTATTGGCTATATAATCCTAGGCAGTGAAGCTATAATGGTATA
CAAGGTCCTTCCTACATGGAAGCATGATTCAACTAAGCTGATCCATCTAATTCTCCATGC
AATTGCACTTGTATTCGGTGCGGTTGGGATATACTGCGCTTTCAAATTTCACAATGAAAG
TGGAATTGCCAACCTCTACAGTCTGCATTCTTGGCTTGGGATTGGAACAATTTGTTTGTA
CGGTATTCAGTGGATATTCGGGTTTGTTGCTTTCTTCTTCCCCCGTGCTTCGCCAAGCGT
GAGGAAGGGTGTTCTTCCTTGGCATATACTGTTTGGGCTCTTCGTCTATATTTTAGCCCT
GGCCACCGCAGAACTCGGATTTCTTGAGAAGCTCACTTTCCTCCAAAGCTCAGGGCTCGA
CAAATATGGCGCAGAGGCATTTTTGGTGAACTTCACGGCTTTGATTGTTGTGCTATTCGG
TGCTTCCGTCGTGGTTGCTGCTGTTTCTCCTGCTCGCGTTGAAGAACCGCATGAGTATGC
TCCAATCCCTGAAAGTTAGAACATGTATAGTTTACAACTTTACAGCATATACAAACACAA
CCAAAGAAGTTTGTTGTTGCCACAGTGAGACCTGGTGGCTGGTGTTCATATAACTCCCCT
TGAAACAAAGAAAGAACATAGTGGG
>Xa21_233
GGCTGCTGCTGCAGAGCATCCAGGCGGCGCAGATGCTGCCGGCGGCGAGGCCGACGACCA
CCTCGGCTAACAACGCTAATGGCTACAACTTCGGATGAGTAATTAGCCAACCTCGCACTT
GATTAGTTTGGGTAATTAAGGTAAGCATCAAGTGCTAATTAGAGAGAGAGAGAAATTGAA
TTAAAGATGCCATTAGTTAAGGCTCTTTAATTACATGATCAACCAAGCATCATATGGATT
GCTTGATTATTTCTCCTCTTGTTGTCTGCACCATGATGTTGTTTTAATTTTAATTTTTAA
GGTTTTATTTTTGTTGGCCTTTGCTGTAGAGAGATATACCCAGATTAGCAAGG
>Xa21_234
ATCCAGTTCAGGCCGAGCTGGACCGCTCTCCCCGACCAACGCCGGGCGGATGGGACCCGC
GCCATCACCTAGAGGTGCCAGGACGCCCTTCCAAAGAGATCCACACCCTTCTCAGCAGTC
TATGCATTCAGCTGGATGGGGTGCTCATTCTGTGCAGCAATCTGATCGTGGGGGGAGTTC
ATCACCCGGCATTGGAGACATCCAGTGGGCTAAACCTACCAAGAGATCGAGGACTGACAG
TGGCAAAAGACGGCCAAGCCATATGTGAAAAAGAAAAGAGGGATTGTTATTCTTGGCATT
GCGGTGTACATTCCTTAGCACCCTTGAATCTTGATTGACCTCTCTACCCGCTGCTGATTC
TGGAGCCCATTGGCCTGGTTTTGACACCCATTTCTTCGTCGCCATTCCTGCCATCCTTCA
AAGAAGTTATCACGACCGTCTGGGACTGACTTGTGTTGTCATGGACATTGTGGGAAATGT
GGGTAGGAGTAATCGTTCTTGTATGTTGGTATTTT
>Xa21_236
GACGCGCTGTCGGCGCTGCGGCGGAGCCTCAGGGACCCCGGCGGGGTGCTGCAGAGCTGG
GACCCCACGCTCGTCAACCCCTGCACCTGGTTCCACGTCACCTGCGACCGCGACAACCGC
GTCACGCGCCTGGATCTTGGGAATTTGAACTTATCTGGTCATCTGGTGCCTGAGCTTGGA
AAGTTGGATCATCTGCAATATCTGGAGCTTTACAAGAATAATATTCAAGGAACGATCCCA
TCGGAGCTTGGTAATTTGAAGAATCTTATAAGCTTGGACCTGTACAAGAACAACATTTCT
GGGACTATACCTCCAACACTTGGGAAATTAACGTCCCTTGTATTCTTGCGGCTCAATGGC
AATCGCTTGACTGGGCCAATCCCAAGGGAACTGGCTGGAATATCTAGTCTTAAAGTTGTT
GATGTTTCAAGCAATGATCTGTGTGGAACAATTCCTACATCAGGACCATTTGAGCACATT
CCCCTAAGCAACTTTGAGAAGAACCCACGCTTGGAAGGTCCAGAACTACAAGGCCTGGCT
GTATATGACACCAACTGCTAGATGGAAACACGAAGAAAAGAATGGGTAGAAAGTAATGGG
CGTAAAATGTTACCGAAAACCGGGTGATATAGATTATGTTAGGTTTGGACCTACCACAAT
GTAATCCTCCATGCATAGCTT
>Xa21_237
TTGGGCAAGTTATTGAGGAAATGATCAAGGAGGCCAAGTTTGTGGTTCAGATTCCAACAT
TCCAGATTTTTGTGGCTCAGGGAGTTAGTGGCACATTCCCTTGGTCAGCACTTTCTTTCG
CGTCCATGTGGCTCGAGCTTATTGGATTCAGCCACAAGGAAACTGCTTTTCTAATGACGA
TTTTCTGGGTTGCAAGCTCATTTGGTGGTCTTCTTGGGGGTAAGATGGGTGATTTCCTTG
CTCTGCGATATCCGAATGCTGGGAGGATTGTTTTGTCACAGATCAGTGCTGGTTCAGCTG
TGCCTCTAGCTGCAGTGCTACTACTGGGTCTCCCTGATGATCCATCCAAGGGATTTGCCT
ATGGCATTGTGCTGTTCATCATGGGCGTATTCATCTCTTGGAATGGTCCTGCTACAAACT
TCCCTATTTTTGCAGAGATTGTTCCCGAGAAGTCAAGAACAAGTA
>Xa21_238
GGAAGTTAAATCAATGTTTACATGAACATTGCCACATATATTTCGATGAAAGAAGGCCAC
CGCATCACCTTTTGTTATTTTGCATGTCCACATCAAGCCACCTTCCACAGATACAAAGAT
CCTTTGCATCAAAAGATGACATTTTCTGCCTGTTTGAGGGAGTCCTGGACAATCTGGGCA
GGCTGAGCCAGCAGTATGGCCTGTCCAAGGGCGCCAATGAGGTGCTCCTGGTGATCGAGG
CGTACAAGACGCTGAGAGACAGAGCACCTTACCCTGCTAGCTTCATGCTCTCGCAGCTCA
CCGGGAGCTACGCCTTTGTGCTCTTCGACAAGTCCACCTCTTCTCTCCTTGTGGCCTCTG
ATCCAGAGGGCAAGGTGCCTCTGTTCTGGGGGATAACTGCTGATGGATCTGTTGCCTTCT
CTAACGACATTGACCTGCTTAAAGGATCATGTGGCAAGTCACTTGCACCTTTCCCACAAG
GTTGCTTCTATTCCAATGCTCTTGGAGGCTTGAAGTGCTATGAGAACCCAAAGAACAAGG
TGACTGCTGTTCCTGCAAATGAAGAAGAGATCTGTGGTGCAACCTTCAAGGTTGAGAGCA
CCACTGCGATCCTCACAGCTCTGCACTAGGATGATGTTTCGGTGTCCGGTCGTTGTTGGG
CAAGAAAACCTTTGTACATGGTGGTGGTGTAACATAGTTGCAACTGATCTGTATCATCTT
TTCATAAAAGAGAAGTACTGCCTGCATGGCAAGTGCTTCAGTGTTCTGGGTGTGTTCTGG
GTTCGCAGTGAGTGACAGGCTAGTAG
>Xa21_239
TGAGAAGAGCTATGAGCTGCCTGATGGACAGGTGATCACCATTGGGGCAGAGAGGTTCCG
ATGCCCTGAGGTCCTCTTCCAGCCCTCTTTCATCGGTATGGAAGCTCCTGGAATCCATGA
GACCACTTACAATTCCATCATGAAGTGTGATGTGGATATCAGGAAGGACTTGTATGGTAA
CATTGTTCTCAGTGGTGGATCGACCATGTTCCCTGGTATTGCTGACCGTATGAGCAAGGA
GATCACTGCCCTCGCACCAAGCAGCATGAAGATCAAGGTGGTGGCACCGCCTGAGAGGAA
ATACAGTGTCTGGATAGGAGGGTCCATCCTTGCCTCCCTTAGCACCTTCCAACAGATGTG
GATCTCAAAGGGAGAGTATGATGAGTCGGGTCCAGCAATTGTTCACCGGAAGTGCTTCTA
AGCTCTGGCTTTTTAATCGCTTATCTACAAGGCAGTTTCTTTTCAGTTTTCACAAGCCCT
TGTCATGTAAGCTACTCTGTTTGGGATTGTTGGTGTCCTATCAGAATGTTGTTGGATTTG
TTTCATGGCTGAATATTATGCACCTTCTGAACTCTTGGTATGCATTTGTCCGGTGGCTGC
TGTATTATACATGGCATGCATGGTCCAACTTTTGTCATGCTAAGTTTGTGGTTAGTGGTA
GGACCAAAAGWAAAAWGGGAGATGTACCCACTACCTAGGATCGTCTTCG
>Xa21_240
GGGCCATATTGATATTGTCAATCTTCTGCTGGAAACAGATGCAAGCCTAGCCAGAATAGC
TAGAAATAATGGCAAAACAGTTTTGCATTCAGCAGCAAGAATGGGTCATGTGGAGGTGGT
AACAGCATTGTTAAATAAAGATCCAGGGATTGGTTTTAGAACAGATAAGAAAGGACAAAC
AGCACTGCACATGGCTTCGAAAGGCCAAAATGCTGAAATTCTGCTTGAATTGTTGAAGCC
TGATCT
>Xa21_241
ASGAGCGTTGGAAATGCTCAACTTCACTCCTATCAATGGAAAACCTATCAGGATCATGTA
TTCTAACCGTGACCCCAGCTTGCGCAAGAGTGGCACAGCAAATATTTTTATCAAGAACCT
TGATAAGTCGATAGACAACAAAGCTTTGTATGATACTTTCTGTGTGTTTGGAAACATTCT
TTCATGTAAAGTTGCAACAGATGCTTCTGGAGAATCGAAGGGCTATGGCTTTGTTCAGTA
TGAGCGGGATGAGGCAGCTCAAGCTGCTATTGATAAACTCAATGGCATGCTTATGAATGA
CAAAAAGGTGTATGTTGGGCCTTTCATTCGTAAGCAGGAGAGGGATAATTCTCCAGGCCA
GGTCAAGTTCAATAATGTCTATGTAAAGAACCTGTCTGAGAATACTACTGAAGATGACTT
GAAGGAAATCTTTGGAAAATTTGGAACCATCACTAGCGCTGTTGTAATGCGTGAGGGAGA
TGGAAGATCCAAGTGTTTTGGATTTGTTAACTTTGAAAGTCCAGATGATGCTGCTCAGGC
TGTCCAAGAGCTGAATGGCAAGAAGTTTGATGATAAGGAATGGTATGTTGGAAGGGCACA
AAAGAAATCGGAAAGAGAGATGGAGTTGAAAGAGAAATTTGAGAAGAACCTTCAAGAAGC
AGCAGATAAGTATCAAAACACTAACCTGTACCTGAAGAACTTGGATGATAGTGTTGATGA
TGATAAGTTGAGGGAGCTTTTTGCTGAGTATGGCACTATTACTTCCTGCAAGGTGATGCG
GGATTCAAATGGTGTCAGCAGAGGTTCTGGATTTGTTGCGTTTAAATCTGCCGAAGATGC
TTCCCGAGCTCTTGCCGAAATGAACAGCAAGATGGTCGGCAGCAAACCGCTCTATGTTGC
GCTTGCACAGCGCAAGGAAG
>Xa21_242
AAAAAGGCTCGATAGTTCTGAGACAGCACTTCTAATTACAGAAGATGGTGATTCTGGAAT
TGATGAGCCCACAAGTTCCAAGCCTGGTGGAATTACTGCACTTCGAGAATTTTGGTCATA
TGATCTAATAAGATCAACCTTTCTTCTTTGGTTTGTCTATCTTGCAAATTATTTTGCTTA
CTATGGGGTAATATTGCTGACCTCTGAACTGAGCAATGGTCAGAGAAGGTGTGCATCAGT
TGCGACAAATTTTATGCAACCAAAGGATGTCAACCTTTACAGAGATGTTCTGGTGACCAG
TTTGGCAGAGTTTCCGGGTCTGGTTTTGGCGGCTCTAATGGTTGACAGAATTGGTCGGAA
AGTGTCACTGGGGATCATGCTTTTGTTGTCCTGTGCTTTCCTTGCACCACTTGCTGTACA
TTTGGGACAAGGTTCCGTAACTACTCTTCTATTCTGTGCCCGGACTTGCATCATGGGAGG
TTTTGCTGTTCTATA
>Xa21_243
CCTTGAATAGTTGTGTTCTTCTCTGAAACCTTTTTAGAGAGGTGAGTGCTTGTTCATCAG
AAGCAGAGGGACAAGATGTATAACGCTCCAATTGCACAGGAGATGTCCTACTATGAACAT
GTGCAGAGGCGCCATGAGGAGAAGGGTTGCCTCTATGCATGCATCTTCACTGCA
>Xa21_244
GTCAAGGTTGAATTACTTGAGTAACTATGAACTGACATAGATTTCCTTACATGATGTTAC
ATTACACACAGGCAAATTCATCATCTGGAGTTGCAATTCATGATGATTGCAAGCTGAAGT
TCAACGAGCTACAGTCCAAAAGGATGCACCGCTTCATAACTTTCATGATGGATAACAAGG
GGAAAGAGATCATTGTGGACAAGATTGGGGATCGCACAACAAGCTATGAGGATTTCACTA
GCAGCCTGCCTGAAGGGGACTGCCGGTTTGCAATCTATGACTTTGACTTCCTTACTGCAG
AGGATGTGCCAAAGAGCAGGATATTCTATATCTTATGGTCCCCAGACAATGCAAAAGTGA
GGAGCAAGATGCTTTATGCGAGCTCCAACGAAAGATTCAAGAAGGAGCTGAATGGCATTC
AGTTGGAAGTGCAGGCTACTGACGCCGGCGAAATCAGTCTCGATGCGCTCAAAGATCGTG
TGAAATAAGCACTGCCATGCCTTTCATGATCTTGCAATATGGACTTGTCTATTATGGATT
TGTGTGTCACTATAAATTTGGTAGTGTGAGACTGCTTGATGGTTTGTGCGTTTGTTCAGG
GAACCATGGAGATATGGCTCTATCCTGTATTTCGTTGTTGCGCTCAGAA
>Xa21_245
CCTTAGTTCATACTTAGTTCTTTTCATTTGAAATCAATTGGTTTTATTTGCCATTACCTA
TTGACTTGTGCTGTGTTTCTGCAGGACATATGGTTTTATCCTTACCGTTAAGGACCTATC
GCCAAATATTGGTGTATTATGGTACTTCTTTGCTGAAGTCTTTGACTTTTTCAGAAGCTT
CTTCCTTATAGTCTTCAATATGAACATTGTTTTTATGGTATTACCATTGGCAATCCGTCT
GAAGCATCGTCCATGCTTCCTTGCCTTCATTTACACAGCAATTGTCGCAATATTGAAATC
GTATCCATCGGTCGGAGATTCAGCTCTTTATCTTGGTCTTTTGGGCCTATTTGCTAATGA
ATTAGCAGAGATGCAATTCACTTTCTTCTTGTTTTTTGGATATATCGGAGTCTCTCTCCT
TAGCCCTGTCATGCACAACCTGTGGATCTGGAGGGGGACTGGCAATGCAAATTTCTACTT
TGCCACTGGTTTGGCTTACACTTGCCTTCAGACCGTGTTGGTTGTAGAGAGTGTAAGTTC
AATGATAAAGCATGACAGGAAGCTAAGATTACTTGTTACAGCTTGATTTCATTCTCTCTA
AGTTCAACAACTCTGACGCTTTAGTGTTTTTGCTTGTCTTCCCGGATACAAGCGTGTTTT
TTTTGGCAGAGTTTGGAGTATATGTAGTTTATTATTTTTGTAGTATATGTATTGTTACGA
TTGTTATTTGTACCGCCCGTGTTTGTAAAATATGGACCACAAA
>Xa21_246
TCATGCTCTGGAACGCCGTCATATTCGGACCGGATGACACGCCGTGGGATGGAGGCACGT
TCAAGCTGACACTACAATTTACAGAAGATTATCCCAACAAACCACCAGTTGTTCGGTTTG
TCTCAAGGATGTTTCACCCAAATATTTATGCAGATGGAAGTATCTGCTTGGATATCCTAC
AAAATCAATGGAGCCCTATATATGATGTTGCTGCAATATTGACCTCTATCCAGTCCCTGC
TCTGTGATCCAAACCCAAACTCCCCTGCAAACTCCGAAGCAGCCAGACTGTTCAGCGAGA
ACAAGCGCGAGTACAACCGCAAAGTCCGCGAGATTGTGGAGCAGAGCTGGACGGCCGACT
AAGCCAAGGACATGATTGAGTTGCAGTTTCTGCAACAAACTTCACCTAAAGATATGCATT
TCTGGCTTTCCCGGTCTGTATCACCTACTAAAAACATAAAAAATCTTCAGTTGTTGTAAT
TCCTGTGCTTGATCCCCCTTCGCAGTGAGTGACAGGCTAGTAG
>Xa21_247
TTGAAGATGTACAACAGCTACAAGGACCTCTCCCTTGCTCTGCAGAAGATGTTCGGCACC
TTCACCGCAACTGGGAACAATATGAATGAGGTGAATGGCTCTGATGCTGTTACAACTTAT
GAAGACAAGGATGGTGACTGGATGCTTGTTGGAGATGTCCCGTGGCAGATGTTTGTTGAG
TCATGCAAACGCTTGAGGATCATGAAGGGTTCCGAAGCCATTGGTCTTGCACCAAGAGCA
AAGGACAAGTACAAGAACAAGAGCTGAAGATGTTGCAGTATTAAGATGCTGAGCATGGTG
CCATAAGAATGGTGTTCTTGCAGTGTGTTATGGTTTCCTTAGAAATATAAGGTTTTACTT
GTTTAGCTGGATTAAAAGAAGGAAGAGTTGTCATGTTTAATTTGTTTATGGACCAGAAGC
AATAATCTATTTGTGTGTAGCTGGATTGGTGTTATGTGATGTCCCCTACCGTGTGTCCCA
AGATCTACTTGATGATTTTATTCCGATGTTGTTAATTTAAGTTTGTGTGATTGTGAAGTA
AAGGGATTCGCAGTGAGTGACAGG
>Xa21_249
GTTCTGAAGCTCAGGATCTAATTGACAAATTATTGACAGAAGACCCTCACCAACGGCTAG
GGTGCAAATGGCGCCCTCTGAGGTTAAGCAGCATCAATTTTTTAAAGACATTAGCTGGGA
TACCCTTGCTAGGCAGAAGGCTGCCTTTGTCCCCTCCTCAGATAGTGCATTTGACACGAG
CTACTTCACCAGCCGTTATTCTTGGAATCCATCGGACGAAAACATCTATGAAGCATACGA
ATTTGAGGATTCCAGTGATAATGGAAGCCTTAGTGGCAGCAGTAGCTGTGTGAGCAATCA
CCAAGATGATATGGGGGATGAGTCTAGTGGCTTCACTGAGTTTGAATCTAGCTCAAATGT
CAACTATTCTTTCAGCAATTTCTCATTCAAGAATCTATCACAACTTGCCTCTATCAATTA
CGATTTGCTCACCAAAGGATTGAAGGATGATCCACCAACGAAATCTGAGACGTAGCAGTT
CGTGTTATATCGGAATTTATTCATTTGAAGTAACCAAACATTTACAAGGTGCTCGCGTGG
TGTAGATCTTGTACATATGAAAGTGTGAGGCATGGGCTTGTTCCTGTTGAGGTTGTTCCT
ACATCTCGCGGAGCCGAGTACAGTTTTGATGTTGCTTGTTTTCGAACAATTCCTGTGTCA
TCATCGATGAAACATCCTTGACCATAAGTTGGAATGCGTCACCTAGGAGCGCTGTTTTTT
TCCCTTCTCTTACCGCACTTCATCGGCCTTGGGTGCCACCAAGATTTGGTCAAGGTTACT
GTATGCAGATAGAACCCTTGAAGATGTAGATGGTCTGAGCAATTTTTCATTGTGG
>Xa21_250
TTGTTGTTTTTTTTTTTTTTTGGTTTCTGGGATGTTGTAGTGTATCAAAATACTTTGACA
CGTCCAATTCCCCTCGTCTTATTAGACTCAAGGTGTTTTGTTCACACCGGAAGCAATTGT
TCTTATTTCAGTCTTTTCATGCTTTTGTTGGTTCATGTTTGATAACAGAAGACCAATTGG
AAATTTCGAATTTCCTCAAGTTTTGCATCTGTAGTTTTGTTTTCCTGTCAGAGGAAAGAC
TATTAACAAAATA
>Xa21_251
AGTGAGTTCTAACTTTGTGATCATGCATCTTATCTTATTTAAATTGTGATGGTTTTATGA
TTTTCTCTTGCGGCATTCTTGTCTTGCTTGATTTTCCAATAATGTTACTTCTTCTAGTGG
TTTGAACTCGATAACACATTACTAACACTTATGATGATATTTGGAGTCAACTAAAATTAT
ACAAACCAATGCCCTGTAACTTGCTGAAAAGTTAGATGGACTCGTGTAAAATGTTTATTC
AAGTCTCTCTCTCTAGAGTTCT
>Xa21_252
GGAGAATATTAAGAAAGAGGTTGATATCGTTCCTGACATTGAAGATTTTCGATATGGCAA
GGCATCACCATCTTTAGTTAGGTTGGAGAAAAAGGTGAGAGTTTCATCTGCTATAAAAGG
TACTCAGAAGACTACCTGATGAGAGAAGCTATGCATTTCTTGTTTAACATCTTTGTAATT
TTCTTGTTATGTGTTAGTTTCTTTCTCTGCCAGCTGATATCAAGTTAAATCTGTACAAAC
AATATTGACAATACTTTACTGAAGTTTTCAGTTA
>Xa21_253
GCTGGTTTAAGGAAGAACAATGTGGCTTTCACTCTGCAGCCAGTGACACAAAGATTTGCA
GTTCTCCGTGCTGCCAAAAAGGAAACGGTGGAGAAGGTTTGTGATATTGTAAAGAAGCAG
CTTGTACTTCCTGAAGGCACTGACGTTACTGGCGCCTCTAAGTTCACCGATCTTGGTGCT
GATTCCCTGGATACGGTTGAGATTGTTATGGGTCTTGAAGAGGCTTTCAAGATCAGTGTG
GATGAATCAAGCGCGCAGTCAATTGCGACAGTCGAGGATGCTGCTGAGCTCATCGACAAG
TATTGTTTCTAATGA
>Xa21_254
GACACAACTACACAAGTCGACTATCATTACAAGGAAATTTAAGCGACCACGAAGAGTATG
ACGCTGGTGAAGATTGGTCCGTGGGGCGGAAATGGAGGGTCAGCTCAGGACATCAGTGTG
CCACCCAAGAAGCTGTTAGGCGTGACAATCTACAGCTCAGATGCAATCAGATCCATTGCC
TTCAACTACATCGGTGTGGATGGACAGGAATATGCCATTGGTCCATGGGGTGGGGGCGAA
GGCACCTCTACAGAGATTAAACTGGGCTCCTCTGAGCAGATCAAGGAGATTTCTGGAACC
CATGGCCCAGTCTATGATCTGGCTGACATTGTCACCTATCTTAAGATTGTGACAAGTGCT
AATAATACATACGAGGCTGGAGTCCCAAATGGAAAGGAATTCAGCATTCCACTGCAAGAC
TCTGGCCATGTCGTTGGATTCTTT
>Xa21_256
TTGTATTTACTTACCTGRAAGTCTAGGGAGAGGGAGCGAAGCAAGGATAGGCATTCTAAA
CGAGACAAGAACAAACATAAAGAGAAGAAAGATAGTGAGCGTACTAGTGGCCCCGTGCAG
CTCTCCAAGTTTCTTGGACGTGACAAGGACGAAGGTGTTCAAAGGAGTGCAATCTCTGGT
AAAAAGATAATGATGAAGCTTGAGAAATCCAAGGAAGACAAGCAGGCAGAGAGCAAGCGC
AATGAATTGTTGTAAGTTT
>Xa21_257
GGTGATGTGACGATGGCAATAGAGAGCAAGGATCCTGACAAGATCACTACACAGGCCGAG
CAGTTGGATGAGTATGTAGATATCGGGGATGAAATGCCAACAGCAACTTACCAATCAGTG
GAGATTGAGAAAGATACTGAGGTCGCGAGCAGTGGGTCCTCATCATCCAGTGATTCAGGG
AGCTCAAAGGACAGTGTCTCAGAATCTGGCAATGCCCATTCTCTGGTGTAAGGCCTCCAT
TCTAACAGTAGGATATGAGTAGGTGGATGATTAATTTCCTTTTGTGTGATTGGTGGTGTA
GAGACACCAAAAGTGTAGGTGTTTTGTAAGTTGATTAAGAGGAGTTGGTATCTGTTTGGA
TTTAGTCAAGATTAATTTGTAGCGAGTGAACTGGCTTTGTGGCTATTCTGATAGCACAGG
TGTCCTATGTACATATAAGTGGAAAGTGGAGACTACGGTAGCAATTGGTAGACTGGTAGC
TGACCAGGCTTTCTGAT
>Xa21_259
ACAGTCGTCAGAAACGCGGAGCTGAAGATCGTTGACCCTGACACCGGCGCCACCCTTGGC
CGGAACCAGTCCGGGGAGATTTGCATCCGGGGAKAACAAATCATGAAAGGTTATCTGAAT
GACCCGGAGTCCACGAAGAACACCATCGACAAGGGCGGTTGGCTGCACACAGGAGACATT
GGTTATGTTGACGACGACGACGAGATTTTCATTGTTGACCGGCTCAAGGAAATAATAAAA
TACAAGGGGTTCCAAGTACCTCCTGCGGAACTTGAAGCTCTTCTCATCACACACCCTGAT
ATCAAGGATGCTGCCGTTGTACCGATGATAGACGAAATTGCGGGTGAAGTGCCGGTTGCA
TTCATTGTACGGATTGAAGGATCTGCAATCAGCGAGAATGAGATCAAGCAATTTGTGGCA
AAGGAGGTTGTTTTCTACAAGAGGCTCAACAAAGTTTTCTTCACGGATTCAATTCCGAAG
AGTCCTTCTGGCAAGATTCTCAGGAAGGACCTCAGAGCAAAGCTTGCAGCCGGCATCCCT
ACCGATGATAATACACAGTCGAAAAGCTAAATCTGATAATATTTTTTCCTCTTTATACAC
CAGTTTCAAAAATCATGTAATATTCTTTATGAAATGGCGGAAATACGTATAGAAGGGCCA
TATGGTTCAATTCTTTTAGATGGCTAAGTTATACTTTGTTTGTATGCCCGTTATGTGTAC
CGTGTCATGTA
>Xa21_260
GGTTGTTTTCTTTGTGGACAAGAAGCTTACAGAACTTCCTGACCGATCAGCTGGATCAAC
ATCTGTTCTACCTGTGAGCATAAAGGAGAAAGACAGCAAGTTGAAAGAGGATAAGACTAG
AATGTTGAATGGTAACTCTGTTGATTCTGCTGATTGGAGACCATGGACACAAATGAATGG
GAAGCACATTGAGAATGGGAACCATCTTGATACCGAAACAACAAAAACATGATGTTTTAT
GCTGTTGGATCAATGTTTGCTATTGTAATGCTTTATCCCAAAGGTCTAGGGAGTATACGT
CGAATGGCATCTAAAATCTTTCATACCTAGAAATGTGATGGCTTCAGTCCTATAGTTCAG
AAGGAAGAGGAATTGGTGCCCTGTGAATTGGTTCTATCCTGTAGTAAGTTTTTTTCCTAC
GCGTTATCTCACTGTTTTTGTTATAG
>Xa21_261
AGCTGACCAGTCATTCAGTTAACGTCGCCGGAGAGCTGGGRAGCTTGCAGCGCCGTCCTA
CGGATTGCCAGGGAACTGGTCTTCGCTCTCCTGCCATCTCCCTCCAACACGCCCCACTCC
TTCGCTGGATACACTTGATCCACCTCTCTGGTAATTGCAAGGTTAAGGTCAGGCATCCTC
TTCCTTTTTTCCCCTTTTTTCTTCTCCTCTCTTTGTTTTGTTTCTCTGATTTGTGTGGAT
TAGAGCACGCACCCTTCCTAATCTGCCAGATCTAAAATGTTGTTGTGGTTTTGGTTGATT
TGGGTAGTGGACATCATATATGAACTGATAGGACCAGATATTTTGCACTGGTTCTTCTCA
GTGAGAAATGTCCAATGCACTTGTTCTTCTCAGTAAACAAATTTTCAATAATGTTATTTT
TATCTGAGCCGATACTCCTTTGGTTCTTTACCATTGTTGCCTTGTTCTGTTATATGCACT
GTATAGGAAATGGCCGATAATGATTGTTTTATATATGACTGAAATCTGATATGAGGATTT
TACCTTTTTCCCCACTGTTGAGTTTGTTTTGTATATATGGTCTGTTGTATGGAAAATGGT
AAGTGATGATTGCACTATATCAATTTTAACGATATCGAATTACTACAGACATTTTTTGTA
AATTTTGAGCTACTAATGCAAGCATGTACTAATTATGTTGCTTGTTCTATTTTTTTTATA
AGAACATACGCACTCTTTCTTTGTTAACCCTTGTTGGTTAGTCAACCAAAGATGTCAATC
TTACTTCCACTGTGCACTTGTCTTTTGCTGGAGATGATACG
>Xa21_262
AGTGGTAGGATGGGAATGAATCACAGTGCACATGACCTATCACAGTTGGGCCAACTACAG
CAGCAACAGCAACAGCAACATCAACATCAACATCAACAGCAGCAGCAGCAGCAGCAACAT
GACTTAGGAAACCAACTGTTGAGTGGACTTAGAGCAGCAAACAGCTTCAATAACCTTCAG
TATGACTGGAAACCATCTCAATAAAGATAGAACATTACAAGTTTGATATGACGAGGTGGC
TGCTCTCACTGGGCTCATTGCTTATGGAGCACAAGTAACAGTGCCGACACCTCGAACTGT
GTCAAAAGCATTTGGTCTTTGCAATAATGCTGTCATGGAAAAAGGAATCATTCGCGACAG
CAAAGCACCTGAGCCCTGTCAACTGTATGTTGTAACTGTTCGTTTAGCTGCTTGTGTATT
GTGCAACTATGGCATTTTGCTGCCTGCTTCAGTTGTCTTACCGAAAGATAGAGTTAAAAG
GATTAGAGCCTTGCCTTGCATCTGCCACCATCCTTGATGGTACGGTT
>Xa21_263
ACCTTGGACTACCAGAAGATCTTTGACAACATGCAGAAGCCTGCATTCGTCTTTGATGGG
CGCAATGTGGTCGATGCCGAGAAGCTCAGGGAGATTGGGTTCATCGTCTACTCCATCGGC
AAGCCGCTTGATGCCTGGCTCAAGGACATGCCCGCGGTTGCATAATAACTTTCCATATTC
CACACCTGAACCTTATAGCTCTCTACACTCTGCTGCTGCTGAAGAGAGTCTGCGTCGAAG
AGGAATTTGGTTGACCATCATTTTTTTATAGCTCGTTGTTCGTCTTTACATACAGGAGAG
GCTACCATTTTGTCAAACAGAAAGTTGATTTCTGTTAGTATCTTTGTTCAAGTTTTTCTT
GTGTTGCACC
>Xa21_264
GGCCGCGCGCTCCCCCGCCGCCGCCCACCAGGAGATTGCCCCACTAGGCGCACGTTCTGT
TTCAACACAAGTTGTGAGAACCCGCATGAAGAGTGTTAGGAACATCCAGAAGATTACAAA
AGCAATGAAGATGGTTGCAGCATCAAAGCTTCGAGCTGTTCAAATAAGAACAGAAAATTC
ACGTGGTCTATGGCAGCCATTCACCGCTCTTCTTGGGGATGTCCCTAGTGTCGACGTCAA
GAAGAATGTTATTGTAGCCATTACCTCTGACAAGGGTCTTTGTGGTGGTATCAACTCAAC
GTCAGTTAAAGTCAGCAAAGCACTCCACAAGTTGAYTTCTGGACCAGAGAAAGAAAGCAA
GTATGTCATATTAGGAGAAAAGGGTAAAGTTCAACTCATTCGTGACTCCAAGGATAACAT
CGAGATGACAGTATCTGAGTTGCAGAAGAACCCTATCAACTACACACAGATTGCTGTGCT
GGCAGATGATATCTTGAAAAATGTTGAGTATGATGCTCTAAGGGTTGTTTTTAACAAGTT
CCACTCGGTCATATCATTCAAGCCCACAATGACAACCATACTTTCCCCAGAGGTTATGGA
GAAAGAATCGGAATCTGGTAAGGTTGGTGACCTGGATTCATATGAAATTGAAGGAGGTGA
AACTAAATCAGAAATTCTTCAGAATCTTACCGAGTTCCAGTTTTCTTGTGTTATGTATAA
TGCTGCTCTAGAGAATGCATGCAGTGAGCTTGGAGCACGTATGTCTGCCATGGACAGCTC
CAGCAGAAACGCTGGTGAAATGCTTGATCGTCTCACCCTCACATACAACAGGACACGTCA
AGCATCTATCACTACAGAGCTCATTGAGATTATCTCTGGCGCTTCTGCCCTTGAGGGATA
ATGATGAAACTTTTGCCCTA
>Xa21_265
TAATCCTTTTAGTTGTGCTGTATGCTACTATGCTATTGTTTCTGCTGCTATGTACTCGAA
CATGCTCGTTAAACTAACCGTAATACCATTGCTGCGATATAGATTGAAGTTTGATTCCTT
TGTTCTGAATAGAGGTGTAGATCTGGTTCAATTAGTTTTCTGTTTCATATTTTTGTTGAT
CTGCCTGTTGCATGATTGATGTTTCATTGGGGTAGATCACAGCTTGTCACACGATTATTA
CAGAATTGATTCAAAATGAAGTAAAATTTGACAGATGCATTGCAGCAACCAATCTTGAGT
TGTCGTAGAAACATGGGTATTGCCATGACCTCCAATTTGATATCTTAATTTTTCCAAACA
ATTACAAAGGGTACAATGAGAACTTATTTCCCCACTACCTTGTAGGTATGATTTTTTGTT
TAAAAAATATTAGGGCCTGCTATTATTCGATTGTGATTTTGTTTTGTCATGCTTTTATTC
ATATATCTCAATTAGAGATTTATGTGCTACTTAGTACTTACTGCAGTTTATAGGCCAGGC
CTCAGTTCCTAACTTACTATATGTTTGGAAATCGTGAGGTCCTCTCTTTTCCTAACATTT
ATGCATCATTTTTCTGTTCATTGCCCATGCACTTCAGATTGTATGCTTGCTTTG
>Xa21_266
ACACCATATTATCAGAAATTCTTGCACCATGTTTGGACATGCACCCGTGGGTGAAATCTG
CTAGAAAAATGGCACCAGTATGGGGTTCAGAGGGTCTCCTGGAGAAGATTTTGCAGATGT
TGGTTCAGAGACGGGAAGAACTTGGGCTAAGTAAGACTAAGCCTGAGAAGAAAGCGTTAG
ATCGGAAGTGGCCAGATTTATCGGATTGCATTGACAGAGTAGGGAGGGATGTGGAGAACA
TGATAAAAGATGTTCTTTTGGAAGAGATGCTTTTGGATCTGTTCAGTTAGGCTGTTGGCT
GCTTTCAGAGTTTCAGGTTTCCATGGCACAATACACTTGCTTCCCCCTTATTTAGTTTTT
GTTATTGTTAGGTACTTCTCAGCTTGTAATTGTTTCTTCGTTTGGTTCATAAGGTCTAAA
AGTTTTTTTCG
>Xa21_267
AGGAGAAGTATGACGCAGCGATGACAGCGCTTCGACAAATGGAGAAGAGAGCTGTAATGG
CCGAAACTATGTTGGAAGCTACAAAGCAGTACCAGGCAGGGCAGTTTAAGGCCAACCAGT
CCTTCAATCCAAGTTCACCTCGTGCTGCCCCTCAGTCTGAGAAGCCAAATCAAGATCCTA
ACCAGGATGCACCTAACAGGAGATTGGGCTTGCTTTCTAGGGGCCTTGGTTGGCTAGAGA
AAAGCAAGGGAAAGTCTAGTTCCACTGAAACACCTGAAGGCTAAACTCCTGTCGAATCAG
GACATGATTGTTGCTAAGGATTGGATTACCTGATCACCAGAAAAATGCGTTCATGCAAGC
ATCAATGTTTTGCCCGCAAGGAAGATTCAACATGAATTTCCCATGAAGTTTTGCTGAAAT
TGTCATATGTATCATATCGAGCCCTAGTTTGTCAGATGCAGCTTCCTTGTTAGGTTCGAA
TTGTTGTAATGCATCCATGTAAATTTTCTTTTCAATTAGTTT
>Xa21_268
TTTTTTTTTTCTCCACGGCGAAATCCGCGAGGCGGAGGAGGAGGGCGAGATGGGGGCGGC
GGAATCCGTGCCGGAGACCTCCATACACGAATTCACCGTCAAGGATTGCAACGGMAAGGA
GGTGAGCCTGGAKATGTACAAGGGGAAGGTGCTAATCGTCGTCAACGTCGCTTCCAAATG
TGGGTTCACGGAGACCAACTACACGCAGCTGACGGAGCTCTATCAGAAACACAGGGACAA
AGATTTTGAGATTCTAGCATTCCCCTGCAATCAGTTCTTGCGACAAGAGCCAGGATCTGA
TCAGCAAATAAAGGATTTTGCTTGCACAAGATTTAAAGCTGAATATCCAGTTTTTCAGAA
GGTGCGTGTAAATGGTCCTGATGCTGCACCACTTTACAAATTTTTGAAAGCTAGCAAGCC
TGGCTTGTTTGGATCTAGAATCAAGTGGAACTTTACCAAATTTCTTATTGATAAGAATGG
CAAAGTCATTAACAGATACTCGACTGCGACCAGTCCCTTGTCTTTTGAGAAAGACATCCT
GAAGGCGCTCGAGGATTAGATCTTGTACCCTCCCCCATCCTTCATTTGCAGAAGTAGGCA
AAG
>Xa21_269
AGTGGACGGAGGGAGTACTTACATGTTGCCGGAACCATGGGCATTCAGAACTGTTGGAAT
TGCCATTTAGGTTAATCTGAGCCATTCAAATATATTTCTTTTCTTTTCAATCATTATTTT
ACCCAAAAGCAGTCTTTAGTTTTCCTGGTTGTACTTGTATGGATCCGAGTTGTCTGGATT
CATAAATCTCATTTTGCCTTTCATGTATGCCACTAAATTCGCACTTGCATGTTGCCTTGA
TCTTATCCAGTGGCGATAGGCAAAAAATCTCCCCTCTTGTTTTGATATTTGAGTTTGTAA
ATTTATTTTATTTTCTGTATTCCACGGAATTTGCACAAACGCGTTGCATCATTTTGTTTT
CCTGGCTAGATTTAGAGCAGAAAGGATTCACCCATTGGAGGTACCAACCGTTTGAATTCT
CAATACTAATTTCCAACGGGTGCA
>Xa21_270
ACCATCTGGCGACTCCCACGCGGTGGATTCGCCGTCGGGAGGTTCGCCGGTGGGCCAAGG
GAGCAGCTTCCAGTTGTCTACACTGAACTGGATGGGGGCTTCAGTAACGGCGTTGGGCCG
AGGCGGGTAACGTGGCCGGAGGGCGAAGGCCATGTCGATGGCGGTGAAGGTCGGATTCGC
CGTGTATTTAGGAATCTGTTTGGTTGTTTTGGTCGGAGCAGTCGGCCGGAGAGTTCATCA
TCGCAGTCCCGTAGTGGCTGAACGCAGTTTTCTCGGTAACTCGATCTCCTATTGATAGTG
GTGAATAAGTAGGATTTAGTATAAGAAGGGAACCCAGATTATAAGTTCTTGGGACTTTTG
ATGTAAATGAAAACCTTGCGATTTTTTTTCCACTTTGTCCCGTTTTAAGAGTTTATTTAG
AGATGGCCACGAGCAAAATAGCAAACAACTGGAAATTAGTTTGGAAAGCAAATTAGGAGG
AAGAAGCACAGGACTTCATGAAAGGAATGACAGTGAATTTATTGGGTAAATCAATTGTTG
CAATGTTGTAGTCAGAGAGAACAAAGTGTTGTTCTTACCTCTGTA
>Xa21_271
TGATGAGGAAGAAGAAGAAGAAGATCAAGTGCGAGGTGAAGGTGGAGGAAGGCCATGGAT
TTGGATACGATCATCTCGATCACACCGACCTGTGGATGGATCTGAATCCGGGAGGGTTCT
TGAGCTTCTTGGAGGAGGAGGACGTGTTCCAGGGCATGGCTGCCGACCTGTTCCAATCGC
CTCTTGGTTCATCGAGGATGGATTTCGTTGGCGAAATGTACGCATCTTAAATTAGTATTT
GGGATTAGAGGTTTAATTTTCGTTTTGGTTTACTTTGTGAGAATTTTTGCATTTTGGTTG
AGAGGTTTGGATGGTCTTCAAAAAAGAAAA
>Xa21_272
GTAGCTGTATGTACAGGTTTTGGTTCTCGACTGACGTTGTCCAATTTGTATGTATGATAC
CGACTCGGTATGTGATGAATATGTATTACTCGGACTAGCATATAAAATATTGGCTTGATT
AGGCTTTGCTGCTAAAGTTGTACCTCAAATTGATTAATTGGTCTGATTTGATTCTTGCCA
TACTCATTGGTACTCGACCATGTGGTTAGCAGTATGGATTTTCTATGCTGGTTACTTGCC
TGTTATTTCTATCCTTTAATACATATGAGAAGACCAAACACTACATTGAACTATGTACTG
GTGCATTACTCTTATCAGGTCTTTTGTCAATATTGGTGAATTACTCCAATAAGGTCTTTG
TCAATGTACAGATTACTATGTTACTTCAGATCAGTTATAGACCAAGAGACTTGCTATAAT
GTAATTAGGTCTTTTGTCAATTTA
>Xa21_274
TTTCCTGAGGATTCAGAAAGATAGTATTTAGAGGGTTTCAATTATGCCTGTTGCAACTAC
ATACATACAGGAGGATGGCGGCGACGGCAATGTAATTGTGAGGACATAAGAAGAGATGTC
AAGGAGCTTTTGTATCCCAAAAATGACTCTACTTGGCATAAAGGGGCAATCTTGTGGTGC
GGCTGGTATATTTCTTCGTTCTTCTTTTTCCCTTTTTTCTAGGATGCAGCTTTTTTGCTT
GTAGATTTTGTTCAAGATTTATATGTGCCACCTAATTATTTTGAGCAGCATCTTTTCCAT
GTACTCGTTTGTAAAGTGGCTCCATTGGCCATGAAGTTAAGCTTGCTTGTATGATTCTTG
CAACATGAATAGCATGATGATAGGTGATCAGCCTTTTT
>Xa21_275
GAATGTCGGGGTCAACAAATATTTGCATAGTCCAAATGGGAAAGATGTCAATGGCAAAAA
CAGTGGTGGCAACAGCAATGGAAGTAACAGCAGTGGGAACAACAGCAACAACTCTGCTGT
TGACAAGCGATTCAAAACATTGCCAACAAGTGAGATGCTACCAAGGAATGAAGTGCTCGG
TGGATATATCTTTGTTTGCAACAATGACACCATGCAGGAGGATCTCAAGAGGCAGCTTTT
TGGGTTGCCAGCAAGATATCGTGATTCAGTCCGAGCAATTATTCCTGGTCTACCTCTTTT
CCTCTATAACTACACGACCCATCAGCTTCATGGGGTATTTGAGGCTTCTAGTTTTGGAGG
ATCTAATATTGATCCCACTGCATGGGAAGATAAGAAGTGTAAAGGTGAATCTAGATTCCC
AGCGCAGGTGAGGATCCGCATTAGAAAGCTCTGCAAGCCTTTGGAAGAGGATGCTTTCAG
ACCAGTGCTGCACCATTACGATGGTCCAAAGTTTCGTCTTGAGCTCTCCATAGCTGAGAC
CTTAT
>Xa21_276
TTTTTGATCATCATTGTGTTTGGTTTGGAACATGCATTGCTAAAAGGACATAYTGCAGAT
TTTGGTGGTACATATTCGAACAAACAGTTTTAACTGTCTGGACTGTTGCTTTCTACATTC
AGTTCTTTTATTTGGGCATCGTTGTATCCTGGTGGAAGTTTGCTATTGGTATTGTACTTT
TGGTAGCATTGATATTAATCCTCGTGGTCCTGCTGCCCTTGTTGATATTCCATGCTTATC
TTGCTCTTACGAACCAAACAACATATGAAATTGCCAGAAGGAAGCGGATTTCTTACCTAA
GGGAGGTTCCTAGCAGGGTTCATCCATTCAGCAAAGGCATTTGCAGAAATCTGTATGATC
TTTGCATCTCTAAACAGAGGGGATTTTTTTCTGGAAGCAGTGCCCCCG
>Xa21_277
TCAGCAGCTGGCTTGAACAGCTCCAGCTCGATGAGATGGTTGTCTAGAACACAAAACACA
AACACAAACTGAACAAGAAATGCGCCAATTTTTTAGATGTGCTTCGCCGATTGCTACTAC
TCACTACTTGTTGCTACTTGCTAGCATCGATTCTTTTGGGGGTGATGAGAATTATTTAGA
GGAGAAGGTGATGAGGAAATTCTTCTACCATTTAGCATTGCCCGTATGTAAAAGAATCGG
AGGAATCGGAGCCTAGTCAAATTGTATCAAATTGCCGGCTTGCCTAGGTGAAAGATTTCT
CCTTTGTGTTTCTTTTCGATTTATCCTTGTATTAATCTTTTTAATCTCTTTTCGCTGTTT
TTCTTTTCTAAAATGTGACTGAGGATCATGGATTATGTTGTTATCTATTTGCCCCCATCC
TTTGGTTGTGAAGGAGTTGGAGGGGAGGGTATTTACATCAAATGTTGCTTAGTCCTAACA
AAGCTCATCATTGATGTAATGCCCTACAAATTGTACCCATGATTCATGATTGATGTAAAA
TTCCTATTGTAGTGCCAAGATTGATTAATCTCCCCTTCG
>Xa21_279
AGAAACGATGCATGGAGCCAGAGGATGCGTGAGAAGTATGGTCTGGACACAAGCCAGTTC
ACCTACAATCCGTCAGACCCAAGCAGATATCAGCAAAATGGTGCCCCTCCAGCTGAAGAA
AGGAACCGCTGTGTTATACTGTGAAAAATTACTCCATAACGTACTCCGGTATGGTGTTTT
TTTCATGGGCAGGCTTTGTGCAGTTGGTTGCACCGAGTAATTAATTATTCAGAGTGTCGT
GTGTAAAGAGGGCTATTGCATTGTCGTTTCGACATATTGATGTGTTCTCTGAACGTTCTA
TGCACCGGCAAATCTTCTCATGTGGAGAAGCTGATACTAGATACGCCATTTTATTTGCCT
GTTTTTGGGTGTATCTTTTCGTATTTTTCTCTCGGCTAGCTTTTATCCTCAGTGTACATC
CGTTGTATTCAGTCTGGCG
>Xa21_280
GTTGAGAACTATGGAAGGGGAACAAAGGTTATGCTTACCTACAATCCAAACCGTTTTATA
TGGATTTTTTGGGTTCAAGATCTGTACCAATTGTTAAGTGCTGTGGCATTTTAAACTGTG
AGCTATATTGAGTGCAAAACAGAACAAAACTAGTATTCGATTGACAACTTTAATTGCTCT
AGCAATTTTGACAATTAATTTGCCACCTGGCTGCACCGCTTATAAACATAGCTCTAACTA
AATTACTGCAAAAAAATTTTTAGCAAACTGAATTCCATGAATAAATTTACTACTGGGACA
TATGTAGTTTCAAGCTCCATACTGTTTGACTTAAATGTAGGCAACAAGATCTTCGATTCT
CAGAGGATCATGGCTAACATAATAAGCTGCTTTACA
>Xa21_281
GCTCCCCGACGAGGTGGTGCACAAGATTACCAAGCAGGTGGAGTACTATTTCAGTGATAT
AAACCTAGCAACAACAGAACACTTGATGAGATTTATTACCAAGGACCCTGAGGGATATGT
GCCAATAACAGTAATTGCCGGCTTCAATAAAATAAAAGCTTTAGTGCATAATAATTCAAT
GCTTGCCGCCGCTCTTCGAACCTCATCAAAACTTGTTGTAAGTGATGATGGAAAAAGAGT
AAAGAGGCTGCAGTCATTTACTGTATCTGATATGCAGGACCTGCAGTCCCGAATAGTTGT
TGCAGAAAATCTTCCTGGTGATCCCTGTTATCAGAATCTTATGAAGATCTTTTCAGCTGT
TGGCAGTGTGAAGACCATTCGAACCTGTTATCCTCAATCTTCAAATGGCAATAGTCCTGC
TACTAATAGATCTGCCAAGTTAGATA
>Xa21_282
TGGTAGGTGTGGTTTTATTTGTCAGTTTAGGGCATGCAGAGATTGGTGCTCCGTACAATA
GTAGGAGTATTACCCAGTTTTGCTTCTTCTCTAGTTTGAGCCTGGTTGTAGGTTTGTAGG
TACCCTATAATTTACCAAACAGACCAGACTACTTTCATGTGGCTGTTAGTCGTAGATTAC
TAGTTTTAAATCATACTGTTCACGTGTGAAACAAAATATATGTACAACAGAAACTGTTAA
GCTTCCCAGGGAAG
>Xa21_283
AGCTTACAGGGTTTGTTCACAATGCTGTTACATGCATTGGAATGGAAACAGACATACCGG
TTATCATTGATGAAGCTATTACCAAGTTAGATAAGGATTTCTTCTGGCTGGGTGGTGGAG
AAGTTGACCTCAAGCTTGGGGTGCGGACCTCACAGTTCCTAAATGCATTCAAACCATTTG
TGGTGAAGTGTAGTTAGTGATAACTGTACAACGGAAGAGAAACTTTGAATCCATGTGGTT
TTACCATCTTGATGAACACATGAGACATCGCCAGGGATAGTAAAACCAATTAGGTTTTTG
CTTGGATCGTGGGGTTGGRRTGTCTGTCTTTTTTAGTAGCAGGCGTTTCTTGTTCCAGTT
G
>Xa21_284
AATACAATTCCAACAAAAAAGAACAATTACATGAGGGCTGAAGGACAAAACTGTGGAAAT
TTCCTTACGGACCGTCCGTCAACCAAGGTGCAGGCTGCTCCAGGCGGTGGTTCATCACTT
GACTATCTCTTCAGTGGCAACAAGGATGGCAAGTGATGGTCACTCTGCTGTCCGGTTTAC
CATGAGCTCTGGATGAAAGGTTCCTGCTCAACAAAAGCATGTGTTCCCATGAGTAACTTA
CTATCGAATGTATGTCACAGAAACTGTTGTCATGTATGCATGTGTCTGCTTATTCTGTGT
TGATGTATGCGTGTGCTTATCAGCAGCTACTTGTGCCAAGAACTGATGGTATGTTCATCC
TGTTGCATGTTAGTTCATGGAACCGGTCTTTATGCTAACATTAATGTGCTTGCTGCTTTA
ATGTATAATAACTGTGTTCTAGCTGTGTCATACCCCTCGGATTGGACATGGTTGTGGTTT
GATGCTCATTGTTGAAGCAAAG
>Xa21_286
GATGAAGAGGAGTACCAAGAGAAAATTGAACAGCAGTTAGCAATGCAGGAAGAAGAGGAC
CCTGAAAAAATTAAGGAGGAAGCAAGGAGGAGGAAAGAAGCTATTATGGCAAAATACAGG
CAGCAACAATTGCAGAAGCAGCAGCTGGAATCTTTACCTAGAAGTAATGATGAAGAAGAA
GTGGAAATGAACAGAGGTGATAATGCAGATCTGAAAGGTGATAACGATAGCAGATTTGTG
GCTAGCGAGGAAGCTGAAAATAAGCATGATTCTTCAGATGCAATTGTTGGTAGAAACAGA
CTTCACTGTGGGAAAGTCTCCTGCTCACAATGATGGTGCAGGAACTTTGGGTAATCAGAG
AACAACTGGTGTTTCG
>Xa21_287
AAAACACTAGGGCCAATCGAGTGGAGAGGTGGTAAARTCCTTAATGGTCTGRTTTGTAGA
ATTCTTGGTGCTAATGGCCTGGTGTCTGGAATTCTTGTTGTTAATGGTCTGATTTGTAGA
TTTCTGAGTTAACAATGGCTAAGTTGGCCTTTCAGATCGAAGTGAGAATAGGTCACATAA
CTGCATCAGCATCAGAGTGTTCTTCTGTAACTCTTAGAGCATGCTTAGCCTTTGTGTTAG
TATTTGCTGTGATGTTA
>Xa21_288
TCTTGAATTGGAAATGAAGTAATTGTTGATGTTCCCTGTCGGTGATTGGTATTGATTTGC
ATGCTGAAGTTCATGCAGTGGAGTCCACGGGAATAGAAGATGGAGCTGTATGCCTTTTGT
TCAGTTTCATAACCATAGGAACTTTGTGTAGGCAGACTAAACTAGTGTACATAATTGTAG
GTGAGTAGGTCAGAGGATGAAAATAATTGGCATTTGTCGAAATGAAGCTTTGGGATAGAT
TTAGCAGTCAGTTACAGTTCAAAAGTTTGTAGCTCTTTTGGGGTTTCATCTGACTCAATA
GTTCTTAAGTGTTCACTTCAAGGTTTCAGCATTTCAAAGCCTGCCTCAGGTTACGCGTTA
CAGCGTGTCTGTTCAGCCTTCATGGGAGCATTTTTGCAATTCTGAAATGTCTTCCCATCA
GTGTAAGTATTGATGAAAATATTAG
>Xa21_290
GGGTGCTGGGGGCCAGCAGGTGCACGCGGCTGGTATTCCAGGTTTTGGAGCTCAGGGTTT
TGGGACACAGGGCTTTGCAGCAGGTGCTGCCGCTTTTCCAAATGCAGCGGGTGTTCAAGC
TCCTCCTGGTTTTCAGGGTCCGCCTGGGTTCCAGACTTCTGCTGGGTTTCAGGTTGGCCA
AGCAGCTTCACAAGCGGGTACAGCTGCGGCTGCTGCCGCCAGTGCTGCTGGTTATCAGGC
TGCTGCTGCTGGGCAGGGCCAAGTGCCCGGAACGCAAATTGGGGGTGCTGGTTTTCAGGG
TGGATTTTGAAAGCACTAGGTATAACAATTCACATCCTGCTTAATTGCTTTAAGTCCTCA
TTTACCACTAATGATTTAAGTTAGCTTATCCTCCAAATATTATTCGCAACTTGGTGATTT
GGGCTAAAAATTTCTGATTGTTTCTCTATATCTTAGTTTGGCATCTGCTGGTCGTGATTC
GTTCGTGTGGTTTTGCATTCGGATGGATTTTGAATCTATGTTGGTGCCAAAGTATTGCGA
AAGGGTTCCTGCTGTTGGCTTTTACAATCAGATGGCTTTTGAATCAGGCAACTTTGTGGC
AGTATTTACAGAAGGCGCTTTCTTGAAGAATTTATGTTGTTTTTATTGCCTATTATGTAG
CTTTGTCCTTGCAACTTCATCATGTACGTTATGGTTTCTGTAATGGGGTTTAATGTACTG
AAATAT
>Xa21_291
AAGAGGTGTGATGACAAATCATTGGGCACCAAGATTTCAAATTGATCAGAAGCATCAGAA
GCGTGTTCTGGCTGATCTCACAAATGCTCTGAAATTCGATAACCTGAAATGGAGGCCAAG
AAAGCGGAGCAAGAAGATCTGGTTCCAAAAGGCAGTCAGACACTAGCAGTGGCAGTGGCA
GCAGCAGCCAGGGCGACATGGAGGAGTCCAGTCCCTGCGGAAGTTTTGCAGTGCTTAATT
CAGCGCCCGATGAAGAAGTATGCAAGAGCAGTGGAGAACCTCTTTTCATGAGGGTTTCCA
ACCTGGTGATGTCCAGATGAAGGCACTCCACAACTGACATGTTTTAGCCTTTTCTTTCCG
GATTTCAACAGCCTTGGCGAGATGTGAGTTTGATGCATCCCCAGGTTATTTAGTCACAAC
TCACAACTGGTATCCTGATCATCTTGAGAGCTCTGAATGCTTATTCGCTCGGATGTCCAG
GATGCAAGCATGGG
>Xa21_292
GAACGGAACTCTTTCAAACAACGGTGGCAGCTCGACTGGTTCCCCAGACAGGGAAAGCAT
TGGAACTAAGGAGACACTGAGTGAACTAGATCTGTATACCACTGCACGGTATGAGGCATT
GTTGTTGAGGGAGGACATAACGAACACGAACTGGTTGCACAACGTTGATGACAAATCTGA
CCAGAGCCCAGTGTTTGATCACCGGTTTGAGCCGCTCCCAGAGCCATTTGGTCCACTATG
ATGGTTATTAGCTGTAAAATCTCGTTCCTCGTTATGTTTACAATTAGTAGTTGCAAGTTG
TATGCGGTTATATCTTTCTGTGTGGTTGTCCATTTCCCCCATTTTTCATGAATCTTCTGA
AAGATAAGATTGTGGGGTTTATGTTTTGAAGTAGTACTCCATAAATACCTGGAGATTCGA
TTTTGAGTTATCGCTGTA
>Xa21_294
AAAGTCACTCAAGGCGCTTAAAAGTAAGTGGGCAGATGAAGATGTGGAAGAAGATGATGT
AAAAGAATCATGGGAAGAAGAGGAGGAGGAGAAACCTAAACCACCACCTGTAGAAAAGAC
TGCACCAAAACCTAGTGGGAAAGGTGCTGCGAAGAAAGGAAAACAACAAGCATCAACTAG
TTCTGAAGTAGTTCAAGATGAGGCTCTGGATGATCCTGCTCTAGAGAAACTTCGTCAACA
AAGGCTTGTGGAAGAAGCTGACTTTAAGTCAACTACGGAACTTTTTGGAAAGAAGGACGG
CAGTGAAAAGTCCCTAGATACCTTCATCCCAAAGTCTGAGAGTGACTTTGCGGAATATGC
AGAGCTTATTGCAAACAAACTGCGTCCCTA
>Xa21_295
GCTCTTTGGAGAAGTCAACCCATCCTTACAGCAGAGTCGGAGGTCCTCACTAACTCATGC
ATCAATACATGTGTCAGCCTGTCCTTATCACTTCTGCAGAAGAGAGGGTTAAGTTGGCTG
CCTGCTAACTTTGCTTAAGGCATCTAGAACCTTCATTTCTTACTGGAGGTGAGATGAGCT
TCTACAGTTGCCTGGCGTCCCGATTGTTCATCGGCATGGCTTGGCATGCGTAGGGTCTGG
GTGCTATCGTTTTCCATTGCATTCATTGCATGCATCGAACTTTGGTCGGATGGTCACTCG
ATACATGGTCCAGTTGCTTATGTTTCTATTAAGCAAAAAGAGGGCTCGAATGCATTGTCA
CAGGATTATTTTGTATTAGCTCAGGGCGACAAAGTTCATTATGTCGGACCTGAGCATTCT
GTCCCTCCCTTAGCTGGTAGCTTTTCTTTAATTTCCTAGCATTTTCTTCACTTGCATTGT
CTTGCATTCATTCTTGGTCTGTTTTGTAAGAGTTCACCTTTTATCAAAACTTCGGTCCAG
TCCGGTCCGGTACAGCACGCCGTTGTACAAGTCCTCGCGTGCATTGGTTTTATTTCCTGG
TGTATCGGAG
>Xa21_296
TTCCCCATCCGTCTAATTGCGCGCCTTATGCATTAGAGCCCCCGGAGTCCCCTCTGTTTC
GCAGATAAGTCCTTTGGTTCCCATCTTTTTATTACATTCAGGTCCTCCTAGTTTCTTTTC
CTTTCGAGTCTACTCCTTGCATTCTTGCGAGGAAGCCCCTCGGGTTGGTCGAATTTTAGT
TTCCACTCCCTCTCGTCGCTGTTCTTGCGTTCTTGCCCGAGGTTGAGGTTGGTGGCGTAG
ATCCGATCTGGGGAATGTTTACCTATCCTTTCCTCTAACGTTCGCCGTACTCCGATGAAG
TTGAACGTGCTCCGCCGCCGCCGTTCCCACTCCTTCTCCGTCGCCTTCCAGTTCTGAGCC
ATTGGCATCAATGGCATGGAAGCAGCTGCATTACAACTAGTAGTACTAGCCTCTGTGGTT
CTGTGGTTGTGTCTGATGATGCTTATTATGTTTAATTATGGCTTGCTTCATGTTTGTTTT
TCATTAATCTAGACCATTAATAAGCAATGTGTGTTGTAATCTTGTCTAGTTTTATGTGAG
ATGTGTTCATCTCCAGTGCT
>Xa21_297
ACCGTGCAAGTTCTTTGCTCTCTCGACTAGTCCCTAGCTTTTGCCTCATCAACAGCTGAG
CATTTGCAACTTCAATCAGATCATGGTGGGTGCATGGCAGGAGCATCTTCATGGTTCTTG
AGATCGGGAGCAGCATAAGCAGTATGAGGATGGAGAAGAATGGCTGTGCTGTTCCTTCTC
CTCCTCCTTCTCAAGAACTCTTCAGTTTGTCCATGCCTTTCATGGCATAATTCCCTGGAT
TACAGAATCTCTGGGTGGCTTAGGGGAGGTATGAACAAATCGGCAAGTCATAAATCGGCA
ATAGTGAGCTCCGACAGGAGCCTACTCCTCAGTTTATCAAATTTTAGTTTCATTCCCTTG
TAACCTTATTCCAGTTTGTTTCAACTTTT
>Xa21_298
GGTAAAAGGTGGGAAAGTAGTGAGCAGGAAGTTTACAAATTCCAGTCTACGAGAGCAGAC
GAATAATTAAATATCCAGATTCAATTGTGATTGTTCCAAAAGTTATGCCAAAAAATAAAT
ACAATTCTTAATATGTGCATCATTAAAGGCTAGAGAATTACCTGTGTCCATCATAAACGT
AGATTTAGTATCACGTTGAACCAGAAATTGCTCACTTTGAAAAAAATAACAAATTTGGGG
GCATATATTAGTGCCGAGCGAGAGATTGCTCAGTATCCACACCAAATTTTGGGTGCATAT
GAGTCTTATTTGTGATATGTGATTTCAGTTTTTTATATAGGTTGATAAGATGTTTGTATT
CTACTTGGACATGTAATTTCAATAGTTGGATTCTGTATGTAATTCGGTATGTAATTTCTA
TCATTGAACTGTATGCAATTTTGGGCCATCTTAA
>Xa21_299
CCACATGGGCGTCGTGGAGGGGGATGATGTTGTTCTGCAAAAGGCAGTTACTCTTGTGCT
GCAGAACAGGGAGGATTTTGTTGCAATTCTTTTCTATGCTTCATGGTGTCCTTTCTCCAA
GATCTTCAGAACAGATTTTCAAAAGTTATCATCCTTCTTTCCAACAATCGCTCATTTTTC
CTTTGAAGAATCTCGTATCAAACCTAGAATGTTGTCAAGATATGGAGTCCGTGCCTTTCC
GACACTTTTCCTTGTGAACTCTACAATGCGTGTGCGCTATCATGGATCTCGCACGATGAA
CTCTCTTGCTATGTTTTATAAAGATGTTACAGGTATGAATCCTGTGTCACTGGATGCAAT
ATCCCTAGAGAGGATGGAAGAAGCGGTAAATATAATTGAGAATGACAAAAAGACTGAGCA
AGGGGATTCTCTGTTCATGTTTGCACGATCACCAGACAGATTGCTTCACCAGGATACATG
CCTTGCATTGGCTAGCTCTTTTGTCCTCCTGAGGTTACTCTGTTTCCTTCTTCCCAAGCT
CAATACATGTGTGAAACAAGCATGGAGGATGCAATTTTATGAACTGAAGAGGTTATTTCC
TAGCTTATCTTGAAGAAAGCCAAAGTGAACCAGAAAACTTAAAACTGACTAGACATAGCA
GCAAACAGAGGAAAGTAGAGCAAGCAGCAAACTGAGATCATTCACGGGTGGATTTCTATC
AGTATCAGCTTGAAGGAAACTGATACCGTTAATCAACAAATGGCATGGATGTTCTTAGCA
GCTCAATGTAGCACGAAGGTCTGAACTGATGTAATTCGACTTTCTTGTCTGTGTCATCTC
CGCATTTACTGTACTGGCCTTCTGGGGAGAACTTGCAGCAATCTACTTTGCCACTACAGT
AGAATGATTTGTGGAGTAACTATATTTGGTCTTTCTTGTGATATGGTGGCTCAAAGTAAA
GAATTAAATGGTTCTCGTACGGCGTTTTCGCAGTGAGTGACAGGCTAGTAG
>Xa21_300
TGACTACTTCCATTCCAGCCAGTCTGTTTACCAGCAAGAACTCAAGTATTTTGAGAGTTG
GGTTAAACAGTGCAGGCTAGATGAGCTGAAGTTCGCAAGAGTGATGCCATTGATCGTCCA
TTTCATCTCTACTGCCACCATGTTCGCTCCTGAGCTTGCCGATGCCCGAATGGTACTTAG
CCAGACCACG
>Xa21_301
AATGCTCCTCAACCAGGCGCTGATCAATTCCAAATGAAAATAGCTAACAATAAGGTTGGT
CTGGTTATTGGAAAGGGTGGTGAGACTATAAAATCCATGCAAGCCAAATCTGGTGCTCGT
ATACAGGTTGTCCCTTTGCATTTACCCCCTGGTGATCCTGCAACTGAAAGAACAGTGTAT
ATTGATGGTACACAAGAGCAAATTGAAACTGCAAAGCAATTGGTGATTGAGGTTACCAGT
GAGGTCCGCTTTTATCCCTTGTCATATTTGTTGCCTGATTTCATGATTGCTATGCCAATT
TGCGACTTATCTGTGGTGTTAAAACAATTCTGCCTTCTTATTTTTTTGGTTAATTTTGGA
TCCTTATGTTTTATCCTTCCCCCCTAATTGGCCTTCCTTTCTTTACTTGTTCTTTTTAAA
AGAAACATTTGCCTTACTTTTGCTTCTGTGATGACCTATGATTCTCTGACAATAATGTTC
ATGACATCTTTATGAACACATATTAGTCATGGACTCAGGGTATGCCGTCAACATGCTCCC
ACACATGAGGGTGCCATACTATCTTTCTAATACACACAGTTTCCAATATCCGATGCACAA
ACTGATTTATAATTTTTTTTGTCTTCATAGCTGCTCTATTGATTCTCATTATTTTAAATG
TGTACAGTTAAAATAATCTTCTAACTATTGATGCAAAATCTCCATTATACCCTAATAGTA
CTCTTGGATCAATGTTCTGATTTGTTAGCTACATATTGTGTGTGCTTGGTGCTGCCTATT
CAACTCTGAACTATATTCTTATATTGATTCTCTCAATTAATGTATATATTTCCCATSTCC
AACTATATTTTTATATTGATTCTCTCAACATAATACTGTCCATACCTTGGTATGTGGCAC
ACACATCTACACTGGAGACCAGGTTTGTTATGGCATAAATTTTCATATTCGGGATCCTGC
TTGATAGAAGATTAATTTTTAACTGATAGTTTGGATATCTGTTTGTGATCTAACCTCATA
TACCTGGTCTCGTATAACTTTTAAGTTGGGCTGGTCCCTTATCTCTTTTGTGGATAGTTT
GTATACATTGCTTTACTCAAGTGAAATACATGGGTGGTGTACATATGTTTGCAGGTTGTG
CAATTTAGGTGCAGGTATTTAGGCTACAGTTTTGTTTTGCTGTTTTAGTACTCTATATAT
ATCACTTCTGGCGCCTTTGCCTTGCGCACTATTTGATGCTTAATTCTCGGTATGGATGGG
CGCTGGTCACTACATGTCAACTCACTCTAGTTCAATCAAATGAACTAGTGGGCCGATTGG
TACTCACATAGTGACCCGTGTCCATCCCTAATTCGCAGCCCATGATATTTGCTCT
>Xa21_302
WTGGAGAGGCCTAATGCAGTCAACCCAAGGATACAGATTGAAGAAGGCTTTTTTGGACAG
GGAAGTGGCATCGGCGGCAGCAACGGAGGTGTGTTCGAAGATGTCAATGGCATGATGCAG
CAACCGCAGCAGACCACCCCGGCACAGCAGTTCTTCATCCGCGACGACACACCATTCGGT
AACCAGATGGGCGACATCAATGGCGCATCGGAGGTCAGGTTCGGCTCTGGTTTCAACATG
TCAGGTGCCGTCGAATACCCCGGCGCAATGCAGGGCCAGCAGAAGAATGACGGCTCGAAT
TGGTACTACTGAGAGTACTGAAGAATAAACTTGTAGCGTTTAAAGAAAGAGCACCTTAAG
CTTTTAAAGTTCACCATGGTCATCCCTCTGCTTCCATGGTGGAAGCGTCTCCTGTGAACC
CGGTAATTCTATAGGTCTTTCTCATATAGGTTTTGCATTAGTTGCAAAATGGCTGGAACT
TGGAACTGGTTTATACATGTATGTCCGTCCAGCCAGTAAACCTCCTATAGGAAACTTAAT
GTTTATTT
>Xa21_303
AAAATGGGGAGGATACCGTCTCTGAAAAATTTCAATGCCTTCCCCCATGCGGAAGACCAC
TTACTAAAGAAGACTTACTCTGGTGCTATCGTCACGATTTTCGGACTAATTATAATGGTT
ACGTTATTTGCGCACGAGCTCAAATTTTATCTTACCACCTATACTGTTCATCAGATGTCT
GTAGATCTGAAACGAGGAGAAACTCTGCCAATTCATATAAATATGTCATTTCCCTCTCTA
CCATGTGAAGTCTTGAGTGTGGATGCAATTGACATGTCTGGCAAGCATGAAGTGGACTTG
CATACAAATATTTGGAAGCTTCGCTTGGATAAGTATGGCCATATCATTGGTACGGAGTAT
TTAAATGATCTTAGTTGAGAAGGAGCATGGGACTCAMAATCATGATCATGACCATGAGCA
TGAAGATGAACAAAAGAAGCAAGAGCACACCTTTAATGAAGATGCAGAAAAAATGGTTAA
GAGTGTGAAACAAGCAATGGAAAATGGTGAAGGGTGCCGAGTTTATGGTGTTCTAGATGT
GCAGAGGGTTGCTGGTAACTTCCATATCTCGGTTCATGGTTTGAACATTTTTGTTGCTGA
GAAGATTTTTGATGGGTCAAGCCATGTGAACGTCAGTCATATCATCCATGATCTATCCTT
TGGTCCAAAATATCCTGGAATTCATAATCCACTGGATGAGACTACAAGGATACTCCATGA
TACAAGTGGGACCTTCAAATACTATATCAAGATTGTTCCAACCGAGTACAGATACCTCTC
AAAGCAGGTGTTGCCAACAAATCAGTTTTCTGTCACCG
>Xa21_304
CACTCAAGGGAAGTTGTTGGAAGGGGCATGCCAAGTGATGGGCTTCCTAGGCCGAAGATC
GCGATTCGCGAGCTGCCAATAGACTACGACAATGGCTTGATGGACAAATATGTATATCTG
CCACTGCTTTTTGCTCAACTCATGACGCTGAAACATGAACCGAAATGAAGACTACAGATG
ATGATTGGTTGGATGGATGAATGGACGGACAAATTGATGATGGTTTTATATAAGCTTAAT
TAAGAGGAAGAAATAAGGTGTCATGAGAACGAGTTGAGAGAGACGGATGGCAGACATTCT
GGTTGGTTTGGAGGTGG
>Xa21_305
GAGGGGATTGATCCTGTGATGGTTTATGATGCCGGTGCAGAGATAAACCAACTGCAATGG
GCGGCAGCTTACCCGGAGTGGATATCGATTGCCTTTGAGAACAAGGTCCAGCTTCTCAGG
GTCTGACGAGATGTTTTCTGAAGGATGTTCGACTCTGAAGCCTTGGCGTTTCTTCTATTC
CATCAGTTCACATGTGTCTTATGTTGGTGATCTCTTGATATATTCATTACTCTACTATCC
TGCTAAGCTACGGAAAGCATGAAACTTGCAGCAAGGATTGATCTTGTGGCCAGCTTTAAC
TTGAACTTTGTGGAAGTTATCTGTGTTGTGAACATAGAAATATAGATACTAGCCTGCCAG
TACAAGAATCAGCTAATGAATGGATAGATGGACTGCTCACTGCTCCTGCATTTAGTCCTG
TAGTCTATTTTTCGTTTTTCTGCTCGTGCTGTGCTATTCATCGCG
>Xa21_306
GTTTATAGCAACGACATTCCGGCCAGAAATTGCAAAAGTTGCTGATAAGATCTATGGTGT
GACGCACAAGAACAGGGTTAGCTACATCAATGTGGTGTCAAAGGAGCAAGCTCTGGACTT
CATTGAGCATGACCAGACACACAACGCTAGCTGAGACTAAATGCGCTTGTGCCAGTGGTG
TGCTGCAGGCAGATGCTAACG
>Xa21_307
ACCCCTCGAACTGTCTAGACCATAAGCCGGAGTGGGTCATCTACAATGAGTATGTTTTGA
CCACCAGAAATTTCATCCGCACGGTCACGGATATCCGTGGTGATTGGCTGATTGATGTGG
CTCCACACTATTATGATCTTAGCAATTTCCCCTCGTGCGAGGCAAAGCGCGTCCTTGAGA
GGCTGTACAACAAGCGGGAGAGGGAAAGAGCTGCTAATAGGAACTGAAGTTGATGGCGTT
TTCCCCTTGCGCTAGCCTTCCACTCGAGAAGATTCGGGTATATCATCTTGTCGTGCCGGC
GCCAACAGTGGATGCTTCCTCATCCTATCGTATGATTTGGCTTGATGGATGCTCGACCTA
CGTATGACATGCCAAATGCTGCTCTCTAGCCGTACAATCTACAAGCAATGGCCTAGGATC
ATATTTTTTG
>Xa21_308
AGGTTGGGGCATGAATGATAGGGGGGTCTCATACACTTTTGGTGCTGACAAAGTTTCAGA
ATTTCTGGAAAAACATGACCTTGATCTTATTTGCCGGGCACATCAGGTTGTTGAGGATGG
ATATGAATTCTTTGCCGACAGACAACTTGTCACCATATTCTCAGCTCCAAACTATTGTGG
TGAATTTGATAACGCAGGTGCAATGATGAGTGTTGATGAAACTTTGATGTGTTCTTTTCA
AATTCTTAAACCTGCTGAGAGAAAAGGCAAATTTATGTCATCAAACAAAATGTGAAATGG
TGAAGCCCATTTCGCTCATAGCGACTCTGAGGCTGTCCTGTGGATGCATCTAGACATCAA
CGTGCAGGCGTTAGGCTTGAAGCAACATTGGGCTAATTCTACCGGAGAAGCCAAATAATA
TCATATCTAACAGTTGGTCTGGAAGGTTACTCTTCATGGCAAGTGCCAATTTTTTTTCCA
TTTTCTGTTATGATGCGTGAAACTATCTTGTAGATGTAGATATATTGATTATGGAAGGAT
GAAGTTGCCAATTGACCTGAGGCGGTTTCCTTCTGCAGCCAGGAAAAATCTGAATATGGA
GTTTCTGTTTGGTAGTTTCACTTAA
>Xa21_309
GTACATACGTGAATTAATCCTGCATTATTCCTGCTTGCTTTTTTTTCCTTTTTGCTTTTT
GGCTTTCTAGATTTTGCTTTGCACTGTTGGATCTCGTTATGTTTTTCATGTGTCCTTGAA
ATTGATATGGCAACAAGCATGCGGCAGTTTGAATCTATCAATCAAACATGCACGTCAAAC
TTAATTTTTGTGAAAAGAAAATTTTGTGCATTGTGAGTGCACACTTGATTTGTACAGGAG
TTAACTGCATCTACG
>Xa21_310
GGACTTGCTTATGGACACTTTACATGAAAAATTATGTGCCATCATTCTTTATACGTAAAC
TTATCACTCAGCTATTCTCTTTTATCAATATACAGCTTTTTAACAGCCTTCTTCTTCGGC
GTGAATGCTGTACTTTCTCCAATGGGGAATATGTCAAAGCTGGTCTGTCATTGCTGGAGA
AATGGATTACTGATGCCACGGATGAGTTTGCTGGAACATCTATGCATGAGCTAAATTATA
TCAGACAAGCTGTCGGATTTTTGGTCATACATCAAAAAAGGAAGAAGAAGCTTGAGGAGA
TTAGGAACGAACTTTGCCCGAACTTGAGTGTACGCCAAATATACAGGATATGCTCAATGT
ACTGGGACGACAAATACAATACCCAAGGAATATCAAATGAGGTTGTTTCTGCAATGAGGG
AGGAAGTAAACAAAGATACTCAGAATCTCGTATCAAATTCCTTTTTATTAGATGACGACT
TATGTATACCGTTTTCTACAGAGGATTTGTCAATTGCCATCCCTGCAATAGATTATGTAG
ATATAGAACTTCCAGAATCTCTTCATCACTATGCATCAGTACAGCTCCTACTCAAGCATC
ATGATCCACAGCCTGTCTAATAGTATGGTTGGGG
>Xa21_312
AAGAATCAGTACCGGAGTGAGTTTGGAGCGAAGTAATAAGATCTCAGCGGAGGAGGAGAC
GAGGGGGAGGGAGACCCAGCGAGGGAGGAGAGGAGGATTCCGAGCGCTGCAGCCAGCCAT
GGCGAAGCAAGGGGTGAAGAAGACGAGGGACGCGAACAAGAAGCGGATGGACCTCATCCT
GCGCCTAATCCTCGCGGCCAACGTTATTTACATAGTAGTGAGAATGGCTGTAATGCATTC
ATCTTTCACCTGGAAGCATTGGATTGGTCTTGCAGTGACATCTGCTGCATATTTTCTGCC
GTACAAGCAACTTGCCAATATGTCAGAGCCAGAATACTCTGAGAATGGAGAGTTAATTAA
TGCTGGTTATGACTTGAACGCTGGTGGAATGTCCGAATATTTACAAGATGTGATATATAT
CACACTCTTTGTGCAGCTGATGTCTTATTTTTTCTGTAA
>Xa21_313
AAAAGCCCAAGGAAGAAGGCTGGTGGCTGGTAATTGGTGATAGCTCTACCAATCAGTTGC
TTGCAATCAAGAGGGTTGCACTTCAGAAGAGGGCTCGAGTGAAGCTTGAGTTCACCGCTG
CTTCAGAAGCTGGGAGAAAGGAGTACATGATCTACCTGATGTCCGATTCTTATCTGGGCT
GCGATCAGGAGTACGAGTTCACCGTCGATGTCATGGATGCTGGAGGGGATTGATCCCAAG
GCCAGAAAGAGGATGAAAGCTTTGCCCAGCCCCCAGGTGTGTATGGAGCTGGGTGGTTGC
TTGTACGCTCGTGGCAATTCCTAATGTCCTATCCACACTTGTATGTGTTTGTACTCGTTT
TTATCTTTAGCCATTTTCTTAGTGTAACTGATGCTCACCTCTGCTGCTACCTGTGGTCAT
CTTTGGGGATCTTTATTAGCTAGCCTATGGCTGTGCTTCTTGTGATCATCCTTCTTATTG
TGTTTTTGTCTTCCTGTTTCATCAAAGCAAGT
>Xa21_314
CAAGCAACACCTGCAGAGGCAACTTCTGCTCTTCAAACACTCTTTAAGATCATCAAGAAT
GTGATAGAGCACCCACATGATATCAAGTACAGGAGACTGCGTAAGTCCAATCCACAGTTC
CAAAGGAGTGTGGCGAACTACAAAGCTGCAATGGAGGTCCTTGAATTGATTGGTTTCTGT
GAGGATGTCGTTTCGGATGAGATTGGTCGTGCAGAGACTTACTTGGTATTGAAAAGGAAC
GATCCTGGCTTGCTGTGGCTTGCAAAGTCCTCTCTTGAAGTTTCCATGGCCTGAATTGTT
TCACCAAGCAATCTCCTATTGCTTCTGTATACCTGTAAATCATTTTCATTACTGTTGTGG
GGATGCTCATATG
>Xa21_315
AAGATCTGTTGCAGGAAGCTATGATAATGAAGCCGTAGCAATATTTGCCTTGATATTCAC
ATTTTTATCTATATGTAAAGACACTGAACACAGGATCACTCTTTTATGCAACGCTCAATG
CTCTCTCATATTTCTACATGGTCTGTTCTTGGGGAGGTTACACATTCATCATCAACCTTA
TTCCAATTCATGTACTATTGTGCATTGTAACTGGCCGATATTCTTCACGGCTTTACATTG
CATACGCTCCCCTTGTTATACTGGGAACACTTCTGGCAGCCTTAGTACCCGTGGTTGGTT
TTAATGCAGTGATGACATCTGAGCACTTTGCATCATTTCTGGTGTTCATAATCCTTCATG
TAGTTGCTCTTGTGTATTACATAAAAGGACTTTTAACTCCCAGGCTGTTCAAAGTAGCTA
TGACTCTTGTCATAA
>Xa21_316
AAATGGGCAATGGTGGAATTGCTTAAAAACACATTATCAATGGGTAAAGCCTGTGATGAG
CTTGCCCAGGTTGTTGGATCAAGAAGAAGAATTGAAGAGTCTGAAATTGGTCAATTGCCA
TATTTGCAAGCTGTCATAAAAGAGACATTGAGATTACATCCACCGGTTCCACTATTACCA
CATCGAGCTAAGATGGCGATGCAAATAATGGGTTATACAATACCTAAAGGTACAAAAATA
TTGATAAATGTGTGGGCCATGGGTAGAGATAAAAACATTTGGACAGAACCTGAGAAATTC
ATGCCAGAGAGATTCCTTGATAGAACAATTGACTTCAGAGGTGGAGATTTAGAGCTCATC
CCATTTGGTGCAGGTCGTCGAATCTGCCCTGGAATGCCATTAGCTATTAGGATGGTGCAT
GTGGTTCTTGCGTCACTATTAATTCATTTCAAATGGAGACTACCGGTTGAGGTGGAAAGA
AATGGAATTGATATGACAGAGAAGTTTGGATTGACTCTAGTAAAAGCTATTCCGCTATGT
GCTATGGCCACACCAACTTAAGTCAGCGAGCCACTGTTTGAGTTAGAATAATGGACTGCT
CTTTGTCAACTCAAGCATTGTAT
>Xa21_317
ACTTCAGGAGGACGGCAGATGCTCCAACTCCAAGAGGACCAAGACCTTCACTTGTCTGAG
ATTTCTTCAGAATGCAGAACAGCAAGATATACCATGTCCAGAATATGGGCAAACAATGAC
ACAGTAAGAGAGGCACTTGGAATACACCAGGGAACAGTTCCTTCGTGGCAAAGGTGCAAC
TTCGACATTCCGTACACTCGCGACATCAAAAGTTCAATAAGATACCATCTGGATTTGACA
GCTAGAGGCTACAGAAGCCTAATTTACAGTGGTGATCATGACATGGCTATCCCTTTCATC
GGCACGCAAGCCTGGATTAGGTCTCTGAATTTCTCTGTTGTGGATGAGTGGAGACCATGG
TTTGTGGATGGACAAGTTGGAGGATATACAAGGTCATACTCTAATAACCTCACATTCGCA
ACTGTCAAGGGTGGTGGACATACAGCTCCAGAGTACATGCCAAAGCAATGCCTTGCTATG
CTTGCAAGGTGGGTGTCTAGAGATCCTCTTTGAAGATGGTGTACATGTAACAGAACATCC
TACCCATATACTGTATATCACAAGGTTT
>Xa21_318
AGGGGTGCTTTTGGGAAGCCTCAGGGTACCTGTGCTCGCGTGGACATTGGTCAGGTTCTT
CTTTCTGTTCGTTGCAAGGAGAGCAATGCTAAACATGCTGAAGAGGCACTCCGCCGTGCC
AAGTTCAAGTTCCCTGGCCGGCAAAAGATCATCCACAGCAGGAAGTGGGGCTTCACCAAG
TTCACCCGTGAGGAGTACGTCAAGTTGAAGGCTGAGGGCAGAATTATGTCTGATGGTGTC
AATGCTAAGCTGCTTGGTTCTCATGGTCGTCTTGCGAAGCGTGCCCCTGGGAAGGCGTTT
CTGGCTGAGACCATTCAAGCTTCCGCCTAGATGCCTCTTGCTGAATGGAACTTGAGAGAT
TTTGCTTTAGCTAGTCTAATTTTGCATGCTAGAACTCATGTTTTAAGAATTGGTTGTCTT
CAGGATGWTCTATTTTTCTGTAATAGTTCCTTCTGTAGGCCAGCTTGATATGGAGGTTTT
GCATATCATCAGTACCTTGTTTGAATTATTGCTACATATCGTTATCCCAAAGCTATAT
>Xa21_319
GGTGGTGTGGATGTGTCCTGCAATGGCGGCGTGGATGCGACTTGGATGATCTCCTCTTCT
TCAACCTTCTCCATCGAGTTACCAAGACAGCAAGTTCTTCGCCACCATCTTCGGATTGAG
TCTTTGGTTGACTGGATCTGGGGAAATTCTTCCTCTTTGTCTCTTGGCAGCAATAACCAT
GCAGGGTTTATCGTTCGGGTTGAGCCCAGATTGGATTTGCAACCTTGGTTTGCAGGTTTA
CAGTCTGAGCTCCTCAGATTTAACGATGAACTCCGTGGAAATCTTTTGCGGAGTCCGGTG
ATACTCACACCAAAATCTACGGCTTCGCACCAAACCTCTCATATGTGTCGTTCCCGTGGA
GGCAGCCGAAGGGGTTTATCGGTTTGTCAAGTGGAGTACACATCAATAGAGGCCCTTGGA
TGCAATCGTCGCGGCATTGCCGCAGTACCCTGTCGATTTGCTCCTTCATTGCTGCTTAGT
TTCATTAGGAAGTTTGCTTCCTTTTTGCAGTTGACCTCTCTCTTGTTAAAGATGGTCCAA
CTTTTATCTTTATCCT
>Xa21_320
GACCAAGGAAGCTGAGGTGAGAACGATTAATTACTCTGCTGGCTGCTCTTAGCTACTACT
ACAACTGTTTTGTCTTAATCGGTTGATTACTTACATCTCATCTCTCATCGGTTCAGCTCG
CTCTATTAAGATTTCTCACCTCCTCTTGGATGTGTTCATGTATATATTGTGTGGTCTTGC
TAAGTTTTTGGTCTGTCCTGATAATATGCTGTTTAAGGATTCTTTCTTTGTTCTTTTTTT
GAGGGAAAAATATAAACTTTGTGCCTTACTGTGAATTGAGTCTGTTGGCTATATCCTTCC
CGGTTTATTGGACTGTAGATGAACATGTAACCCTATATACGCGTTTCAGTTTTCCCCTTA
CAAAGATCAGTAGTACCTAATTCAGCTAGTTAATTTCCTTATTTTTCTTTGCGATGTTCA
TTTTTCTTTTAATTTCTGTCTTGTGAACAATAT
>Xa21_322
AGGAGAAATTTGCGAGCCAGGTAGATGTCCAATTATGAAGGGAACAGCATGGTGTGGTGC
TGGTGCCGACCATTATGAGCCTTTGATAGCCACTGTCCTCCAGAATGTTACTCCAGACAA
GGCAGCTGTTGTACTTTGAGGATGACTTCCTTCTTTTTCGCTCCACCAGTTCTAGTCACT
GATGGAGTCGAGCCAATTTTGTAATCTGAGCTAGATTGCTTTATTGAGGAGCAACGTCTA
TGCCCAAGAGGATCTAACTGTGCCGCCGCG
>Xa21_323
ATTGGGAGTTGCAAGGTTTCTTAGCTGTGCACACTGGGTTCTTCAGGTATTGGATACTCG
TGGTCGATTGTTGACTGCTCTGGGCTATGGCTTGTGGCCATCTATGGTGCTTCTGTCGGA
AATCGTGCAGACATTCATCCTTGCTGATTTCTGCTACTACTATGTGAAGAGTTTGGTCGG
TGGGCAGCTGGTGCTACGGCTTCCATCTGGGGTGGTGTAAGAACTGTAGAAGGATACAAA
ACTTCCAGCTTCACCCATTTTTATGTACTCTGAATAACAGTTATGTTCTAGTGTCCGACC
TTCTGTGTCTCTTACCAAGACCGAGACCGGAGCCTTTTTTTACTTGATATTTTGAGGTAT
AACTATTAATGACAGAAGTGCACTAGAGTCTTCTTAAACATAGGTCGTTGAATGACTGTT
TATAGTTGCGAATGTGCTGATACTTTGGTTCTAGTTTAGCTTATGGGTA
>Xa21_324
TACATATGTTCATCATCATCATCATCTACCATCCTATGTGAATATTCTTGGATGGATGTT
GGGGGGGGCCGGGGAGAGGCAGACAAAGGCAAAGGCAGGATTTGTTTTGGGGTTTTTCTC
AGTTCAGTTCAGTCCAGATGGTGGTGGCCATGGCTGCAGCTGCAGTACAAGAAGAAGAAG
AAGAAGAAGATCAGAAATGGATCAAGATATGTGGTTAAATCTTGTTTTGTACATAGTGTG
TGTGTCAAGTGTGTATTTTTACTTGAGATCTTGTGGAGAAGAAGCATGCATAGAGCATGA
TCTGATCACAACAACGGCGATGATGAAGATGAAGAACAAGAAGGTGGTTTGGCCGGATTC
TGCGCCAGTTTCTGCGATTCCAGAACGTCGTCAAGTTATTATCATGATGATTATTATTGT
TGTTATTGCTGTTAATTAAGTCTGAAGAATTTAAGCTCGTTTTCGTCGGTTGGTATAGCC
AGCCGATGG
>Xa21_326
TTGTGAGGTAAAAGGTAGCGTCGGCCTTCTTTTTCTCCGGCGAACTATTTCCAAGGAAGA
TGATGCTTTTCTAGTTCTCCAACGACAAACATCTTCAAGGCGACTGAAGTATTCAAGTTT
TGCTGAGAAGGCTTTAACCTCCTGTGTCGAGGCCCCTTTGGGTATGCCCCTCGGTTTCTT
CTGCAGATCGCTGAGTTTTCTTTGCTCTTGTCGCTGGCAGTACAGATCGGCTCGTCATCT
TTGGAAATACTGCCTTCACGTTGATTACCTTCTTCAACTTTGGTGGAAATCTTATGTGKT
GTTGCTGATTTCATATACTATTAGTCAAGGCCTAAACCTCCTGAGTGAGGCCCCTCTTGG
GATCGTGCTGAGACTCCATCTACTGCAGTTCACCTTGGTTCAATCTCCATACG
>Xa21_327
AAGGTGGCATCGAGGGAATAAGGAGCCGTAACCATGAAAAAGTGATCGAGATGGGTACGA
TGCTTGCTGAGGCATGGGGGACTTTTCTTGGCACACCACCAGAGCTGTGCGGTAGCATGG
TTATGGTTGGTCTTCCCGGTTGCCTTGGTGTTGAAAGTGATGATGATGCGATGAGAATGA
GAACAATGTTGAGGAAGGATTTTATGGTGGAGGTGCCAATATACTACAATTCGAGAAGAG
TAGAAGCTCAAGAAATGGCAAAGGATAAGAATGGTGATGCAGTCACAGGGTATGTTAGGA
TCTCACACCAAGTTTACAATGTAACGGAGGATTATGAGAAGCTGAGGGATGCTGTCAATA
AGCTTGTTGCTGATGGTTTCACCAGCAGCAAGTTGCGGCCTTCGCAGAAGCAGGAAACGA
TGGCCTGATGAACATTGCAGCCAACCAGCACTCTGTTGGAAGATATGTTGTGGCCGACTA
CTTAGATGTGGATCGCCGTGACAGCCAGCGCTGCGGTGTG
>Xa21_328
TTCAAGGACAGCAAGACTTACTCTGACAAGCTCGTSCGTGGCGCAAAGGCCCTGTACAAG
TTCGGTAGGCTGCAGCGTGGGAGATACAGCCCCAATGGCTCTGATCAAGCAATTTTCTAC
AATTCCACCAGTTACTGGGATGAGTTTGTGTGGGGTGGTGCGTGGATGTACTTTGCCACA
GGGAACAATACATACCTATCAGTTGCAACAGCTCCGGGGATGGCAAAGCATGCTGGAGCA
TACTGGCTCGATAGTCCGAATTATGGAGTTTTTACCTGGGATGACAAGCTTCCAGGAGCT
CAGGTTCTTCTGAGCAGGTTGCGGCTTTTCCTAAGTCCTGGATATCCTTACGAAGAAATA
CTGAGAACATTTCACAACCAAACAGACAATGTTATGTGCTCGTATCTGCCGATGTACAAT
TCATTCAACTTTACCAAAGGAGGAATGATACAGCTCAACCACGGAAGGCCTCAGCCACTT
CAGTATGTTGTCAATGCGGCTTTCCTTGCCTCTCTATACAGCGATTACCTGGATGCTGCA
GATACACCTGGGTGGTATTGTGGACCTACTTTCTACACTACAGAAGTCCTCCGCAAATTT
GCAAGGTCACAGCTCGATTATGTCCTAGGTAAGAACCCACTGAAGATGAGCTACGTTGTG
GGTTTTGGAAACAAGTACCCCAATCGCGCTCATCACAGAGGTGCATCAATCCCTCATAAT
GGTGTCAAATATGGATGCAAAGGAGGCTTTAAATGGAGGGAGACTAAGAAGCCAAATCCT
AATATCCTTATTGGAGCACTGGTTGCTGGCCCTGATAGGCATGATGGCTTCAAAGATGTC
CGTACAAACTACAATTACACGGAGCCTACTCTTGCAGCAAATGCTGGCCTGGTGGCAGCC
TTGATTTCCCTAACTAACGTTCACGTCAAAAGTGGAATCGATAAGAACACCATCTTCTCT
GCAGTTCCTCCGATGTTTCCAACTCCCCCACCTCCACCGTCAGCTTGGAAACCATGAAGA
GTCAGATCGCAGAATATTTCTTGAGCATCAAACGGAGGGAACGACAGATGTTTGTTTGGT
ACAGCAAAGGACACATACAGAAAGCAGACAACATAAGCTTACAGAGCCTCTATTTTCTGT
ATCAGTATGACAGATCGGTATAAATTCATCTGTCAACAATAGACCGGGATGTTGTGTGCA
CCTTGTGAAACTAATTTTTGGGGTCCTTGTTTG
>Xa21_329
AACGATCACACTTATTGCATTGACTGGCCTTCTAATCTTCATGTTCTTCCTGCTGGTTGC
AACCACCAATGCTGTTGTTGTTTCCGTCCTGATGTCGCTGGCAGCTGCTGGAGGATTCCT
GGCTATGTTCTTTGCTTGCTTGGTTGCAGTGTATATTGGAGTAGTATCAGTTGCTGTTTT
TGTCATTTCCGCCACAGTCATCTCAGCAATTGTCGGCGTCATGATTGCTACTGGTTGGCT
TGGATTCTTTTGGATGATTTGGTTTGCTGCAAGGAAGAGCATGGACCTCACGAAGCACTC
GATCGGCGTGACAAATTCGGCTATCCAGTCATACTCTGCGTCTCGCCATGCAAAGCAGAA
GCCTATCGACTGAGGCGATCTGTGATTCGGTTCCAGCTGAGCTATGTGGCTGCCATATCG
TCTACGAGTTA
>Xa21_330
TCGAAATGGAGGAGAGGGAAAAATTAGTGGGTCGAATGTGGGACATGTACACACGCACCG
GTGATGAGGTCCGACTTCCACGATTCTGGCAGGAAGCCTTTGAGGCTGCCTACGAAGAGC
TTGCTGGTGATGATATACAGGTCCGTGATGCAGCCATCTCTGAGATAGCTCGAATGTCAG
CCCACAGGCTTGAACTGGAGCAGCCAGTGAATGAGGAAGAAAAGACGGTGAACAATGAAC
ATGGTAGTCCAAAGTTGAAGAAGTAATGTTTTATAGTTAAACCTGACGATCCATTGCAGA
CATCTTGCGCCGTCACTCCCGTCAGCTAGTGCAGAATTGGGAGCTCCCTTGTAGTAGTAT
TACAGGCATTCAATCTATTTGTGCCATCTAGTGCAAAAATTGCGTCTCTTGCCCTCTGTA
ATGCTATTTTATCTTGGTACGTGGGTAAGCAAAAGCTTGCCGTGATAAAATACAGCGAAT
TATTTTATTATCATGCTGCGCTTTAGCGGGTTTCGATCTAAATATAAAACTACAGCTACT
TGCT
>Xa21_331
TTTTTTTCTTTTGTTTGACATCTTATTCATATGTATTTCCTGGGTACCCTTCTGTTGTTT
TCCCATAGTTGCAATCGGAGTTGCTGATTAGCAAAGTATTATCGTAGTGAAATTTTGAGT
ACGATGCAATAACCAATTATGTATCATCTCGATGGATTCTAGAGGGACTAGTTCTTGAAA
TCTGTTGCAACTCTGCATTTTTTGTCATGAGCAAGGTATACAGTGCTGAGCAGTGAGCAC
CACCCATTTATGGATATTCTACCAATCCTTGTGTTCTCTCATCCATCTATTTGTTATCTA
GGAACTCCAGTTTAATGCTGTTCTTTTGTACTAAATGCTGAACAACAATATGTATTTTTT
TCTGCCCTTTCTCTTATACAGGTCATTCCTATGTGGAGGATCAACTGGATTTTTCGTCTA
TGGGTACTGTCTGTACTACTATTATGCACGATCAGATATGTCTGGATTTATGCAGACATC
ATTCTTCTTTGGCTACATGGCTTGCATCTGCTATGCTTTCTTCCTGATGCTGGGCATGAT
CGGTTTCCGTGCCGCATTGTTCTTTGTCCGTCACATATACAAATCCATCAAGTGTGAGTA
ATACTGTTGTCAAAGGCTGGAGAGCAGCGGAGTTGTACTCCTTTTTGGTGCCACTAAGAA
GTCCCAGTATAGAAAAGGTTAGCTCTCGCGCAACAGGAGCAGCTAGAGATTGCCATGTTT
CAGGTTAGGCCATTATTCATAGGAACAGGTAATGAACCTATAAATTTGTTCTCCTTTTGT
GCGACTGCTGTGATAAATCGTCTTTTCTTTGGTCATGTAATTCTCCCTGTGATGTCTAGA
>Xa21_332
GGTGAGACACAACACTCCAACCAGAAAGGCAAAAAGCAAGCAAAAGGATAGGAAGGAGTC
AAGAACACCAAGAACTTGTTGGAGCTGAGACAGTAGCACCAAGCAAGAAACCGGATCCAA
TCCATCCATCCATCCATCCATAGTTTCCAATGGCTGGCAAGTACATCGCCGCTGGTCTTC
TTGGTTCCTTTGCCATCTCATATGTTTGTGATCATTTTATCGCTGAGAAGAAGATATTTG
GAGGCACCACACCACATACCGTGTCTGACAAGGAATGGTGGCAAGCAACTGACAAGAAGT
TTCAAGCCTGGCCTCGCACTGCTGGGCCACCGGTTGTCATGAACCCCATCAGTCGSCAGA
ACTTCATCGTCAAGGATCTCGAGTCCTAAGATTGTAGTGGGAGCATATATGCTGAAGGTT
GCGCTGCGACTAAGATGGCGA
>Xa21_334
CCACAAGGTGTGGACTTACTCAAACCAGGGTAGGGTGTCCCGCATGCCTCCTCCATTCCT
TGATTTGTGGTTTGCAACAGTAACAGTCAACATGAATCATAATCCTTGCAATTGACTGCT
GAAGTACTTTGCATCCTCATAAATTGCACTTAAAACTGCTGAATGCTTCTATTTTGTCTT
AGCCTTTGCTCTTGGGGAGTTTTCAGGCTCTTCAGTTTTTATAACTTCTTTGTTCCTTTA
TTTGTGCTA
>Xa21_335
TGGTGGGCTGGTATCACTCCCATCCTGGATTTGGATGTTGGCTTTCAGGTGTTGATATCA
ACACTCAGCAGAGTTTTGAAGCTTTAAATCCCAGGGCTGTTGCAGTTGTGATATACCCAA
TCCAGAGTGTCAAGGGGAAGGTGGTCATTGATGCATTTCGTCTCATTAATCCTCAGACCA
TGATGCTTGGCCAGGAACCACGACAGACGACATCAAATGTTGGGCATCTAAACAAACCAT
CTATCCAGGCTCTTATTCACGGGCTGAACAGACACTACTACTCCATTGCAATCAATTACC
GCAAAAATGAACTGGAGGAGAAAATGTTGCTTAACTTACACAAAAAGAAATGGACCGACG
GATTGATTTTGAAGAGGTTTGACACTCATTCGAAAACCAATGAGCAGACTGTTCAGGAAA
TGCTGAACCTAGCCATCAAATATAACAAGGCAGTGCAGGAGGAGGATGAGCTGCCACCTG
AGAAACTAGCGATTGCCAATGTGGGACGGCAGGATGCCAAGAAGCACTTGGAAGAGCATG
TCTCAAATTTGATGTCGTCAAACATAGTTCAGACCCTAGGAACCATGCTCGACACGGTTG
TGTT
>Xa21_336
ATGATACTAMAAAGAGTAGGGCTATCGCTGGTAATGGAGTTGGAGCTGGAAACCTAAGTG
CTGGTCGGAAAGTGAAGATCAAGAGAAAGGAACTGCTTTTGAACCAACATAATAGTAAAG
ATACACAAGAGGCCAAAGAAATAAAACCGTCTATAGATTCTATACGATACGACGAATCAA
AGTTGAATGGAGCTGAAAAGAGATTGAACCAGCTCGTAGATGCAAAGGATACCGGCGATG
GTTTGGCGCCGATGAAGATCTCATCTGTATGGAGGTTCAAAAAGTTCAAAACATCACACT
GCTCTTCTGACAGTAAGGTTTTGCACAACGTGTGCCCCTCTACTTCGGCGGCTGAGACCT
CTGCTTCGGTGAAAGCTGATTAGTGAGGTACCTTAG
>Xa21_337
GGAATGAACCAACAAATGGGTATGGGAATGGGGATGAACCAACAGCCCATGGGAATGGGG
ATGAATCAACAGGCCATGGGAATGGGGATGAACCAACAACCAATGGGAATGAACATGGGC
ATGGGGATGAACCAGGGTATGGGAATGAACATGCGGCCTCCTATGGGAATGGGTCCAGGT
AGTGGATACAATCCAATGGGTACCGGATACGGAGGGCAGCAACCATATGGTGGGTACAGG
TGAGATTATACTGTACAATGCGATACTCAGCGAGGGGTTGAGAAACAGTTTAGGAGGCGT
TTGGATTTTGGTCACCTGGATTTTCTTTATGTATGGTTTCTTTTGTTTTGGTTGGGGGGA
GGGGGTATAATTTTTCATCACTATTCTTTTCCTATCCATGTTGGATATTGTATCTACTAA
ATATATGACATGTGAACGGGGGCAATGCTACAACTACTGTGTTGTGTTGGATGACAAAGC
CTTAATACTAATAATCATCAATGTAGCTGTATAATTC
>Xa21_338
ATAGCATCATTGCCACCCAATTTACCAGTGATCTATTGTGGTGGATTCAACACACAGAAG
GAGTCTATGACTGGGCGGTTTTTGCTCGGTAGATCCAGAGAACATGGTGTTGTGGGTGAT
ATGAGAGATGCTTGGCCAAATGCTCGTGTCCGCAAAAATGTTTCACTCATACATACGTAT
CATGGATTTAAAGGGGAGAAACAAGGTGCCCTAGAGTTTCTGAAATTAATATTTAGAGCA
CTTTGTCTCTGCTGGGATCGACAGACTCAGGACTTGCATATTGACTGGATACTGTTTAGA
GGGCGTCCACTGGTTCCTGCACTCTGTGAAGTCATAAATGACAATATTGATGGTGTTTAT
CCTTCTTCACATTTTCCCATATTTGCTGAATTTTTGCTTCCACGCTCCGTCCGCCTAGTG
GAGACACCATAATCGTTTTGTGTGTTCTTTTTGCCATACCATTTCTTTTTCATCATTAAT
GTTTCTTTTTGGTTAAATTGTTTGTTTATTTTTATTTTCTCTCTGTCGCGTTTTGTTTGC
CTTGATCATACTACACGTTACATGTACTCCTGTAGTCCTGTGCAGAATCGTGGGCCAATA
TTCTTATCATCCAATGTTA
>Xa21_339
ACACTACGGGACTTAAAGCGGTGTAAACTCTCAGGGAATATATTCAACATCCTATTCAAT
CTCAACAAATTTATGGCATTTGAAACTCGTGATCCATTCCTCATTCGCCAGGAACGTGAA
AATCCAACTTTGACCGAGTGGGATCGGTTCGCACATAGAGAGTATATTAGATTGTCCATG
GAAGAAGATGGTGAAGATGCTTCAAATGGAAGTGGTGATGTGTGGGATGAATCGCTTGAA
GCTCCATTTTGAAATATCTCTTGCTGGCTGAATCTTGTGGGACATGGATGGAATTGGTTT
GGAGGTCAAAGAAATGTAAAGTTGTTCGCTAGCCTGTGGAGACCATTGCAGGCTCGAGGA
AGTTTCAGTAACACCAAAGACTTCTTACAGGATTTACTGTGCAGGTCTGATTCGATAGTA
TCGGTTGTCCAGTTGTGCAAAACATTTTTGCTTGGCAGGAGAAACGAGGAAGTTGTTGTG
GGCGTCCTGCCTTGTCAAGGCAAGAACCTCAACAGTCTCAAGTGATGCTATAGTGGGGGA
CCTTTCATGGTCAACATGTTTCTGTGTTCTTATTGGTGCTTTAGGGGGGATGTCGGTTTA
TTCAATTGCTGTGCTCAAATTTTGGAGCTGAACTGTTATTGTTTGGCTGCCATTTTCTTT
GTTATTTTGTGGAAGTGCGAGCAAGCAATTCCATCATTAACTTTGATCATGGTATGTAGC
TTTCTGGTTCTGCTTTCTGTTCAGTATGGTGTTTTGTAGCTGTTGCCGTCACTCGGTACA
TTTTGGGAGGTAAGGTAAAAAGACCTCAGGATATGGATATCTGTTGTCATTACCCATTTG
TAACATTAACAAGAAACGGTGGATGGGTGCATAAGAAATTTAAATGAGGATGTAGGTTCC
ATCATCAACCCAGTTTCTGCCTTGAGTTGAGACTTCAGGGGATGCTTTAGTTTTCCCAAC
TGGCGTTTTAAGTTTGTGCCATTATTTGCAATGCCTTATTGCTGAAATTTGATTTCCCTC
ATTCG
>Xa21_340
GATAAACTACAGCTATAAGGGAAACATCGACCACTACTTGTACACAAGCAAAATTTCCAT
CAACTTAACATGGCCTCCTCCAACTTCTTTCTTCTCATAGCTCTCATCGCTTTGGTCGCT
ACTCAGGCCATGGCTTCTGATCCCAGTCCTCTTCAGGACTTCTGCGTTGCCGACAGGAAC
TCTCCAGTACGTGTCAACGGGTTCCCTTGCAAGGATGCTAAGGA
>Xa21_341
GATGTGCTTGTGCAGGGCTCAGGTGGTGGGATGGCCACCAATCCGCAGCTACCGCAAGAA
CACGATGGCAACCAACCAGATAAAGAGCACCAAGGAGGATGCTGATGCTAAGCAGGGTCA
GGGTTTCCTGTACGTCAAGGTTAGCATGGATGGTGCACCATATCTGAGGAAGGTGGACCT
CAAAACTTACAAGAACTACAAGGACATGTCTTTGGGTCTCGAGAAAATGTTCATTGGCTT
CAGCACCGGTAAGGAAGGTGCTGAGAACCAGAAAGATGGTGAATATGTGTTAACCTACGA
AGACAAGGATGGTGACTGGATGCTGGTTGGTGATGTTCCATGGGAGATGTTCACCGACTC
TTGCCGGAGGCTCAGAATCATGAAAGGCTCAGATGCAATTGGACTTGCCCCAAGAGCAGG
GGAAAAGTCCAAGAACAGGAACTAGAATGGTTATTGCCCACAGTTGAAAGCAAAACGGAG
ACATCAACTAACTGTAGGGCAGTCCCTCAAAACCATAATTTAATAGTTTTACAGGATCAC
CATATGATCTGTATTACATGGTTTGCTATTCTGCAAGT
>Xa21_342
GTTGATCCTGTTAGGCGAGAGAAGCTTGTTGATTTACTAGATATTGATCTGCAATGGCGT
ATGCATAAAGTCTCAGACGGACAACGCCGCAGGGTACAAATCTGCATGGGTCTTCTTCAT
CCATACAAGGTACTCTTGCTTGATGAAATCACCGTTGATCTTGATGTTGTGACTAGAATG
GATCTCCTTGACTTCTTAAAGGAAGAGTGCGAACAGAGAGAAGCAACCATTGTCTATGCC
ACTCATATATTTGATGGGTTGGAATCATGGGCTACTGACATTGCATACATCCAAGAAGGT
GAATTGAGAAAATCAGCAAAATACTCTGACGTTGAGGAGCTAAAGAGTGCCAAAAACTTG
CTGTCAGTTGTTGAGTCATGGCTGCGATCTGAGACCAAACTCCCTAAAGAAAGAACATCC
CCGTCCTGAGACCCAGCCCAGGCGCTCCTCTCCATTTGATGCTTCACCGTTCCGATCTTC
ACGCCACATGGCCTACTACCGTTGATGATTGTTCCCACCTCTACACCTATTCTGGTGCTA
ATTAATCATACTTCCACAATTTTG
>Xa21_343
AAAATGCTGTTGTGATTGACTATACAGGAATATACAAAGCTGACATTGGTATAAAAGGTG
GACTTATCGTTGCTATTGGGAAGGCTGGGACCTCTGCCAAGGATGTCATGGATATGGTTC
TGGTTACGCAATACTTCGACACCATGAAGGAGATAGGAGCCTCATCCAAGTCCTCTTCAG
TGTTCATCCCTCACGGGCCTGGTGCCGTCAAAGATATCGCTTCGCAGATAAGAGATGGTC
AGCTCCAGGCCAAATTGATCTAAGAGGATGGCGGGGAATGGATGTTCTGGATTTCTTGAG
CATTACGAAAGTCTGCAGTAATACCTTATCTACGTATTCGATATTTTGTGAGATAAAAAC
TTAGGCAAAAGAAGTTCTATTGTAAGTATCACATGCACGCGTGCTTCAGTACCGTTTGTT
CATAGTAATTCCTGAGGTTATTTCCCTAGACGAGTGTCAATATACTTATTGAATTGCATG
TTTCTGTAAATAATTCCTAAATGTTACCGGGCTGTTTGGAATTATTTGCATGTTGATGTT
AGTGACCTTAAGTAATGTCCCATCTTATTATGTGATGTCATGATGATTTCAGAATGCTAG
AGTTTAA
>Xa21_344
AAGAACGAGCACAAGGGARGGGCGTGGGCTGAGAAGGCATCTAGATACAGGCCTTCAGTC
TGGAAAGTTGGCACAAAGCGTCCGGGATATAATGCCAGTGACTCAGATTCTGATGAAATG
AATGATGATGAGAAGCAATAACAATGAAAGAATCAATTGTGAGTTTAGATAGAAGAATGG
CAGGGTAAGAATGTTTGATTGGTGCTGTTTCTCTTTATTTGTCTAAGTTGTGAGATCGCC
CCATATTTATGTTTATCCCTAGTTGGACGTAGGAATTTTATTATGTGAGGGCCACATAAT
TTTAAAACTTCCTCCGTGTTGGAATTGCAATTGCATTGGCTTGTTTGGATTTTGTACAAC
ATGGCTGTGCATAGTATTCAGTTTGAATAGAATAATATCATGAAAAACTTGGTTTGTTCT
ACA
>Xa21_345
TCCAGCAACTGCCCTACCATGTATGATGCTCCTGTATTCTGTCTGTATATATATATCATA
CAGCACCATTAGCCTTTTTTAATCCAGATCAAGGGGCTCCATTAGTGCACCTATACAGAG
ACCCGAAACCAACAGCTCAGAATTTCTCTGTCTTCTCGTTCACATTGAAAGCTTGAAGCT
TTCAGTCTTCTCTTCTGCAGTTCTCCTTAGT
>Xa21_346
ATGGGCCATCCGTCATCCAGCAWGTGGTTATGTTCAAGGAATAAACGACCTTCTTACACC
ATTCTTGGTCGTATTCTTATCAGAGCATCTAGAGGGCAACATGGACACCTGGTCCATGGA
AAAGCTTTCTCCACAGGACGTTTCTAATATTGAAGCGGACTGTTATTGGTGTCTTTCAAA
GTTTCTCGATGGTATGCAAGACCATTACACCTTTGCCCAACCAGGAATTCAGCGCCTTGT
TTTCAGGTTGAAAGAACTTGTTCATCGTATAGATGAACCTGTGTCAAAGCACATGGAGGA
ACAAGGATTGGACTTTCTTCAGTTTGCGTTTCGTTGGTTCAATTGTCTTATGATTCGTGA
GATTCCTTTTCATCTTGTAACACGCTTGTGGGATACCTACCTTGCTGAAGGCGATTATCT
ACCGGATTTTCTTGTATATATATCAGCTAGCTTTTTGTTAACGTGGTCAGACAAGCTGAA
GAAACTTGATTTTCAAGAGATGGTCATGTTCCTTCAGCACCTTCCGACGAGGAACTGGGC
TCACCATGAGCTTGAGATGGTGCTCTCCAGGGCTTA
>Xa21_347
TCATTTAAGTTCCAAACAACTGCACCCAAGAGCTGCTTCATGCGTCCTCCTGGAGCCATA
CTTGCCCCTGGGGAGACCATCATAGCAACTGTTTTCAAGTTTGTCGAGCACCCAGAGAAC
AATGAGAATGTTCTACAGAAGTGCAAGGTTAAATTCAAGATTTTGAGCTTGAAGGTCAAA
GGACCCATGGATTACGCACCAGAAATGTTTGATGAGCAGAGAGATCAAGCCGTAGTTGAG
AAGATCCTGAGGGTTGTTTTTTTGAATGTTGAAAATCCAGGCCCACAACTGGAAAAGCTA
AATAATCAGTTGGCTGAGGCTGAGGCTGCACTTGAGGCAAGAAAGAAACCTCCTGAAGAG
AATGGCCCAAAGATTGTTGGCGAAGGGCTTGTCATCGATGAATGGAAAGAACGAAGGGAA
AGATATCTTGCACAACAACAGGTTGAAGTGGTTGACTCAGTGTAAATTGTGCCTTTCTTC
TGCTTCTACCGAAGCTATGCCTATAATATGGCTTCAGAAATGTGCTGTGGCATTCTTGTA
AACTGCTAGATTTTGTGGTTGGTAGTCTAGTGTGTGGTAGTCTAGTGTGTGCTTGCAGAT
CAGTCGCCAAAGAACAATCTAACTCCCGTATTTTCAGTGAGTGAC
>Xa21_348
CAGCGAGCAGACCAACACCCATTTTTCTCCTTCCATTCCTCTCCAAATCAAGTTTCTGCA
GCAACCGGTGCAAACTAAAGATGGCGGGATTCGGCAGCCTGGCACCCAAGACCAAGAACA
TAGTGGTGGCTGGAGGACTCTCTGCTTTCGTCCTTGGCGTGTATTACTACACCATGAGAG
CGGTGGGAGGCACAGATGAGCTGCAGGTCGCCATTGATAAGTTTGAAGGCATGAAGAAAA
AGGATGCTGGGAACTCATCCACCGCGGGATCCTAAGAACAGGGTTTAGAATTGGCTCCAT
ATCCGCCTCTATACTGAACTGTGGTTTTGTACAATAATGGCTCAATACTAGGTTGTGCTT
ATGCTTTGACGTTAAGCTGGAATAATTTTTGACTGAATCGACTATATTAAAACCTCCCCG
GAGTTGCTGGGCTGAGAGCGTTTTGGACTGGTTCTCGCACGCGGCGCTATCCATTTTTAT
TCACATGACATTAAGATAGAGCTTTCTGTGATTGTAAACTTTAACTAGGTTTTTTTGCCT
TTTGTATTTAGTATTGTTTCAATGGTAGTTTTCCTCTGGAAATAGTTGTTTCAAGTATAT
TTAGCTATGCTTTTTTCTTCACAGTGTTGATTTGGTGAGTAGAGCATCTGCTATGCTTGC
TACAAATATTATGGTTCTTCACTTCAATGAAATGTAAACAATGTGAATTGAGGTTAATTT
ACGATAATTGGCATGTGACTAGGTGAGATTTTCTTTGTGTTT
>Xa21_349
TTTTTCGGTCCAATGAAGGATAAAAACATGAAGCGTATAACGATTGAGGATATGGAGGCT
TCAGTTTTCAAGGCCTTACTYCATTTTATGTACTGGGATGAGTTGCCTGATATCGAAGAG
CTTACTGGCCTAAATACAACTTGGGTATCCACTTTGATGGCTCAGCATTTACTTGCAGCT
GCGGATCGTTATGCATTGGAGAGACTAAAGTTGCTCTGTGAGCTCAAGCTCTGTGAAGAT
GTTGCAATAAACACAGTTGCAAACACTTTGGCACTGGCTGAACAGCACCACTGTTATCAG
CTAAAAACTGTTTGCCTGAGATTTGTGGCTTTGCCTGAGAATTTAAAAGCTGTCATGCAA
ACCGATGGGTTTGATTATTTGCAGCAAAGCTGCCCATCCTTGCTGACCGAGCTTCTGGAG
TATGTGGCCAAGGTAGGGGAGCATTCGGTCAGCCCCTGCTTGTATTCGAACGAAGTCCTT
GATGGTGGCGATGCCAATGGAAGACGTGTGAAACCGCGGATTTARCGGCAGCCCTGATAA
AAACCTAGCAGGATTTCCTTGTGTTGTTTCCGTGTAAAGTGTTATAGTTCTATAACGGCA
CTTTTGTGGTGCCATATTATATCATGCATGTTGTAGTGTCTTGTGACTTCTATACCTCCC
CCTATCGTTGCTACTCTGGAGCTGAGTTGTTGCTAATATATGTGTTCTACTGACTAGTGT
ACTGCAAARTTGCATTGCTGCGAAGCATATGGAGCTTCGCAGCCTGTGACCATAAAG
>Xa21_350
TTAGCATTTAATCTTGATACAACAAGAAGGCCAATTCCCTGCTGGAGTTCGAGAAGCTTG
TGAGTGTGAAGCAGCAAGTTGTTGCTGGCACTTTGTACTATTTCACAATCGAGGTGAAGG
AAGGGGATGCCAAGAAGCTCTATGAAGCTAAGGTCTGGGAGAAGCCATGGATGGACTTCA
AGGAGCTCCAGGAGTTCAAGCCTGTCGATGCCAGTGCAAATGCCTAAGGCCCATCTCGTA
TCCTATGTGTATCAAGTCATCAAGAAGATGGGGAATAATATGGTGTGGATATAGCTATTG
GACATGTTAGTTATCCACATGATAATATGGCTTGGATATAAGGATCTCACACG
>Xa21_351
AATCACGTCAGATACTTCTACGAGTCCTGATCACCTGGGTGAAAGAATCTATGTTCAAGT
CGCCTGCCTAACAAATAGACAACTACGTGTTCTAGTTGCTCTGTTCCGTTGGTCCCCATG
GAAAGTGTTGTTGTGTCAAATCGAGATTGTGTGGGTGTTCAGTCTACCGCTCATGTTCAC
GTTCTCAAAATCAGGCTTTCGTTGGAAAAACCAACGCCGACCCCAAACAAGTCTCTCCAA
TATAAGGAGAGCGGAGCTTAAAAGGA
>Xa21_352
GTTACGTCCAAAAAGTATCAGAAAAGGTTTCCCTTGCATCTGATTTTATGTACAATCATA
TGGCGAAGGATGTAACAGCAAGTTTCGGCTATGATTATATGTTGAGACAGTGTCGTCTGA
GGGGGAAGATTGATACCAATGGCGTTGTTTCTGCTCTTTTGGAGGAGCGGTTGACGCCCG
GCGTGAATTTCGTTCTTTCTGCAGAGCTTGATCACTGGAAGAAAGATTAACAAATTTGGG
TTTGGTATGGTTCTTGGAGAGTGAGGCGTGTCGGCGGTTTCTTCGGGAGACGCATGTACG
ATTATAGCAGTTGGCATTTGTCGACAGAACTAAGACAATTTTAGTTTTGCATTCATTTGT
TTTCAGTTCTTCATGGGTTTGCTATTGCCTACGGCACCTTTTTTAATTGTACTGCCTCAT
TACTTAAAAGGCTCGATTAGGATAATGTAGTTATGAGATGGTGTTGGA
>Xa21_353
CCAAAAAAGATTTAGATAAAAGTAAAGAGCGGAGTGGATCAGAAGAAGATAATTCAAATT
CATCAGCTGAAGAAGATAATAAGAAAAAACGACAAGTAGCTCCAGCTTACGGGAAATGGG
TGGAACGGCTGAAGTCAATAATCAAGTCTTGTGGAATGAGTATCGCACCTACTGTGTATC
GGAAGGCAAAGATGGCTCCTGAGAGCAAGCTGAAGCCTGTTTGATAAAGGAGTTGGAGGA
TATACTTGAAAAAGAAGGATTGTCAACAAACCCCTCTGAAAAAGAAATTAAAGCAGTCAA
GAAAAGAAAGGAAAGAGCAAAGGAACTCGAGGGCATAGATATGAGCAACATTATCACAAG
TTCTCGTCGGAGAAGTACATCGAATTTCATACCCCTGCCAACGCCTAAAATAGTAGCTGA
TAGTGATGAAGATGACGAAGAAGACGCAGAAGATGACAATGATGAGGAGGTGAATGTGGA
GGGTGGAGATGAAGGTGACAATGATGATGGAAAAGCTGGCGATGGATCTGCTGATGATGC
TGAGCACGACAGCGATTGATTCTTGCGGTTTCTAAGGTGGAAGCAGGCAATTCTGACCAT
GCAAGTTCATCTCATGTTGATTTGGCCTAGACGCCTAGTTGG
>Xa21_354
GCGGAGTAMAACAAGAACCAGGGTGCTGAATTGGAATTTGCACGGATAGTGAAGGCCAAG
CGTCAAGTTGTGACTGGTACCTTGCATGACCTGATGTTGGAGGTAGTTGATTCTGGAAAG
AAAAGCCTGTATAGTGCAAAGGTATGGGTGAAGCCGTGGCTAGATTTTAAGGCAGTCGTC
GAGTTCCGTCACATTGGGGACTCCCAGTCACAGTCGGCCACTGCTGCTGATGGTAACGCT
GGGCAAGATACTGCTGATCCCACTGTGGCATCAAGGAACGACCTGCACAACACTGAGAAC
AATAAAGTCTCTGTTGACCTGTCAACCTTTTCTCAGACATACTCGGTGTGAATCTAGCTC
CATGGAGAGGATATGGAAGACTTGAGCTTCTGAGAGCTAGCTGTCAGTAATTTGTGAAGT
AAAGTAGCTGTTATCCTTTTGTGAAGTTTTCCCCACTGTTATGGAATGATGTCTAGATCG
TAATATGCCGTTGAGCAGACATGAGTTTGACAT
>Xa21_355
AGCTGTGCGTGCTCACTCTCTATCTGTCAGCCGTTCACCATGCCCAATATGATTAATCTC
CTTCTCTCAGTTGACAGTAATTTCTTTGCCATATCTCCTGTTAAATTTTCTGCCTAGCTA
GCTATTATGCACATGCTTATTATGATGAGCCTGCCAATATCATCTCCACGGCAAAACACA
AACTAGCTATGGTTTGATTCATTATATTTCTTTTCGTTGTTTAATTAATTATATGCAGGC
ATACACTAGCTAGTTTCCAGCTAGTACAAAGACGAGACGAGGTCGTTCTGACGATTTTCA
TAGTCGTCAGAAGTAAG
>Xa21_357
TGGTTGTAAGAAAGACTGTACAGTTATTCACAAGGGAAGGTCTGCAATGCACCTTTTAGT
TATGCGATGCCTCTAGCCGTTCCAAAGCTCATAGTCGAATGTTCCTGATTTAAAAGTTGT
CATATGACAACTAATGTGAAGGCTGACTACTTGTCCTGTTTTATCTATGCTGTATTGTAG
GACTTGGGGCTTGTCTGTGGTTGATTCAATCTAACGGAATTTCGGTCTTTCTTCCACCGA
TGAGCTACTTGGAGTTGTGATGTTCGTTTGATGGTTTATTTTGTACGGAAAGGCAGCAAC
AAACTTTCCAGTTTATTGTTATGTTCCCATGCATCTTATCATAAGCAACTTCAAACTGGA
AGTGCATGCATTGTGATTAAAAACTTTTTCAATTAATTGAGCACAAGTGCTTCGTGCTAT
ACTCCAATGACAGTTTTGTCAGTCGTTTAATGTATTTCCCTGCCTTTCTGATCTTATAGG
CATAACCTTTGCATCTGCTTTTG
>Xa21_358
GGCGCAGTCCCCCAACTTCCCGCAGTACAAGCCTGRGGAGATTACTGGCATCATGAAGGA
CTTTGATGAACCCGGCAGTCTCGCACCAACTGGTCTTTTCCTTGGGGGCACAAAATACAT
GGTGATCCAAGGTGAACCAGGGGTTGTCATCCGAGGAAAGAAGGGCACTGGAGGCATATG
TGTCAAGAAGACTGGCCTGTCGTTGATTCTTGGAATCTATGATGAGCCGATGACCCCAGG
CCAGTGCAACATGATTGTGGAGAGGCTTGGCGATTATCTGATCGAGCAGGGTTGCTAAGT
CCTCAATATGCTATTTTGGTCATTTGGGACTAAGTTTACTCCCTATTTGGTTCAGTAATG
TGAGCTTGCATCTGCTTGCGTATCACATGATATGGAGTGAATAATTTAGCTCCGGTTTGT
TGGTTGGTGAACGTGTTGAAAAATA
>Xa21_359
GGAGAGAGCGTGCGGGCTTCTTCTCCTAGCATGAGTTGAGCCTCTTAATAATTTTCTCCG
AAAAGGCGTGCTTTAATTTTCTCTGAGATCGAGCTCAGCACATCTCCAGGTTTTTCTTCT
GCCAGCAGCCATGGGTTCAGGACTCTTCAAGCCTCGTGTTCATCCGGACCTCCGTGATGT
TTTCTCTAAGATGTCTTTCTTTGACAAGATTGGCTTTCTATTCATT
>Xa21_360
TGTGATGCAGCAAGACTCACTTGGGCGGCTCCAAGGGYTGGACATTGGCAAAGGACCAGT
GGCTGTGAAAAATGAGGCAGAGGTAGTGGTGAAGTCTGAGGGTAGTTCAATATCTGCAGG
TGAAAGCAACAGCACATTCTAATTATAGACCTACATGTCAACAAATTGCTCCGTCCGTTT
AGTTTTCTTTGTTCATAGTCTGACATGCCTTCCTGAACTGCTTCCCTCGCTCCCACTTAG
GTTTTTTTTTCAATTCAATTCTTTCAATTTTAGTTACATTGTTTGTTTGTTGATCATCGT
GTGGCTGATCATGTAGAGACTTAGATATGCTCGTTTGGGGACGWTCGGGTTTATTT
>Xa21_361
AGCAGCAGTACAATCTCGTCAAGGAAAGGACATCTGTGCAGCACACATATTACTCTGGGT
YACATGTGATGGAATACGGTTCTTTAGAGCTGAATGCCCATCATGTGTTCATGTACATGG
GTTCCAATCCGGCTAACGACAATGCTACATTTGTGGAAGATAACTCGTTGCCATCGTTCT
CAAGGGCTGTTAATCAGCGGGATGCTGACCTGGTTTACTTCTGGCAGAAGTACCGCAAAT
TGSCTGAGAGTTCTCCTGAGAAAAACGAAGCTCGGAAGCAATTGCTTGAAATGATGGCAC
ACAGATCTCATGTTGACAACAGTGTTGAGCTGATCGGAAACCTTCTCTTTGGCTCTGAGG
AAGGCCCAAGGGTTCTAAAGGCTGTTCGTGCAACTGGCGAACCTCTTGTTGATGACTGGA
GCTGTCTCAAGTCTATGGTACGCGCTTTCGAAGCACAATGCGGCTCGCTAGCGCAGTATG
GAATGAAGCATACGCGTTCCTTTGCAAACATCTGCAATGCTGGCATCTCTGCTGAAGCGA
TGGCAAAGGTTGCTGCGCAGGCTTGCACCAGCATTCCCTCCAACCCCTGGGAGTTTCCCA
CCCCTAAGG
>Xa21_362
TTCAATCTGGCAGGAGGGTGTTCTATGTCTTGTCATAATTGCTCTTTGTGGTTTCGTAGC
AGGAATGTGCTATCGGTTTAGCTATGCCATTGCCTTCATGATAATAGCTCTTCTCATAGC
TGTTGCTGCTGGTTTTGCTCTCCAGTTTCGACAGGTATATGTGGATCCACCTGGCTTTTC
TTGTCCTGGAGTTCCTATTGTTCCAATGGTCTCTGTTTTCTTCAATATGCTTCTCTTTGC
TCAGCTGCATGAAGAAGCTTGGTATAGATTTGTCATCCTTAGTCTCCTTGCTGTGGGTGT
CTATGCCGGCTATGGTCAGTACCACGCAGTTCCTTCAAGTTCAGACCACCCGCACCCGGC
CGTTGCTTATCATGGAATTCCTTCTGAAGCTCCATGAGCTACTGCAATTTGCAAGCCTCC
GGCTTCATCCCAAAGTTCATGTGCAATACATCTGGGTAGCCTGGGGCCTATTATTTTCCC
CAGCTGGAATATTAAACCTCGCCTTGTCACCATGCATA
>Xa21_364
GTTTAGTTCCCCATCTAAAATTCTTTTGATGTATACGGACACACATTTGAAGTATTAAAT
GTAGACTAATAACAAAACAAGTTACATTGAAAGTTTATGTGTGTAGGAAAGTTCGATGTG
ACGGAAAAGTTGGAAGTTTGAATAAAAAAGTTAGAATCTAAACAAGGCCTTAGGACGTGT
TTAGTTCCCCATCTAAAATTCTTTTGATGTATACGGATACACATTTGAAGTATTAAATGT
AGACTAATAACAAAACAAGTTACAGATTCCGCCTGTAAACTGCGAGACGAATTTATTAAG
CCTAATTAATCTGTCATTAGCAAATGTTTACTGTAGCATCATATTGTCAAATCATGGCGC
AATTAGGCTCAAAAG
>Xa21_365
TGAAGCATGGGGAGTGGAGCCTTATGATTTGGAGGATACTGATAGTAGCTGCAAAAGCCT
TGTGCGCAAGGGCTTTGTTCGTATGGCTGATATCAAGTTCCCTCTTCCATACCGCCAAGA
TTCCTTTAACCTTGTTATCGTATCAGATGCTTTGGATTATTTGACCCCAAGATATCTGAA
CAAAACACTTCCAGATTTAGCAAGGATTTCTACAGATGGTCTTGTTATCTTTGCCGGCAA
TCCAGGTCAACAGAAGGCTAAGGTTTCTGAACTACCAAAATTCGGAAGACCGGCGAAGTT
GCGGAGTTCTTCGTGGTGGTCGCGATACTTTGTCCAGACTGGCTTGAGAGAGAATGAAGG
GCCATTGAAGAAGTTTGAGCAGGCTGCTTCCAAGAACAAATACAAACCAGACTGTCAAAT
CTTCCATCTTAGCTCGTAGGCGTGTTCTGATCTAGGTGATGTGTATCCATGAAACCTGGA
TCGTTGCCTCGCCGGTTTTGTAAGCAATATCCTGTTTACCCCCGTTGACTTGCGCTTCTT
TTACACGGAGGAATTGTCACATTAAGA
>Xa21_366
TGAAGGAAAGGAAAGGCACAGTCTCTCTCTCTCTCTCTCCCTACTCCTCATCTCCAGCCA
CATCTGCTGCTGCTGCTGCTGCTTCGTCTCCTTCTCCTGAGATCTCTCGATCTTCAAGAG
GAGGAAACCTATAGGTGACCTTGCTCTCTGGTGGCCACGCCATGGGAGCCGTCAAGAGGT
CTAGCTTCCTCCTCGTCGTCGCCGTCTTCGCTTTGCTCCTCCTGACCTCCATGGCAGCAG
GAGGGAGGAAGATGTTGATCAACAAGCATCAAGTGCAATCAATGGAGACGTCTGATGATG
AATCCATGCATCAAGGGCAGGAAGACGACGAAATGCTGGCGATGGTCCACGAGAGAATTC
TGAGGCAGGTGAAGACGAACGACTACGGGATCTACGACCCTACCCCAACCATGGCTAAGC
CTCACGCCAAGGAAATACCTAACTAACTATATATATAGCTGCATGCATGCATATCTCATA
TCCATAATCCATGCAGGCAAATATATATGTGATCAATATATATATCTTG
>Xa21_367
GAGGTGGCGCAGGCGCCGTTCAAGAACCTGATGATGATGGGTTTCATGATGTGGATGGCC
GGGAGCACCGTCCACCTGTTTAGCATAGGTATCACGTTCTCTGCTTTGTGGCAGCCCATC
AGCGCCCTCCGCTCTGTTGGCAAAGTTTTTGAACCATTCAAGGACCCAAGGGTGGATACT
CTAGCACCTAAGTTGGTCTTTATTGCTCTCAATTTGGCAGCTATGGGTTTAGGTGTATGG
AAGCTGAATACGTTGGGTCTTCTTCCAACAAATGCATCAGATTGGGTGTTTTCATTGGCT
CCTGCTCGGGAGGTTGAGTATGCTGGTGGAGGGATCCCCTTGTACTGATACCCTTATGTG
CTTCAGTTGGTTCTCTTTTGTTAAAGTTTTACCACTTGGAAGATGGTGTCTGTACTAAGT
GAAAATTTACCTGCAGATGGGACAAGTCTGGTTTTATGAGGATCATTTATTATATGTTT
>Xa21_368
CAGGGGGCAGATGTAGAAATAAAACCAAAGAAAGAATTCGATACTGAAAGAGAGGCTAAG
AAAGAAGCTTATGAGAAGTCACAGCCTACTAAGAATGGTCACGATGAGGGATATCCAAAA
GGTCTAATTGTGGCCTTCAAGCTGAAGAGAATTCAAGTTGATGGTGGCATGGCAGAAAAT
GGTGGGGACAAAGAGGGTGAAACTGATGGTGCCAATAAACCAGGAACAGGGGATGATGAG
AAAATCCCTGAGAACAGTGATATCAAGGAAGACTTGTCAGATGATGTTGAGAAGTCAAAA
GAGGCAGCTGCTCAATCTGTTAAGAAAGGAGAAAGTCCTTCAGAAAATGCAGATGATCCA
ATTTCAAGGGAGGATTTTAAAGAAGAATTTGGCAAATTCGGCACAGTGCGGTATGTGGAC
TTCAGCATAGGGGAGGATTCAGGATACTATTCGGTTCGAGGTATTCTAAGGCAGCTGAAA
GGCCCGTGCACTTGCGGCTATTTCAGATGAAGGTGGTTTGATTATGAAGGGCCATCTTGT
TACTTTGGAACCTGTGTCCGGTCAAGCTGAGAAGGTATTATTGGAGTGCGATAAAGGGCG
ATTCGCAGTGAGTGACAGGCTAGTAG
>Xa21_369
GACAGCCTCACAAGCATCACCTCACATCAAAAGAAACACAGTAGCCTTCCCAGAACACAC
AAAAACAACAGTCACTTACCATGGCTTCTTCTGGTTGTCATCTTCTGGTTCTGCTCCTGG
CCTTCTCAGCCTTCCATTGCAGCTACGCAGCTCGTCATCTTTTGGACACAGCAGCTGCAG
CTGCAGCACCAGAGGCAGCCCCAGCTCAGCCCTCCATGCCAACAGTTCCAACCACGCTGC
CTCCGATACCTTCCATACCTGCAGTCCCCAAGCTGACAGTGCCCCCAATGCCATCTGTTC
CTATCCCAAAGGTTACCATTCCCCCCAACAGCCGCTGGCACAATTCCATCTCTTCCAATT
CCGGCCATTCCGACCACCATACCAACCATTCCTACAGTTCCTGTTACCCTGCCACCAATG
CCCTCAATCCCAACCA
>Xa21_370
AAAGGCCAAATCTTGATCTTCTTCTTCTTCCTCCTCCATCTCCTCTCCTCCGTTGCTTCA
CCTCGTCGCCCTAAATTTATCACCCACCGAACCACATTCAATTCATTCAAGATTAATTAG
ATTGACAAATTAATTAAGCTACAGTCAGTCCTGATCGATCGATTACAATTACATGGCCGC
CACCGCGAGAGGAGGAGGAGGCGCCGCGTTGTTCGCCCAAGAGGTGCCGCCGCCGGAGAC
GCTTGACGTCGTCCGCAGGCAGCGACAGCTACTCCGCCGCGCGGCCGACCTCTGCCTCCA
CCCCATCGCCGAGGAAG
>Xa21_371
GAGCCACCTCCGGTTCGGGGTGCCGTCGACCATCGTCGTCACGGCGATCGGGCTGCTCAT
CGTCACCAGTTACTGAAGAAGAAGAAGAAGAAGAAGAAGAAGCTGACAGCAGCATAAGGT
AGCGTACAAGGAGATAGATGAACRAACCCTTTGGATCAATAAGAGAGAGTACATGTAAAA
TTTCTAAAATAGGCTTGTCCTGTAAAACTCGTGTGTGTTTTGTGTGTATCTATGCCAGCT
GCTGCGTCTGTGCCCTTGCTCTTTTGTTGTCGCTAAGCAGACGGTGATTGAGAAGGATGC
AGATGTAGCAGGCTAAGCAACCTGCATTTTCAGTTGTTTTTCTTCAGAGTCGGAAGTTGC
AAATAGGGCGAGTAAATGAAGAATGCTATGACAATCTGATTTTTAGTTTTTATATTTGTT
TCCTACTCAATTAATTTGTAGCCGCGGTAGAATTTCGGAAATGGTGTTTGTACAACTGCA
CATGTGCATGGTTCGCAG
>Xa21_372
GGGACTGACAACCATTTAGTGTTGGTAAATCTCAAGAGCAAGGGCATAGATGGTTCAAGA
GTGGAGAAGGTTTTAGAAAACGTGCACATTGCAGCAAACAAGAACACAGTTCCTGGTGAT
GTTTCAGCTATGGTACCAGGAGGCATCAGGATGGGAACCCCAGCACTGACCTCAAGAGGA
TTTGTTGAGGAGGACTTTGCTAAGGTTGCTGATTTCTTCGATGCAGCAGTGAACTTGGCT
TTGAAGGTTAAGGCTGCAGCAGGTGGAACAAAACTGAAGGACTTTGTTGCCACTTTGCAA
TCTGATAGCAACATTCAATCCGAGATTGCAAAACTTCGCCATGATGTGGAGGAATATGCA
AAACAGTTCCCCACAATTGGGTTTGAGAAAGAAACCATGAAGTACAAGAACTAAGAAACT
TTGAATGGAACAGCAAGGGTAAAAGAAAAGGCATCAAGCTGAATTCCTGAGGTGACTGTT
GGAATTCTTGCAAGAACAAGTCGGTGTAAACATATATCCATGGAGTGCCATCTTATGTAA
AAGGGACCCCTGGCATTTTACAGCATGTGGAAACTTTGTCAATAGTTCTTATCGTAGACA
CCTACTGTAAGATGTTATGCTAATGCTATATTAACCTCWCTA
>Xa21_373
AAGATCTCCACTTTCCCCAGGGCCTTCTCCACCGTGCTGAAGGATCTGAAGTATGCTGAC
ACCCAKGAATGGGTTAAGGTTGAGGGTGATTCGGCAACCGTTGGGATTACAGACCATGCC
CAGCACCATTTGGGTGATGTTGTGTATGTGGAGCTTCCAGAAGTTGGCAGCAGTGTATCC
CAGGGAAAGAACTTTGGTGCTGTTGAAAGTGTGAAGGCAACCAGCGATATCTACTCTCCA
GTATCTGGAGAGGTGGTTGCAGTGAACGATGGACTAGGCGATGAACCTGGATTGGTCAAT
ACAAGTCCATA
>Xa21_374
AACGTCCACTTCAAGTACTTCAAGGAGAACCCTGACTACCTGAACCCAAAGCTCAACACC
AAGTTTGGGGCCTACTCCGAGGGCTGTGGCCTTGACAATGTTCTCATGTCCTGGGGCCAT
GACGACTACATGTACCTGGTTGCCAAGGAGAACAAGACCACTCTTCCTTCTGCAGGCTTG
TTCATCATCAGATATCATTCATTCTACCCCCTGCACAAGCATGGAGCCTACATGCATCTG
ATGAACGATGAGGACAAGGAGAACCTCAAATGGCTGCATGTGTTCAACAAATACGACCTG
TACAGCAAGAGCAATGAGAGGATAGACGTTGAGAAGGTGAAGCCCTACTA
>Xa21_375
GGAAAGGGAAGAATATCAGAGGATGAGAACTAGATAGATAGAGAGAGAGAGGAGAGGGGA
AAGGAAAATTGATAGTATGAAGCTATTTGCTTCTGAGTGGAATGTTGTCTGGTTCAAGGT
CTCACCTTGCGGTTTTGAGGATGATTTGTGCTAAGGTTTTTTCATTCCTCTCATCCGTGG
GATCTCGGACCAGGCTTCACTTCCCCTCAGAGATAGCTTACAAAACATTAGATCTATAGT
TCTCGCTATTATTTCTTCACTTTCTTCCCTCTGAGATATTGTTGAGGATTTCATTTTTCA
TGTGATGTTTGTTTCGGTTTATTTTTGTTGATTTGTTGAGAACCGAAGATGCTGTTTCAT
GATTTCACTGCATTTTTGTTTGTTTGTTTGTGTTTGCTGAGAACCGAGGAGGGATAGAAG
ATTGGTGTAATGATGGCTTGCTTTGACTCCTCTTTTCTCTGTCTCTCTGGCAGACGCTGG
AAAGTTTCATCATTACCTTTTGATTGGGGGAATCTTCCTTGATATTCTCTCTCCCCCTCT
TCTATTTCATTAATTATCTTATCTCTTTATTTCTTCCATTCTGTTTAGTTTCTTCATTTT
CACAGGTGTTATTTTCCCTGCTTCCTTTTCTCTTCAATGAAAGATATACTTATGTTACTT
CAACAAGTTAGCATAAAATTTCATGTATATCTGGATCTGGTTATATTACCAAAAGAGAAA
AAGCTCTAGCTAGCTAGCAACAACATGCATAAGAGCTATAGCTAGCCAGCTAGGGTTGTC
TTCTCGGTGATGCTGTGCAGCCTGCATGCTCTTATGTGATTCAAGGTTGAACATGTAGTG
TGCTCATAATTAGGCAGTAGTGATGTTTGGAATAGGAGGTGTATATATA
>Xa21_376
ACGCAACCCGTATTGGCTCTGCTGGCGCTGTGAGGAGGCAGGCTGTGGATATCTCTCCCT
TGAGGAGGGTCAACCAGGCAATCTACCTCCTCACAACTGGCGCCAGGGAGAGTGCCTTTA
GGAACATCAAGACCATTGCTGAGTGCCTTGCTGATGAGCTCATCAATGCCGCCAAGGGCT
CATCCAACAGCTATGCCATCAAGAAGAAGGATGAGATTGAGCGTGTTGCCAAGGCGAACC
GTTGAGTGCTGAACCCATCTCAGTGTGCTCGAGCTATTGCCTTGCACTGTTGGCAGTTAC
TTTTTGCTAGTCTTTTTGGGCTTTGCCAGAGTTACCTGTGATTTTCTGTTTAATGACAAG
TGCTGAGAAAATGTAGTGGTCTGTTTCGCTATCGACATTGTTTTATTACACCCCCAATCC
TTGTTCCTGCATGATCTTAGTTCTTTATGTGTGATGACTGATGATTGGTTCTGTTTCTGA
TTATGTTACTTGAATTTCAAGCTGTAGATGATAGCTTAGATTAGGTTCATTATGTTTACT
CGACTTACTTAG
>Xa21_377
AAGGAGGAGGAGGAGGAGGAGATTTTTGGAGGAAGCTCAGGGAGAGGGTGGTGGAGACGA
GAGACATGGCGCTGGATGCCATCAACGGAGGTGGGTCTTCTGAGATGGCATTTGATGAGT
TCATGAGAGATTTGGAGAAGATGAACAGCTTGGAGAACGGAGGAGGACGCAGCTGCTGAT
CAAGCAGGATTTCACCATGACACGAGAACTATTATTGATCATAGAAAATATTGATCCATT
AAAAACAGTTGTGGCATGGTGTTCTTTTACAGTAAAAGCAGTTGTCTTTCGGAGTTAAGC
AGGTGTTTTGGCGAGGCGTTTGTAAACCCCTTGTTGGCCTAGTGGCGATTGGTCACGCTT
AGCGGTGGTCGGCTTGGTAATAGTGTCTTCTCCAGGG
>Xa21_378
ATCCTTATGTGGGTCACCTTCAGGACCAACTGGAACAGAGAGGTGGAAGAAGCCATGAAA
AGGTTGAACAAGTGGGAAGATAAGACACCTCTGTTGTCAGAATAAGAACAAAACAAAAGA
AAAGGCTATTGTGGTTATTAAACTGAGAGCCTACATGCCTAGAAGAAATGGGATTATGTG
GGAAGTTCATAAAAGGAGATTTTTCATCGTGGAATTCATCATTGAGCCACAATGCTCTGT
TACTTCTCGTTTCTTCTAGCGTACTAGTATTATTTCGTTTTTGATGATCCTGTTTTACAG
TTATGGTGATGGAGATAATTTGATCATTTATTGAACTACATGTGAATTATTGGTTATTTC
TCATAAGCTTAAAATTTTTGGGGGTGAATGGACTGGCGTATACAAATCTTTAAGTCATTT
TGACATTTT
>Xa21_379
GAGGGGGGGGGGGGGATTTGCTATTTGTTACTCTGTCTTTCCCTCGTACATTGGTTGTTA
TTTTGAACTTAGTTGCTAGTATTAGAGTGAACCAATGGAGGTCACATTATTTTTTATGTG
CTGAGATCTGCGCCCTTGTCTCCAGGTGCAACAGCACGAGTAGCTGATGTTTTCAATGTT
GATATGGCTAAATCACAAGGTTTGTATTAGTAATCAGTCATGATTTTTGTGCGGTAGTTG
ACACTTTTCTGAATATTTCTACCTATATTCACTATGTTTACTTCATTATTTGTTTTTTAC
GAGTTTTATCTAAGCTTTTGTTTGAGCTTTTTTCTCTCCTCAGTGTTTCATTGTATCTGA
TATTATTTTGAACTTCAGTTGTTAGCAGTAGATGGAACAGCCTCAGCCCAGCCTGCTCTC
TTTTTAAATTCTAAGTCG
>Xa21_380
GAGGAGGTGATTAAATTCGTTTTTGGTCTTTGCATTTGTGATGGTTGTGCCTTATATTTT
GGGATGGAGGGAGTATTTAATTGCGTTATGGGTCCCACTTGTGACTTGTAAACAGTGGAA
TGATAAAAACAATTATGGTTCCATCGCTAATCTGGCCGTTTCCATCCCAGGTCCCAGCTG
CACATTGGGGTTAATTCTAGGATTAAGCACTTACACTTTATACCATGAGCAGTGTTTAGC
TGTTTCTTGACTCGGAATATTTTTGAATAATTAAAAACTGCTGGTCTGGTGATAGTTAAC
AACTGCTATATAACTTTAGATTAACTTCAAGTTAAGTTAGCTAATAATAACTGGGTTAAA
AGTTTATGGGAATGATTGGGTTTCACCATTTTGTCTATATTGGTATATTCTGCTGTCAAA
TCTATGAAATAGTACTTCTATGTTGGTAAGTATGCAACCTGACAAAGGATTGCTTGAGTG
AAATTCCTTACACAGCCCCTAATTTTCTGAGTAATTTGTTACTTTGTAAATCGTGCTATT
ATAGCTGCTATCAGGAACATTACAACTTACATCAAGAAGTAAATTTTTTTTTGCTTCG
>Xa21_381
GAAACAGTAGAGACTACTCATCGAAGTCAACTTATTCCTATATACATCATCCTCAATTTC
TCTCTTTCATAATTCGTCTCCGCATTCTTCATTCTCCCTTAGTTTCATGGTTTCACCTCG
ATATCTCATCATCTGTTTTAAGTTGCTAGCTGAGGAGGAGGAGCAGGTGCCAGCAATGGC
GTCGTCAAAGCCAATCCTGTACGGTGCCTGGATCAGCTCCTGCTCTCACCGAATCCGGAT
CGTTCTCAACCTCAAAGGTGTGGATTATGAGTACAAGTCAGTCAATCCTCGAACAGATCC
AGACTATGAGAAAATCAATCCAATTAAGTACATACCAGCATTAGTAGATGGAGACCTAGT
TGTTTCTGACTCTCTCGCCATTGCATTGTATCTTGAAGATAAATACCCTCAACATGCTCT
CCTACCTAAGGATCTCAAAAAGAAAGCTCTTAATCTTCAGATCGCAAACATAGTTTGTTC
AAGCATCCAACCTCTCCAAGGTTATGCTGTAATTGGTTTGCATGAGGGTAAGCTAAGCCC
CGATGAGAGTCTTCAGATAGTTCAGCATTATATTGATAAGGGCTTCAAAGCAATCGAAAA
GCTTTTAGAAGGATCCAACTTTAAATATGCTACTGGGGACGAAGTTCAATTGGGGGATGT
GTTTCTAGCACCACAGATCCATGCTGGCATAAATCGCTTCCAAATTGATATCACAAAGTA
CCCAATTTTGGCAAGACTCCATGACACATACATGGAAATTCCTGCATTTCAGGCAGCACT
TCCAAAGAATCAGCCAGATGCACCTTCATGCTAAAATCAAGATTGCAAACAAGCTGCCAT
ATCCAAAGGTGCAACG
>Xa21_382
GAGACAAAGTGGCATATGCGCTCTCTCAGGGCTTGAAGGTCATTGCATGTGTTGGTGAGA
CCCTCGAGCAGAGGGAATCTGGATCGACCATGGATGTTGTTGCTGCACAAACAAAAGCAA
TTGCTGAAAGGATCAAGGATTGGACTAATGTGGTTGTTGCCTATGAACCTGTGTGGGCCA
TTGGAACTGGTAAAGTTGCTACACCAGATCAAGCACAAGAAGTGCATGATGGCCTGAGGA
AGTGGCTCGCTGCTAATGTCAGTGCAGAGGTTGCTGAATCAACAAGGATCATCTATGGAG
GTTCCGTAACTGGTGCGAACTGCAAGGAGCTGGCAGCAAAGCCTGATGTTGATGGTTTTC
TCGTCGGTGGTGCTTCATTGAAGCCTGAATTCATCGACATCATCAACTCCGCCACCGTGA
AGTCTGCCTAAGATCTTCACCCCATTCACCTTTGGCGTGGGAAGATGTCTGAAGAGGATC
ATACCTTTTTCTGTGCTTATGTAATGCTAGTAGTTTTGTGCTGGAGCAGCTACTCTTTTT
CCTCCCCTTCACTTCCCTGAAGCTACCTGCAGCTTGAGCTA
>Xa21_383
TTATTTGTTATGACTTGATCCGTGCGGATGTTGCTCTTGAGCTTGCATGGATGAACAACA
TGGTGGACTTTGCATTCCCCTATCTGTTACAGTTCATTCGGGAGTACACAAGCAAGGTTG
ATGAGCTAGTGAAGGACAGGATTGAATCACAGAATGAAGTAAGGGCTAAAGAGAAGGAAG
AAAAAGATCTTGTTGCTCAGCAGAACATGTATGCCCAATTGCTTCCTCTTGCCTTGCCTG
CTCCACCTGGTATGGGCGGTCCTCCACCGCCAATGGGGATGCCGGGCATGCCTCCGATGG
GGATGCCTCCGATGGGTCCTGGACCTATGCCAGCATATGGGATGCCTCCAATGGGAAGCT
ACTGAGTTATCATCCACTTGTGAAGAGTTCATTTTAGATGATAAGAATTTCAATTTACAC
AGAAGAGGCATCTTTCAAGTTGTAGATGTGCTATTATTGGTTGTTTAAACTGATTCTTTT
GGTACCAGGACAATTTTGGCGAGTGAAATCTCTAGCCAGGTCGAGTTAATTACTGGTTGC
TATATATTATATTACGATGGGATAGGATGAGGGATGAKTTGTTAGGTTGAGCGGGAGCTG
CAAAGGCTGGTACCATTATTTGTATAGGTTGTGTGATAAAAAGCTTGTAGACATTTTGCA
TGTACACTTTGCCGTAGTGGTTGGCGTTGGCAGTCATAAACAGGAACACCATTGTCTGTA
TGTTACTTGTTTACGGTCTCATGTCCAGCTGTTCGCAGTGAGTGACAGG
>Xa21_384
TTCACGGCGTCAAGAAGCTCAACGGTTGGGACGTATTCTCAGGGCAAAGGGTAAGCATCA
AGACAGGATGGCTGGTGGAAAAGAAGAATACAATGCTTTCTTCTACTCTCTTGTATCGAC
TGACACTCAGGAGATGTACTACTCAACTAAAAGGCAACAATTTCTTATTGACCAAGGATA
TAGCTTCAAGGTGATCACCAGCTTGCCGCCACCTGAAGAATTACCTAACCTGAAATATTA
CACACTTAATGATCAGCTTGAACTTTTGGCACAATCGCTGAGTGCAAGGGATGACATGAT
TGGCATTGAGCACTTGGAAGAGGATTCTGATGGCAAGGCTT
>Xa21_385
TCCAGACCTGAACGGAGTGGCTGGGGGAAACCAGAAACGAAATATACTAAGAATGGCCCT
GGTGCACCTGGTGGGCAATCGTGGACAGCTGAATGGCTTAAGTTTGATAACAGTTATTTC
AAGGAGATAAAAGAGAAAAGAGATCAGGATCTCCTGGTCTTGCCTACAGATGCTGCATTA
TTTGAGGACCCAACATTCAAGGTCTATGCAGAAAAATACGCAGAGGACCAAGAAGCATTC
TTTAAAGACTATGCCGGAGCTCATGCTAAACTGAGCAATCTGGGTGCAAAATTCAATCCT
CCTGAGGGATTCACGTTGGACGGTTAATGCGATGCGCATGAGCCAGATCGCTGAAGTGGC
CAACCACTTTTACAGAAAGGATCAAGAGAGAAACACTACACAATCCAATTTCCTGCTCCA
ACGTTGTATCATCATTCCAGATGAAGCTTTTCCTGACCACGAGTCATATTGGATTTGGAA
ACTGAGTATTCGAATAAAAAACAGA
>Xa21_386
GACAAGGCCGCCGCCGCGCCGTCCGTGCTCGCCAGGTGGGTTACCGCCGCCGCCACGGTC
GCCGYGGCGTTGGCGTTGGCAGCTTGAGGTGGTGGTTTGAGCTTAGTGCATTTTGTGTTG
AGTTCTTCAGCTCCTCTCCCTCTTCTTCTTTTGTCCAATTCGTGTCCCTCGTTGGTGCAA
AAAATAAGAAGGGCTATTTATTTTTATATCTATATATTTATCGCTGCAGTTCCCAGGGAA
AAAATTGAAACAAAAAAGAAGAAACTTAATTAGAGGTGTGATTCTAGAGTTTTTTCATTT
TCTTTTGTTTATTGGGTTTTTGGTGATCATTTTGTAATGATAGTGGTCAATGAGATTGGA
CAGTGTGTTTATATATGATTAAAGACATCATCAAGTTTAGAGTTGTACTCCATATCCTTT
TTTGCTTTTCTTTTTAAGCTGGTCATGATGAACTTTCTCGATCACGTGTTTTACATAATC
GACTTTGTGCTCGCTGCTCGACTGCTCGTCGTGAACAAGCTTG
>Xa21_387
GAGTTTTTCCGTGATGCCCAGGAGAAGGTTCTTCCGTTTGTGGACCACATCTTCGGTAAC
GAAACAGAAGCAAGAATCTTTGCTAAAGTCCGTGGATGGGAGACTGAGAATGTTGAGGAG
ATCGCGTTGAAGATTTCCCAGCTTCCATTGGCCTCTGGAAAACAAAAGAGGATTGCCGTG
ATTACTCAAGGTGCTGATCCAGTAGTTGTCGCTGAGGATGGACAGGTGAAAACATTCCCT
GTGATCCTACTGCCAAAGGAGAAGCTTGTTGACACCAATGGCGCTGGTGATGCCTTTGTT
GGAGGCTTCCTCTCACAATTGGTTCAACAAAAGAGCATTGAGGACTCTGTGAAGGCTGGT
TGCTATGCCGCAAATGTTATCATCCAGCGTTCTGGCTGCTACTTACCCTGAGAAGCCTGA
TTTCAACTAGGGCCAACCCAGCCACATATTGAGGA
>Xa21_388
GGATTGATGATGTCAGTGGAGATGCTTGTTGTCTTGACCAATCTGTTTTAGGGAAAAGAG
GTAGAGATGAATCATCATCATCTGGTCCAAAGTCCAAAGCTTGCCGTGAGAAAATTCGGA
GGGATAGACTGAATGACAGGTTTCTTGAGTTATCTTCCGTTATCAATCCTGACAAGCAAG
CTAAGTTGGATAAAGCAAATATCTTGAGTGATGCAGCTCGTCTGTTGGCAGAACTCAGGG
GCGAGGCAGAAAAGCTTAAAGAATCTAATGAGAAGCTACGAGAAACAATCAAGGACCTTA
AGGTGGAGAAGAATGAACTCCGTGATGAGAAAGTTACTCTGAAGGCAGAGAAGGAGAGGC
TGGAACAGCAAGTTAAAGCATTGAGTGTTGCTCCTACAGGATTTGTTCCTCATCTCCCTC
ATCCAGCTGCGTTCCATCCCGCTGCATTCCCTCCATTTATACCACCTTATCAAGCTCTGG
GCAACAAAAATGCTCCTACGCCCGCAGCATTCCAAGGGATGGCAATGTGGCAGTGGTTGC
CTCCAACTGCCGTGGACACAACTCAAG
>Xa21_389
TGGTGTTGCTGTTGCTTTTGCGTGCAGATAAGGGCAAGAAGTACCCGGTGAAGGTGAGCG
GCGTGGAGATCGTGCCCGATCCGGTCGCCCGCGGAGAGCCCGCAACCTTCAAGATCTCCG
CTTCCACTGATAAAACTATCGGTAAAGGGAAGCTGGTTATTGATGTGAAATACTTCTTCT
TCTATGTCCACTCGGAAACTCGTGAGCTCTGTGATGTGACTTCCTGCCCGGCAAGTGGTG
ACTTCTTGGTAGCTCATCAGCAGATCCTGCCATCATATACTCCACCAGGCTCTTACACCA
TCACCATGAAGATGCTGGGTGATAACGATGAGGAG
>Xa21_390
AGTTGGAATGCGCGAAGGGTGGACCGGTTTAAGTGTTGTCATCGACGAACATTTGTTCGT
CATTTCAGAATACGAGAGGATGAAGGTTAAGGTCTACGATCCAGAAACGGACTCATGGGA
CTCTGTAAAAGGCCCTCCTATGCCTGAACGAATTATGAAGCCATTTTCGGTGAGTTGTTT
GGAGAATAAGATTGTTGTTGTTGGCCGAGGCCTCCATGTAGCTATTGGCCATGTCAAGAA
GCAACCTGGCAGCCATCCTGATAGTAGGAGTTCAAGCTACTTAATTCAGTGGCAGGATGT
GGATGTTCCTAGGGAATTTGGTGATCTGACACCTTCAAACAGTCAGATTTTGCATGCTTA
ACTGCTGAAAATGCCGGATCTGCAGAGAGGCCTATTTG
>Xa21_391
ATGGAGAGGCTACCATTTACAGGAGCACTTATTGGATGCATGGTTGGTACCATTTATGTG
TCAATGTTTCTTCACAGCTATTTCCTCTCAGTGATATTCTCTGTCCTTCAGGTTCTATCT
CTTGCTTACTACACCATATCCTACTTTCCTGGGGGTTCCAGTGGATTGAAATTTATCTCC
TCGAGTCTCTTGTCATCAGTAACGAGCTGTTTTGGCCGGTAACCTGAGTAGGATGACCAC
TACTTGATCATATATCCTTCATTTTTCTTGCAGTTATTTTTGTA
>Xa21_392
TTTGTTTTTTTGGTGGGATATTAAATATTCATATCAATTATTTCTCCTCATTTTAATTAG
CTTTTGTTTATAATGTATATATTTAAAACTGCATGTTACTGTTAAAATCTGTACATATTT
TTATCAAACAGTTTAATATTTTATTTGTCAGTTGTATAGTGAAGAGTACTAAAATAATTA
TAGTAAAGTACAGTTTTTGTGCTGTTCAGTGAAGGATAATTAAACTGTTTTTGTGCTTTT
TAACCTGACTGTTCAGATGAAAATATTGTGCTGTAATATGGTACGATTGAGTTGTTCTAC
TTTATGTTTTGTATGATCTGAATGACTAGACTTTGCAAATCCATATTTAATTACATTAGT
ATATAGACTACTATCAGTTACATTTTTTTATCTCTGTAATTACAGTTTTTGTTTTGTGTA
ATTGCCATAGAAATGTACTGTAATTTAAACCAATATGTCTGTTTGTCTCAATTTAATTAG
CCTTTTGTTTATACTGTATATATTTGAAACTGCATGTTACTGTTCTTTTATTAG
>Xa21_393
TAGGAGGAGGTGGCGGTGGTGGCGGTGGCTCCATCTATGGAGACACAACTTGGAGATCCG
GATCTTCTGAGCTTGATGGAACCAGCCCATTTGGCTATGGGCTTGGGAATGCAGCTTCAG
ATGTTACAGCAAAGAACTCAGCAGGTTACATGGGGCATTAACAAATAGAGCAATGTCGCC
GCCTAGGAATCTTTTTCACATACAACATTTGTCAAAATAGGTTGAGGAGAGAACCACAGG
TGCATCAGGTGCAAATTTTGAACCTCACATGATTTACAGAAATGGGTTAGTTAATAGAGC
TAACCACCAGGGAGTTGGTCAATGAGATCAGATATATATCCTCAGAGAACCATTTAAACG
TATTTCCATTTTATGTAAGGTTTGGGATTGTGGTTTCGGATTTCTACAGCGAGTTTAGGT
TTTGGCAACCTTGTGTTTTTTCTTGGTTGAGATGTGAAGTAAGATTGCGGGATATATATA
TCTGAAGAGTGTTCAGTTGTACGGCGGCGCTGCCCCCATATAGGCCCCCCTTTTTGGGTT
TTTGTTCTTATAGTAGAAACTGCTCTAGCGTTTTGCAAATTGTGTGCTAGCTGTTGTTAT
CAGGATGATTAATTTTTTTTTCCCCTTCTTGGTTTTTATCTTACTGAAGTGTATGTACCA
GAGATCTTGCTGGTT
>Xa21_394
TTGGTCTGAAGAAGGAAATATCGCACATATTCCGTTCACCAGAGAAGAGGCCACCCAAGG
AACTCTCATTTGCGTTTACGGGTCTCACGCTTCTGCCTATTGTTGGGTTCTTGATTGGGC
TTATGCGTCTGGGGGTAAACTTGAAGAACTTCCCGTCCTTGCCAGCACCCGCAGCATTTG
CCTCACTTTTCCATGCTGGAATTGGAGCAGTGCTGCTGCTCTACGTTCTCTTCTGGATTA
AGCTGGATCTTTTCACAACTCTGAAGTACCTCAGCTTCCTTGGTGTCTTCCTTGTGTTTG
TGGGCCATAGGGCTCTATCTTACCTTTCCTCCACGTCAGCGAAACAGAAGACTGCTTGAG
AGGACGATTCAAAGAAGTATTCCGAATCACAAAATTTTCAAGCGTTACAAGTTGCTTAGG
TTCTTTATTTTAGCACCTTCGCTTTGATATTCTGACCATTTTTCTT
>Xa21_395
CCTATGCTCCTGTTCAGAATACAAAGGATAACCCTCCCTGTAATACCCTTTTCATTGGTA
ATCTTGGAGAAACTGTTATTGAAGAGGAATTGCGGAGCCTCTTCAGCGTTCAACCTGGTT
ATAAACAAATGAAGGTGTTGCGCCAAGACAGGAACACTGTTTGTTTCATTGAGTTCGAGG
ATGTGAATGCTGCATCAGCTGTACACCATAATCTACAGGGTGCTGTTATTCCTAGCTCTG
GTCGTGGTGGAATGCGAATTCAGTTTTCGAAAAATCCCTATGGCCGAAGGAAGGATTCTG
TTGGTGGAATTGGGGGCCCTCTAAATGGAGCTCCTTCAAACTGAGAGGGGATGTAACTTG
AACTTTAGCATGCCATCATGGATTTCATGCTAGTCCATCCTACTAAATTATCATCTGCAT
ATTTTCTGCTAAATGCTTGTTTCTGTCATGTGGCATCACCATCTCCATTAGGTTGAATTT
CTGGCCATGATCATCTTCTTTACATGGAGTTTATTGGACATGATCATCATCTTTATTAGG
TGGAGTTTCTGGGACATGATCATCATCTGATAGACTTTGCATT
>Xa21_396
AATCCTCCTCCGACTTCGCCTGCCTTTCCCCCCCTCCCCTCGCCAATCCCCAAACCCTCC
TCCTCCTCTCCGGCGATCCACCCATCGATCGGCGATGACGCTGGGGAGCTCCGGCGCCGG
ATCGAGCGTCGTCGTTCCGCGAAACTTCAGGTTGCTAGAAGAGCTTGAACGTGGTGAAAA
GGGCATTGGAGATGGAACCGTGAGCTATGGAATGGATGATGCAGATGACATCTACATGCG
GTCTTGGACTGGCACCATCATTGGTCCACATAATAGTGTCCATGAAGGTCGCATCTACCA
GCTGAAGCTGTTCTGCGACAAGGACTACCCAGAGAAGCCACCATCTGTCCGGTTTCATTC
AAGAATCAATATGTCATGTGTTAATCATGAGACTGGAGCGGTTGACTCGAGGAAGTTTGG
TGTCCTAGCAAACTGGCAGCGCGAGTACACCATGGAGACTATCCTTACCCAGCTCAAGAA
GGAGATGGCAACCCCGCAGAATCGCAAGTTGGTGCAACCTCCAGAAGGGACGTTCTTCTA
GAGGAGTATTTACCTCCTGGCTCATCTCCAGAATTCAGATTCAACATCATCAACTTGTAT
TTATCTAGCTCCCGCGCTTAATTGTTTTCTAGTTCAATTTGATATATCGCCCTTCGCAGT
GAGTGACAGG
>Xa21_397
GGGGGCTTTGTTGTCTTTCATGCTAAGTTTGCAGAGAATTACAGGCTTTATTCTCGCAGT
CACTTTGTTAAAGGCATTGAGTTGTTGATTCTGCTCATCATTTACCAACTATTTGGTCAA
TCTTACCGCTCAACCATTGCCTATATTTTCGTTACATTCTCTATGTGGTTCCTAGTGTTG
GCATGGCTTTTTGCACCCTTCCTGTTCAATCCATCGGGATTTGAGTGGAAAAAATTGTGG
ATGATTGGTCTGATTGGAATAAGTGGATCAGCAATCGTGGTGGCATTGGGGTGTCACCAG
ACAAGAGTTGGGAATCCTGGTGGGAGATCGAGCTAGAGCATTTGAAATATTCTGGGACAA
TTGGACTTTTTGTTGAGATAATTTTGTCCGTGAGGTTTTTCATATACCAGTATGGCCTTG
TTTATCACTTAAATATCACAGGCGACAAAACTATATTGGTATATTTAATTTCGTGGCTCG
TGATTTTGGTGGTATTGCTTGTTATGAAGACTGTATCTGTCGGAAGGCGGAGATTTAGTG
CGGATTTTCAGCTATTCTTCCGTCTGATTAAGTTTATGATATTTGTTTCGTTCATCGCCA
TCTTGATTGTACTGATAGTAATACTTCATATGACCTTACGAGATATATTTGTGTGCTTTC
TGGCATTCTTACCTTCCGGATGGGGAATATTGCTGATTGCACAAGCTTGCAAGCCTCTTG
CTCGGCGAGCAGGGCTATGGGGATCTGTTCGTGCCCTTGCTCGGGCATACGAGATAATTA
TGGGAGTTCTTCTCTTTACACCAATTACTATTTTGGCATGGTTTCCCTTTGTGTCCGAGT
TTCAGACACGGATGCTATTTAATCAAGCGTTCAGTAGAGGACTGCAAATCTCTCGGATTC
TTGGTGGTCAGAAGAAGGAGCGGGAGCGGTCCTCTCGCAACAAGGACTGATCTTCTTTAC
CCATTTTGTGCTTTGTGGTCTTCAAGATTTAAGTATTTTGGCGTATGTATGTTGTAAATA
TTCCACAGGGCATATTGTATCTATTGTAGTGACAACTTCGCTCAAGCAGTGAAATATATC
CTCTTACTTGTAACATAAGATGTATAATTGGATAGTGTACAGTGTGTAGGAAACGCCAGC
ATGCCAMTTCGCAGTGWGTRAATACCGTATTTGTTTA
>Xa21_398
ACCTTAATATATGCTAAACAATATAGAATTACAATTATTTTGGGACGGAGGTAGTATAGT
TTATGCATGCTTTCAGTTTTTAAACATTGTCAGTGGTTTATGACTGTTAGATTGAATATA
TTTCTCTCTATCACACTATTATGTTCTGATTTTTTATAAAAAATATCCAGGTAATTACTG
CCAATACCATCTTGTTAATAATGAATTAATTATGCAATATCATCTTGGTAAATAAGTTGT
ATTTCTTGCTCCTGCTACATGCATTTAATACGACTAGTTTATGCAAATTACAATTGCTTC
CCTAAAAGTTATAG
>Xa21_399
GGGTTGTAGAGATGTAGCTCAGCAAATGCCTGACTTGGTGGTTGAAGTGATGAAGGATCA
TCTTGATGATGAAGGGGAGATGGAGACTGTTGATAAACTGTACTTGTATCGATCACTGGC
AGGAGCAAGGAATGATGCACCTTCATTTGTCAACATCTTGTAGTACTGCTACAGGAAGAA
GTTTGTTGTACTCACAAAACAAGTTTGTTCTATTAAACCTTATCATTGCTATTGTATTCC
TGAACCCTGATCAGTCTATCAGAATCAGACACAGAAGCTTCCCGCAGATGATTTTCAAAT
GCCGTGGGGAACTTCGATTATGCGGATCTCCAAATTGTTCTTTTCTTTGCTGACAATGAG
GCATATGAGGCTCTTCTTGATGTATGTATTGTTGCTGAGGAGAAGTTCGTCGAGTGAGCT
ACCTGATGCCTGATGGGGATCCGTCTTTTCCTTGCTGTGACTCGACTGATGCCWACCATT
TTACTGTTAGATGAAGAGTAGGAACTGATTCCAATCAGCAGGGTTAGATTAGCCATTCTT
TTGATCTGCTCAGACGAAGGAATGGCAATGCTCCAATATTCCATCATCCGTTGCCTTATG
TTTTAGATCTCAAAACTCAACTATGATAATTGTTTCCTTTTTCATTTTTTTGGGGTTCTC
TCTTGAGTTATTTTTGTAGTCCATTTTACCCCCCTTTTACTTGGTCACGTCGTCTGTATG
AAT
>Xa21_400
GTTAAGGAAAAGTGCAATCCTCTACTTCGTTGTCAGCATTGTTGTCATGATCATCTGCAT
AGTGTGCTACAATGTGGCCGACAAGCTTCCAGTTGTCATTCACTACAAGAACATCAAGAA
GAGGGCTCAGAAGGCAGAGGAAGATGGCGGGATGTCTGGATCAGCCTGGAGAACAACCTT
GTGGAGCATTGTTGGAAGAGTGAAGTGGCATGGGATAGGGATAGCTCTCATCTACGCAAT
CACACTCTCCATATTTCCAGGATACATCACAGAGGACGTGCACTCTGAGGCGCTCAAGGA
CTGGTACCCAATCATGCTCATCAGTGCATACAATGTGTTCGATCTTGTTGGCAAATCACT
TCCTGCCTTCTACTTCCTCGAGAACGCAAATATCGCTGTCGCTGGGTCATTTGCGAGGCT
CCTGTTTTACCCTCTCTTCTACGGTTGCCTCCATGGACCCAGCTTCTTCCGCACCGAGAT
CCCAGTGACCATCCTGACATGTCTTCTAGGACTCACCAATGGATACCTGACCTGCGTCCT
CATGACCCTTGCGCCCAAGGCTGTGCCAATCCAACACTCCGAGACAGCCGGGATAGTCAT
AGTGCTGTTCCTTGTGGCTGGCCTGGTCGTTGGTTCTA
>Xa21_401
GAGGGGACTTGGGATTGTTCAGAGAAATGATCTCAAGACATACTTCTCTGGATCCATCTC
TGTTCAATAGTGATTCATTCTCCACGAGAAGGAAGCTAGTCTCTGTACTACACCATGGAG
AACAACAGCAACAACCAGCCGCCTCCAGGGTACCCGACGGCAGCGGGAGCAGCTGAGCAA
GGCGGGAAGAAATCGCGGCGGGGAAGCACCAAGTCTAGGGGAGACAAAGGCTTCATTGAA
GGATGTATTGCTGCGCTGTGCTGCTGCTGGATCTGCGAGATGTGCTGCGACTAAGCCAGC
ACACATACGATTATACGTACATACAGAGTTAATACACAGCCAGTGGTATGTACGTGATGC
GTGAGACGCTCGATCGCTGTGCTATATATGTATACTGTGTGTATGTATCAGTGTATGATC
ATTAAAACCAGTTGTTTCTCACCGAGTTTGTTTTTTATCCGAGGGACTCGACCATCAGAA
TAACTGAAGAAATTACTATAGCTACGTGTGCCGTGTGATAGAAATTTTTCATGTATACTG
CGTCGTGTGTTTGGTACGGCTTCGTGTGATTC
>Xa21_402
GGCACACTCAGAAACCATGGAGGCCAAGTGCTCATCATCCTCCTTTTGCTTTCCGTTATA
ATAAGGGGAATTTGGACGCACCAAACTATCATGCCAAGATGGAACGGAAGCGCTGCTCGA
CTCGTCAGCTATATAAGCCCTGAAATGTACTGTTCTGCGGGCGCAAGTTCAGTGCCTTGT
CGGCAGAGTTGATGAGAGTGGCAGCTTGTTGATCATCAGGAACTAGAAGGACTAGAGAGG
GAAAGAAATTAAGGAGAAAGATGAGCTCCAGGAGAGTTAATAGAGCTTCGGTTTTCGTTA
TACTGCTCATCGTAGCGTCGGCGCTTTCAGTTTTTACTGCAGGAGGAAGGGAGCTGGTAG
CGCAAGAAACGAATCAAAAGGAATATTCTAGTGCTGCACTCGGAGAGGGAGCGACATCGT
CAGGCGAAGCACATCCAAGGAACCTTATGGTTAAGACAAACGACTACGGGCGCTATGACC
CTATCTCCAGCCTTCTCCAAGCCTCGCTTCAAGATTATTCCGAACTGATGATTAGACCTG
AACCTGACTTCCCCTTTGTTACGGTGTTCAACCACCGCTCAACTAA
>Xa21_403
AGAAACGTTGCCAAATCCCCATGTCAATACAGATTATTCCAACTTGACTGAGTCATGGAT
TCCTCATAATTCTAACATGCCTTATATTTCCTCTGGGCCACAGGGAGGGTTACCATACAT
GGCAACACAAGTACAAGACTCCCTCATGCTGAACTCCGCACAAGGGTCTTTTCCGCCCAG
AAATCCATTCRAATGAATGCTGATAGTGGTGGACAGATAAGCGAAGCAGTTTGCAACTGT
GTGGAACCTAAATGGGCCATGGGGTAGTCGGGTGTACCACACGCATCGAAGTATATTTGT
GTCAAATCTGCACATTGAAGTGAATATATATATCTCGGATTTCATACTCTCTGGTTTCCT
GTATATGAGAAAGGAGTGTTCAGAATACCAAACAGGCGGGCTGGAGTTCTTTTTTGCCTG
AAGCAAGCTGCCCTTTTTCATTGCTGTTACCCTGTCTGGGACCCTGGTGAAACCTGCGGG
TTTGTTCTCACCTGGTTGTCATTTGACCTTATTGGGGTCTGTCCTTGTTAAACCCAATTG
TCATTAAAAAAGGTCGTAGACGCATACCCATCAAATGACTAGATCATTTGCATTCTTTGG
TTCTTCAGCATGTAA
>Xa21_404
AGGGGAGTACAGACTTTTGCAAGGCACATGGGGGAGGTAAACGCTGCTTATGGGGCCAAC
CAGGGTCTGGCCTTGGAGACGGCAGCGGTACTTGTGAGCGCTTTGCAAGGGGTAAGAAAG
GCCTGTGCGTTGCACACAATGCGCTGGTGGAAGATAGCCGAGTCCGTGGTGGTCAGACAG
TTGGAGCTATTGCCCTGCCTGGTTCTACTGGTGCTGATTCTGATGTTAGTCATGGGACCC
TTCCTGGAAACTCTTTCAACTTTGGTGAGACATTTGCCGCCAACACCAAGCAGGCTCTTC
ATCATGTTCAATCACCTGTTTCAGAAGGCAGGGTGCATGGTGGCAACATTGTGGCTATGC
TTGCTAACAGTATGGATTATCAGAAGCAATTGAACTTTAGCACCGGGGCTAGCACCTCTG
ATCGCAACTGGCTGTAATACAGTTCATGCATAAAAAACACCAACCATTCCCTTCGCTGGG
CCCTGTTTCATTTCAACTGGCAAGTAACTTATATGTTCCTACCGTGCTGTGTATTTAGGA
ACTGTGGATCCTGATGATTTAGTGGTGCTGTGTTAATAGGGGGCTTCTAGTGCTTCGTTT
GTAGCCATCTTGTGTCATAAATAAAAGGAAAAAGTAGTGTAATTTATATTAGTGCGCAAT
TGTAAAATTCTAATGTTTGTTGAAGATGTAACATATCTTCGAAACTCATGTTGAGTGTTT
GTGATTGCAATATTAGCATTATGAGTGGTTCG
>Xa21_405
GGATGGAAGAAGCAACAATTAAACCCAGGAGGTGCATACATTCCAGTCAGAGAGAAGAAG
AGGATAATTAATTAGTGGAGTGGTAATTAAGCGAGATGAGGACGCAACGCAGCTCTTCTT
CTGCCGTTGCTGCTGCACTGTCCCTTTGCAAGGTTCTCCTGATTGTGCTCGCGCTCATCT
GCACCCTGCACACTGCTTCCGTAGACGGAGGGAGAGGAAAA
>Xa21_406
GGAGGAGAAGAAGGAGGAGGAGAAGCCGGCGGAGGCGCCGGCGCCGGCGGCTGAGCCGGA
GAAGCAGTAGTGATCACTCCAGAAGCAAGCAAAGCAAAGCTAAGCTAGCCTAGCTAAGCT
TAGCTGATGGTAATTAAAATCAAGATTAAGGTTAATGTGATCACACTCTCTCTCAGTCTC
TGCACAAAAAGTAAGTAAAAATCAAGATACACACACTTGGCATGCAAGAACATTTGTTAT
TGAATTCTTTCACCCTTTGATCCTTTCATCTCTCTCCTATATATATATGGTCGCCTCATC
GGTTGTAAATTAATTTATGTGGGGTTTCTTGGTTTTTTGGGGGTGATTAAACATGTGTAA
TTATATTCATATGTTTGTTGGTCA
>Xa21_407
GAGAAGCAAACAGCAAGAACTGCAACTAGATCTTACCTGAATTAAAGAAGAAAAATCTGT
AGAGTTGCAGAGGCTTTGCAGGGTATCAGAGATGATGAGGAAGCAATACTCTTTCACTCT
TTGCCTGATGCTCCTGCTTGTGGCTGCTCTGCTTTGCACCATGAACACCATCTCCGTCGA
AGCAGGAAGGGGCGGTTACAATTCAGTGAACCCCGAGAAGGAGCGGTTACAATTCAGTGA
ATCCCCGATGGAAGGAGTGGTTACAATTCAGTGAATCCCGATGGAAGGAGTGGCTACAAT
TCAGTCAATCCCGATGGAAGGAGTGGTTATAATTCAGTCAATCCGAATGGGAGGGGTGGC
TACAATTCGGTCAATCCCAATGGAAGGAGTGGCTACAATTCTGTCCCTACAAACGGCGGT
GGCAGCCCATAGCTCTAACTGGGCCAATAGAAGCAAGCAAAGCATTCATGAACCAGTCC
>Xa21_408
ATAGTGGTAGAGCTGCAGGTGGACAGCRGGGCTTCTCACCCATCAACACAGGAACTGAAG
CTGCAGATGATGTGGCTACTGGCCTTGAATATGGGAAGGTATCTTCAACCGAGCTGGTAC
AGGCAGTCCACGATATGCTTTCAGCTGCAGGGGTAAGGATGGATGCTACAAAGGAAACAC
TTCTACAGACTACTCTTTCCTTGCAAGACCAGCTTAAAGAATCTCAAGTGGCTCTACTCG
TGGAGCAGGAGAAAGCGGAGGCAGCAGTTAGAGAAGCTGATGTTGCCAAGTCAGCATGGT
CATGTCGTGTCTGCCTGAATGCGGAGGTCAACATGACTATAATACCATGCGGTCATGTTC
TTTGTAATCGATGCT
>Xa21_409
AGCAGAGGTGGCGCCCGGCGTCCTCCTCCTTCCACCGCATCGTCGCTCGCCGAATAAGAT
AATACATAAAGAATGGCCGCGCACAACACATCTATGACATGTGAGGGTGACTATGAGACT
GAACAGAAAAAGCAAGCCGCTGCAGATGTCCTTTTCCACTATTCACAGTTTGTTATGGTT
TGCATTGGTGAGGGTGTTCGCCCAACTGATCTGAGGTTGCATCTTATGAAGGAAGTTTCA
GGAATGGCCGCTTCTCTAAAGAAAGAGCCACAGCAAGCAGCTGCCTCTCCGGATTCTAGT
GAACCATCTTCTTCAGGGACAACGAAATGAGACATGAATGAGATCTTCTAAGTTCTTCAA
GAAGTATGACAGGAAATAATGAAACAAATAGGTTC
>Xa21_410
TATGAAGACCATAAGGCCAAACATGGCATTGCTTGGGCGCATCTTTGTTAACAAGAGCAT
GGAGTGGTTGGAATTTCAGGAGGCTGTACAAGCAGGGCACAAGGGTAGATACGGGCAAAT
CAGACTGAGGAAACCAAAGCAATCTATTTATACTTACCCTGCTCCAGACTGTATGTGTCA
AGGGTAGACTGCTAAATTTTGCAACAAAAGACTAGATTCTTTAGTGTGTGAAGCTGAAGG
ATTTTTGCTCGGCGACCAGTGAATGTTACAATGAGGTTCTAATTGTTGTCAGTTTCTTAG
GACGACAAGGTTCTTTGGATATAGGGTTGGGAAGAAGTTTTGGTTGACCCTATTAGCTTA
TTCAGCTGACTTAATTTTTACCCTAGAAAAAATTTCAGTCTCGTTCAACATTCAGTGTAA
ATTTGTTAGG
>Xa21_411
GGAGGACGACGGCGAGGGCGAGGACGATTTCATCAATGATGCTGGGGCCGACCTTCCAGA
CGAGGATGTCGTTAGGGGCTCAAGGCATCGTTCAATGCCTATGAGGGATGAAGAAGAGGA
TATTGATGAAATTGAAAGACAAGTAAGGGAGAGATATGCAAGATCTACTCATATTGAGTA
TGGAGAAGAAGCTGCTGAAGTAGAACAGCAAGCTCTCTTGCCATCGGTGAAGGATCCAAA
GCTATGGATGGTGAAATGTGCGATTGGGCATGAGAGGGAGACAGCGATTTGTCTAATGCA
AAAGTTCATTGATAGATCAGATCTCCAGATAAAGTCAGTTGTCGCGCTAGACCATCTAAA
GAATTATATTTATGTTGAAGCGGAGAAGGAGGCCCATGTCAAGGAGGCTTGCAAAGGTCT
ACGAAACATTTATGCTTCAGCAAAAATAACATTAGTTCCTATAAAAGAAATGGCAGATGT
CCTCTCTGTGGAGAGCAAAATCTGTTGATCTTTCTAGGGACGCTTGGGTTCGAATGAAGC
TGGGTATATATAAAGGT
>Xa21_412
GAGAGAGTCCAGCGTKATATAAACTGAGGAGAGCTTGGATTTCTCATCTCCATTATCTTG
CATTCTTGTTCTTGATTTGCATCTCTTCTTGCTCTTTGGAGGATTTACTACTATTGAGTA
GTAGTGATCATGAGCTACCAAGGTCCTCCTCCCGGCACCGCAGGTAATGAAATCTCTTGG
TTTCTTGATCTGATTGGAGAACTCCCTGGTTTGCGATTTAACATAGAGAAAAATAATTGT
GAGAGTTGTGTGTGTCAGGTCTCTT
>Xa21_413
GTGTTAATGGTGAAGAATTGGGCAAGCTTCGCCGGTCATCATCGTTTGAGCTGAGATCTG
GTGGTGATGATCCAGATCTCTCTTGGGTACACACACTGGTTAAGGAATCTCCACCAGAGA
AGCAAGTCACTACTGCTGAATCCATAAACTCTGTTGGACCTTCACCACTGATGCCTCCCA
GTGTAAGCAACGGTGAAGGTTCTAGTCTGAATGCCCCGCTGGATGGGCGTGACCAAGCTG
CTGTTATTGGAGCATTGCTTGAACAGATGCAGCTTGATCAGCATATTGGTAGTCTAGCAA
CATAAGCGCTGAATGAGCCTGGAAAGTGCAAGGAGTTATTATTCTTAGTTAATGAATTTG
GAGTAATTTTTTTCCTGTTCATTGAGATGGTCAACAAGCAAAAGGATGGATAGCTGATGG
TGGTGATTCAGAGATTGGTTTTCTTTACTTTATTGAGGTAAATCATATACATTATTGAGG
TTCCAGTAGGTTGAAAGATTGAAGTACCTTGATTGGGGTCGTTTCAAGACCGACCCAGGT
AGAATCGCACCCCGGCAGCTTCAATTCATCAGTCAAAAATATTTCCCTGTTTTGTTAATT
AACCCCGTTAAAAAAGAAGACTCGTTTGGTGTTTCGGAATTCTTTTCTTTACCTTAGCGG
TGTTTATTTTGTTTATTATGATATTGATACTTGATGTACTGATGGGTATAAGGTTGGTTA
CCAGGCATGCTATAGTGGTATATCAAGTCCCAAAGTATTCTTTTTCTCCCTTTCACCATT
TGTCGAGGATCATACTATGGCCTTGTTTTGGTCAGATCTTGAGGCCTGTATAATCCTTGG
TATTT
>Xa21_414
GCAGCGTTTGCAGGGCGTGGGCGCGCGGCGGACATGGCCGGCGAGAAGAAGGTGTTCGGG
TTCGAGGAGGTGGCCGGCCACAACGTCACCAAAGATTGCTGGCTCATCATCGCCGGGAAG
GTATATGATGTTACTTCTTTTATGGATGAGCACCCTGGTGGCGATGAAGTATTGCTAGCA
GTAACTGGCAAAGACGCAACCAATGATTTTGAAGACATTGGCCACAGTGAATCAGCAAGG
GAGATGATGGAGAAGTATCTCATTGGGGAGATTGATGCTTCAACCATCCCAGTAAAGCGT
ACTCATGTAACTCCCCAGCAAGCGCCCGGCAACCCAGACAA
>Xa21_415
TATCTGCTATGAAAGGAAGCCGCCAAAAGAATGGGATGGCTTCACCAACTGAAAGTCGCC
ACGTCAAATGGGCCCCTGACGTGTATGACCCCCCTGTGACATCTGTATGTCATTCAGTGA
ATAACAGTTACCAGCGTCGGTCCAAATCCCGGAAGAAGGACAAGAATAAGCAGAAGCAGA
AACAAAAGCAAAAGGGTAGGTCCAAGAAAAACCACCAGAATGCTATCCAGAGTTCAGCAG
TGCTCCAAGCTCCTGGCGAATTTGATAGGCTAAAGGATGCTGAAACCACAAGTAGTAATT
CAGCACCAGACGATCTCAACAAACATGAGACCGATATATTGGATTATGGCATCAGCAGTC
AAGACGCCAAATGCGGAAGCAGCTTTTTGCGTGAATCGGCTGCTAAAATGCATTTCTCCA
CTGCTGAGGCTTCCTGAAGAAAGTATAATGAAACCTGCAGATTCACCCTTAGTATGTAAA
TATGATGGATGTGTAG
>Xa21_416
ATCTACAGTACACGGTCAGATATACATACCTGAAATCAATTGGATCCTGATGATACTCTG
CCTGGCTGTTACTCTTGGCTTCAGAAACACGAAACATTTGGCAAATGCACAAGGTCTGGC
GGTTATAACTGTTATGCTTGTTACCACTTGTTTAATGTCACTGGTCATTGTGCTTTGCTG
GAACAAAAGTATCTTCCTTGCGCTCGGTTTCCTGATTTTCTTTGGCACAATCGAAGTACT
CTACTTCTCAGCTTCCCTTGTCAAGTTTCATGAAGGCGCATGGGTCCCAATTACCCTTTC
CTTTATATTTA
>Xa21_417
TTATTGCTACATTGACTAGACTATTTGATGAAACATCTAAAGCTATGGGTGGATCACAAG
TTAAAAAACGTGAAATCGAAGACAACTCAAGAAAGATCGGAACACTATTTGCAAAACTCA
ATTCTGGGGATATATCTCCAAACGTTTCATCAAAACTCATTCAGCTTTGCAGTGCACTTG
ATAGCGGTGATTTTGCCACTGCGATGCACCTTCAGGTACTTCTGACAACGAGCGACTGGG
ACGAGTGTAACTTCTGGCTTGCCGCATTGAAGCGTATGATCAAGACGAGGCAGAATTTCA
GAATGTAAACGAGTGCCGCGTTTTGCAGCTAGTTCTGTATACACACACCTTTTCGACTTC
TTACAAAAGTTGTTAGTGTTAGCAACTTATGAGGGTTTGTCTGCACAGTACTGCTATCTT
GCTTCTTGTGTTCCCTCCTGCCAATTCTACTGAAGCTTGTCGCTTAAAAGTGGTCTGTTG
TCTGGGCGATTACTTTTTGATAGTTCTTCGACATTCCTTTGTGAGGATCAGTCCTTGGGT
GATGGTGGTTGGATTTTCACGAGGATTTA
>Xa21_418
ACTAGTGTCACTACCAGTGTGATGCCTGCTGCACAACGAAGAAGAAGAAGAGTGCTGCAG
CAACCCCAGAGGAACTGGAGGTGAAGAGGAGGCGTGTACTTGACGCTGGAGCAGCTCAAG
GAGAAGTGAAAATATGTACCGTGTGCAATGTGGTCGTCAACAGTCAGAAAGTTTATGAGT
TTCACATAATTGGTCAGAAGCATAAGGCCATGGTACAGAAACAGCAAGCGCAGCCACCTA
TAGCCTGAGGTGGAAAGCAACTATGCTTGCTCATTTTTCTCCGGTTCTATTTTGTTGCAA
CAGAGAACAGAATGCACAAGCTCCTGTACTCCTAA
>Xa21_419
TTGTGCTAGTCACTGGGGTTCATGAAGAAGCTCAGGAAGATGATCTTCACAATATTTTCC
GGGACTTTGGGCAGGTCAAGAACTTGCATTTGAATTTGGATCGCCGAACTGGATTCGTGA
AGGGATATGCTCTTATTGAGTATGAAACTTTTGAGGAAGCTCAGGCTGCAATAAAAGCAT
TGGATGGAACTGAGCTTCTAACACAAATTATAAGTGTTGATTGGGCATTTAGTAATGGCC
CTGTCAAGCGCAGGAATATTCGGAAGAGATCACCAAGACGCTCCAGATCCCCACCGAGGA
GAAGATACTGAGTGCTCCCCACCATGTGATGATGGTGCTTTAGAATGCAAGAATTGCTTG
TAGGATTCCGGTTGTTTGCTTGGCCTCCTACCGTTAGTTTGATTATCAATATTAGCTCGT
CTGCGGTTTTCAGTCGATGACTGATGGTTCTGTGGCATTGTAACTCTTTTCAGTATATGG
ATGGAGCTGTGTTTACTGTTCAAGTTTGGCATGCTAGTTGCCGTGAATTGTAACCGCTGA
TGTTGGATCTTTGTGATGAGATGCTTGTTGCTTGGGGTGTTTACATCGTGTTGTGTCACA
TCTATGCTTGCGTTT
>Xa21_420
GCTATGAGAACAGAGCATACTTTGTGGATTGGCATATCAATGCAAGGAGAAATTGGGAAG
CTTGTTCAATTTTCAGTGAGTTTTTGATCATTTTCTTCTGGCTGGGATGCTGCATGAATG
GCAATTTCTGAAGCTCGATGGGCATTCGCTTTGTTTCTTTGTTTGTTTGTTACGAATGCT
GTATGCAGCCACTTCTGTAATAAGTTCCCGG
>Xa21_421
ATATAAGAACTTCAATGGGCTCTGCTGCATATGCGCCTGAGAGAGATGCAATGGTCTGGA
AAGTAAAATCATTTCCTGGTGGCAAGGATTACATGTGCAGAGCTGAATTTAGTCTTCCAA
GTATAACTGCAGAAGAATCAGCTCCTGAAAAGAAGGCACCAATACGAGTGAAATTTGAGA
TACCATATTTCACTGTGTCGGGTATTCAGGTTCGCTATCTGAAGATCATTGAAAAGAGTG
GGTACCAGGCGCTTCCTTGGGTTAGATACATTACAATGGCTGGTGAATACGAACTGAGAC
TTATATGAGTTCTCTCTGATATGGCTGCTCAAAGATTTTGATGCTAAATTTCAACTCCCA
AGATACATGTTTGATGCTCGATATACAGCATATAGTTGGCATTGGGACGTTGCCATGGAA
GTCTTTGAAAAGCTCAACCATGCAAGGTTTTTC
>Xa21_422
TGCACTTCAGAATATACCCAATCATATATGCAATTCCTTTCGTTATAGTTCTGGGCAAGA
GTTATGCTGGTCCTGCTGGAAGGCCTATTCTTACACAGTGGACTTCTAAGCAACATTTAC
AAAGCGATAAATCCAGTCCAAGTGTGGAAGGGGCAACATCATTGTTATCTAATTTATGGA
ATTTTCTGACAAGCCTTATAACAAGAAATACGATCCTGTTTGGATTACTTTCAGGATCTA
TGTTCTTTCTCTGGACTGGTGTTTTCTTCTACCTTTATGGATGGGAATTCTTAAATGAGG
CACTACTTTACCATCTTTCTCGGACCGACCCGAGGCATAACTTCTCGATATATTTCTACC
ACATATATCTGCATCATCAGCAAGGGTTCTCAAGTATACAGAAGCTCGCTTCTTTTCTGC
CACAGCTGATCGTGCAACTGGCACTCATTCTACGCTTCTCTAGGGATCTTCCGTTTTGTT
TGTTTCTCCAAACAGTTGCATTTGTTGCGTTTAACAAGGTCATGACAGCACAATACTTTG
TGTTGGTTCTTTTGCCTGCTACCCCTCATCCTCCCTTGGACTACCATGAAGCTGGAAGTG
GAAGGGTCTGGCCTGTATATTGGTGTGGATGGGGTCCCAACTGCACTGGCTGATGTGGGC
GTACATGCTTGAATTCAAGGGCCAAAATGTCTTCA
>Xa21_423
GGGSAYTCWGGTAATCGCAAGGAATAGTAAAAGATAGGAGGCGCGCGGCAAGAGGAAATC
GCGATGGTGGCAACTTGGATTTGCTTCCGGCAGCCTCTTCAACCTCTGGTTCTCGGTTGA
TCGGAGTTGTGATCGTCTGGGGCTCGGAGATTTTAAGAGTTATTAGCTTGCAAGGCTGTA
GGCAGATTCTGTTGATGCACTACAAGGTCTATGGCAAGTCATTATCTAGTTGTTGAGGTT
ATAAGCGCTGATATCCCCTCAAGCAGCAATACCTCCCAGACCAACTATTCTGTGGAGCTC
CGTTTCAACAGTCAAAGTTTCAGTACGACCATCAAAGAAAATGTTG
>Xa21_424
AGAAGTCAAAGAGGATAATGAGAAAGAAATTGCTGCTGCTACCGAGAAAGCAGTGAGCAT
AAAAGTACAAAAGTTACAAGCAAAGCTTGATAAGTGCATGGAAGAGACCGGGTTTCTTAA
TGATATTCATGAAAATCTTGTAAAAAACATGGAGATGTGGAGGGAGAGAATTCAAAAAGT
AAAAGAAAGGGAACAAGCTGCCATTAGATTGAAAGATGAAAAAATTGAGAAGCTGGAGGA
GGAGCTAAGGGATTTGATAGCCCATTTTGAGCGCCAAAATACCGTGGCAGAAGCTTCAGA
GTCAATGTCAAGCGATATAAACGGTAGCACAATTCTCCCGGTACCATCTGAATCATCTGC
AAGCAGCAACAGCAGCATCAGAAATTAGGATTGAGATTTGTTACCGTAAGCTGTATTTCA
GCGTCAGAAATTAGTCGG
>Xa21_425
AGTGGCTCCTTTTGGGTTTGTAGGTTCAGTGATAGGGGCAGGATATTCTCAAAACAGGAA
ATAAGGGCAATACAAGTTGGTCCTAGTGGTTTATTTTTTACTGGGGATGGAACTGGTGAG
CTGAAGGTGTGGCAATGGGTTATTGATGGATCCCAGACCAAATGAATATAGTGTACTCTA
GATTAGTTTCCCCCCTTTATTTGGTGAGGGATAAAGAACACATGCATAATGATTTGAGAT
GTGGTAGGCGGCCAGTTCTGTCCTTGCATGTCCTAAATTTATTCTCCGAGGGTATGAGAT
TCAATTGGATCGCCTTGCAGTTAGATTACAAGCTAAGTCTCACCATGGACGAGAGTTTCT
GTCCTGGAATGAGTTTCACGTGAGGGCAATAATTTCTTGTAATATGTAAAGCACTGGAAG
TCTGGAACCAACAAGTACATCTGATCACTCTTACGATGTGCTGGTAG
>Xa21_426
ATGGTTTTAAGTGATTGACAGGACGGATGTTTTCCTGGAGAGGTGTTGATGCTGCTACAG
GCCGTGTTGTGGTTGGAATTATCCCATGGCTACTTTTAACCTCTCGTGTCAGCAAGTTAT
TGTGCCAGAAACTTGCCCCTATATTTCTGCACCCATAGCTCCTTTTGAAGAGTTCGATTT
GCTCACTGTGGTTTTCAGTTTTGTTCTTACAGTTTTAAACTGTAGACTTTCTACATGTAG
CTATACAACATCATGGTTCCTATGATGCCTACTTCCTGTAAAATTTTGTTGCGCCTAT
>Xa21_427
TGGGGGCACCGCTTTGGAGAAACCTTCTCGTACAAGGATGTCATTGTTGGTCTATGCATT
GGCTTTGAAGCATTTTAGTCCTAGGTTTTGACGAGGCCTTCGCTTTTCTGGTTCCACCTT
TGTTTCACGGTGGGCGACCACGTCGTGTCCTCCTTGTTTGATTTTGCTAGGTGGAGTCGG
AGCTGTTTCGTTGTGGTAACGAAGCTAGGCAACGATGACATGCTGCAGTTTCTTTCTAGG
GGTGTTGTTGCTAGCCGTGAATAGGATGTGGCACTTAGGTGGCTTTGGCTGAAGTCCTTT
GTGGGATGTCAAGCCCACTTGATCATTTTGGCAGCGTGCTAGGTATCGACGTTTCATCCT
GAAGTCGGAGCTGCTGTGTCGCATGGCGGCAAGCTCGGCAACGATGACACG
>Xa21_428
GCAAAACCTTACATTGAGGACGGAGTACATCCGCATAGTCTAATTCGCAGTTATAGGACT
GCTGGCCATTTGGCAATTGAAAAGGTCAAAGACTTGGCCACTAGCATTGAAGGTAAAAGC
CTTGAGGAAAAGAAGGAATTGCTAGCCAAGTGTGCTGCAACGACACTCTCATCAAAGTTG
ATAGGTGGCGAGAAAGAATTTTTTGCATCTATGGTTGTGGATGCTGTTCTTGCCATTAGC
AATGATGACAGACTTAACCTTCTTGGAATAAAAAAGGTTCCTGGAGGCACCATGAGAGAT
TCCTTCCTTGTTAACGGTGTTGCCTTCAAGAAGACATTTTCCTATGCTGGATTTGAGCAA
CAGCCAAAGAAGTTCTTGAGTCCAAAGATTCTTTTGCTGAACATAG
>Xa21_429
GCCACTATTTGAGCGGTCTGATGAAGTGGAGGTGAAGCCGCATGCTAAATCGGCTCCTTC
CTCGCCGGTGGGTGGATCAGGGTTTGACTTCTTCAATGATAATGAAACTGCTGTTGCGAC
GGAGAATCTTAGGAGGATTCTCCATCTGGATATTTCCGATCATTGAATGATGGGAGGATG
GAAGGGTAGTGTCTGTATACATAGGTTATCATCCACTGACTTTAGTTGTTCACATGCATA
GTAGTGTATAGAGTAATGAGAATAATAAGTTAGGTAGTACTGTATGGTCAAGGTTATGGT
GGAGGTGGAATTTTGTAGGTGAAGCATCTTCTGAAAGTTGGGTAGTGAAAACTGTCATAT
ATAGGTGTTGTTAAGGTGGACAGTGGGGTAAGGATAGGGTGGATGGCAGTTGACATACCT
TCATAGCTTGGGCTCACCTATGATGTTTTAGGTGTAGTATAAAATCTTATTTGCATCCAT
GGCACCTGTGATGAACTGACAGTGGCACTCTGCCAGTGCAGAAACATCTGCGGTTAGTTC
ATTTCAGGTAGAATAGCATAGTCTGGCAGCTTGTTAACGATAGCATACATTCTAGTATCT
TAGACCCCAATCAGATGTTAAATAGTTCTAGGGAAACTACTTTTCTTGCATTTCTTTGCA
TACATATAACCTCCTAGCTAACTGATTCTCACCCTTCAACCATCCTGACTTCCCTGGTGC
TCTACAAAGAACACCAATATATCTCCTCACTGGCTCTTCTGCTTTTTGGAAGGAAGAAGC
TGGGTGGAAGATGGAAGCTGCCCCTCTCTTGCTCCCTTCTATGTCAATACTAACTTTTTC
CCAGTTTGTTGCATATCTATCATGACATGTTCTCTCCACCTTCATTCATTCTAGATTCAT
CTCATGTCTCTTCACAAGTTGCATTTAGTACCAACCTTTATTCAAATCATCATACACCCT
CCGAATCCCTTTCCGCTTTCATGAGCTCTAGTTTTCTACTTCTCTTCAAGTCTCGATGGT
CTTGAGGAACAAAGTTAGACAATGATGTCTGCGGAACACGCAAGTCCCAATATGGTTGGC
TTTGCTGTTCATATTTACCCTATGTGAAGACTTGGAAGTTACCTGTCTTAGTTCCTGCTA
CATTACTA
>Xa21_430
GATAGCCCGGAGGCGAGGGTGGGCTTAGTGCATGGCTATTCCCTCTCTGCCTTAGATAGA
TCAAGCTAGCTCCTTTTCATTCTTGGAGAAGGATCGATTAGGAAGATAAGTTCTTCGCAA
ATATAGATAGCTTCTTCTTTTCTTAATTTTCTCCTTCTCAGTTCTCGTTCTTTTTCTTCT
TGATCGAAACCGATCGATCATATATATAGTTAGCTAGCATCCTTGTTGTTTTTAATCCCA
AGGATCTAAGTTAATTAATTACTTCTTGCAAATTTCATGCAAAAACTGATACACAGACAC
AAGTTCGATCTAATTTAATTTCGAGCTTTGATCATATCGTCCCCTTGATCTTTCCTCT
>Xa21_431
CCCCTCCACACCGAAACCAACTTATTTTGAGACTTCATCTCAATCTTTGAGCGCTGAGCC
AGGTTATTTAAGATTGGCATGGACAAGATGCTACCTACTGTTATGCCATATGCTTTCGCT
ACCAAATCTGGGAGAAGGATAGCATGGATTTAGCATGATATTTCTATTTTTTTGCCCTTT
TTTGTTGAATGATAGTGTACCAAGTCACTAATTGGTAGTACTTGCTGTATATA
>Xa21_432
GGGGAAGCACGGCCGCAACGGCTTCGAGGACGACGACGTCAATCCCTTCGCGGGAGGAAG
TGTTCCTCCTGCCAACAATTCTCGACTCCCACCTCTCTCCCATGAGCCAGCTGATTTTTA
CAATGTGGACATTCCTCTTGACTCGTCTAAGGATTTGAAGAAAAAGGAGAAAGAACTCCA
GGCAATGGAAGCTGAACTAAACAAAAGAGAAAGGGAACTGAAAAGGAAGGAAGAGGCTGC
AGCCCAAGCTGGCATTGTCATTGAAGATAAAAATTGGCCACCCTTTTTCCCTCTCATTCA
CCATAATATTTCAAATGAGATACCTATCCATCTACAAAGAATGCAGTACCTTGCATTTTC
ATCGTTTTTGGGATTGGCAGCCTGCCTATTTTGGAATATCATAGCAACCACAACCGCATG
GGTTAAAGGGGAAGGTGTTATTATCTGGTTGCTTGCTATTATCTACTTCATATCTGGTGT
ACCTGGTGCTTATGTGTTATGGTACCGCCCTCTTTATAATGCAATGAGRWTGGATATATT
AAATGAGCATTGTTGGCTACACAACTTTTTCACCTTTTAAAATATCTAATGCGCTAGTGT
CTTGTTCTTTTTCAA
>Xa21_433
GGTACTGCTTGCTAATCCCGATCCCACCTTCCTCTCTCTCTTGTGCGCTCCATCTCTTGT
TATTTTACTACTATCATCTTCAGGGCTTGGCTTCGATTCGTTCTAGGTTTTTCTTTTCTT
TTCTTTTATATATTCACTCTTGGTGTTGTTCTTGTATGGTCCGAAATGATCCATGTTGAT
TGGGGCTCTGCACTGCACAGGCATATGCATCCAATATCTTCTTCTAGGCACAATTAATTT
AATTTCTTGTGTGACTCTAGGATCTAACCTCGATTGGTGGATGTTAACTGCTAGTACCCT
GTGTTGCTAGTATGTTCTCTTCATCCTTCACTCATTACATGTCATCTAAGAGGTACATGT
TTCATGTTTGGGCGGTTTAGGGAGCGGTCTTATACTAAAAATCATCATACATGCCCTAAT
AAAAATTATATCTTCCCCCCCATATTACTGCAACTATTGTACTGCTGGTGCCATAAATAA
ACCAAATCTGCATTCATCACTTGCTAAACAAACCATTGCAAACTGAGTTTGATTTACTCA
ATGTTATGGATGGTGCTTATCTAATTGGCATAACAAGCTTTGTGCGTCAGGGTTCATCGG
TCATTGG
>Xa21_434
TGCTGAGCTTCATGCACTTATCATTGGTATCAACTTTGAGGAGGTTGACTTTGACAAGAA
TGACGCTGTTGACAAGATCATGGATGACTTCGACACGTCAGGCAATGATATCGTCGAGGA
GGCAGAGTTTGTCGCGGGGATGAAGAGATGGCTTAACGAGGCCAAGCGCAGCGTCCCTAC
CAGTGGTGCCTATTCCAATAAGTTCATCAGTGATTACCATGCGAGAACAAGGCAGGAACA
CGACCTTCTGGTGGACAGATCTGACGAGACAATTGAGAGCKTTGAGAACCCTGGCTGGTG
CATCACCAAAGCCGTGGGACTCCTGCTTCTCGGCAGTGCCATTGCTGCTGCATTCGCAGA
CCCGCTTGTTGATGCTGTCCACAACTTCTCCAACGCCTCGCACATCCCATCCTTCTTCAT
TTCGTTCATCGCCCTCCCGCTGGCGACCAACTCCAGCGAGGCTGTGTCTGCCATCATCTT
CGCTAGCAGGAAGAAGCTACGGACCAGTTCCCTTACTTTCTCTGAGGTATATGGTGGTGT
GACCATGAACAACACGCTGTGCTTGGGCGTGTTCTTGGCGCTCATCTACATCAGGAACCT
GACATGGGACTTCTCATCGGAGGTGCTCATCATACTGCTCGTCTGTGTCATCATGGGACT
CTTCACAAGCTTCAGAACCACATTCCCGCTCTGGACCTGTCTGGTGGCGTACATGCTTTA
CCCGCTTTCGCTCATTGTCGTCTACATCCTCGACTTCGTCTTTGGCTGGTCATAAGCAAA
TGCTTCTGAACTTCTGCTTCATAAGCTAATGCTTCTGAACTTCTGCTTTTGACGGTTACT
TTTTCTTCGGTTTGATCTTGTARATTTATCTCCCTGTAATTTA
>Xa21_435
AGTGTTTGAATCGAAGTACAAAGAAGGCCTCACAAGGGAGGAGGGAATACAACTTGTTGC
TGAGGCAATTCGTGGTGGTATCTTCAATGACTTAGGCAGTGGCAGCAATGTGGATGTTTG
CGTAATCACCAAGGGGAAGACAGAGTACTTGAGAAACCACCAGTTACCAAATCCAAGGAC
TTACGTTAGTTCGAAGGGATACAACTTCACCAAGGGGCAGACTGTGGTGTTGTCCACAAA
GATAACACAACTGAAGCCGAAGGTAGAGGTGACAGAGGGTGATGCAATGGAGGAGTGATC
TTGTGTGCTTACATTCAGACAAGCAGTCACGTTGAGAATATATGCTATCATTTCAGT
>Xa21_436
GGCCTSCTCGATCGTCTTCTCCACCTGCGCCGCCGCCGCCTCCTCAACTCAACTCTCTTC
GGCATCGAGCAGCAGCGCCTTCCACCATGCCGAAGCAGATCCACGAGATCAAGGACTTCC
TCCTGACGGCGAGGAGGAAGGACGCGAGGTCGGTGCGGATCAAGAGGACCAAGGACGCCG
TCAAGTTCAAGGTGCGCTGCTCCAAGTACCTCTACACCCTCTGCGTCTTCGACGCCGACA
AGGCCAACAAGCTCAAGCAGTCGCTTCCCCCGGGTTTGACTGTCCAGGAGGTTTAAGCAT
CAAAGCCAGACCATGCTGTTTGTAGCAGCAGGATTGCTTGCTCCCGTTCGCAATAGTAGC
TATTAGATGCTGAAATTTTATCTGTCTTGAGTTTTGAATGTAACACCCTT
>Xa21_437
AAGATAAGTGGTCGCTTGAGAAGGATGAAGGCATGGAGCTGCTCTTCTCGGCAGGTTTTG
AGCCTGATACCCGTGTACACTTTGGCTGCAACACAATAACCGCAGTACTGCGTGGTGGCT
TCTGCCTCTTCTTCTTTTCAGCAATAATGCTCTTGGTGAGCTACGAGGTGGGCATGTGCA
TCTATGGCAAGTAGGCCTGCCGGTATTGGAGACGTTAAGAACATGACATTAGGTGATCCT
ATCTGTATTTGAGGCAAACTAGGGACCTCCTGCTGCTGGCTTAATGTATTGCATTGCATG
ACATTACATGACCTCCATGTGTTGAACAAGGGCTGAGGCGGTTTAACTATAGCACTAGCA
GTACCGTTTTGCAGCTCGAGAGAGCTAGTAGTGTATGTATGAATTCCTCAGGTGCTATTC
GTAGTAGTAAGCGCGAATTGATTATTATCAGTTCATGATGGTGCTACTATTCATATTAAT
GTTTCTGGTTGGCATGGGCGGTGCTAGTGCAAACTGCAGAGTGCTGTAAATATTCCCCAA
ATCTGCAA
>Xa21_438
AGAAGAGTGTAGTGAAGGTGCCGGTATCCCTGGATGTGCTCCTTCATATCGAGACCAGGA
GAAGCAAATATTTGGTTGTGAGCACTACAAAAGGAACTGCAAGCTTGTTGCTGCATGCTG
CAACAAGCTGTTCACTTGCAGATTCTGCCATGATAAAATTAGTGATCATACGATGGAAAG
GAAAGCGACACAGGAGATGATGTGCATGGTATGCTTAAAAGTTCAACCTGTTGGTCCAAA
TTGTCAAACTCCGTCTTGCAATGGGCTATCCATGGCAAAGTATTACTGTAACATCTGCAA
ATTTTTTGATGATGAAAGGACTGTTTATCATTGCCCATTTTGTAATTTGTGCCGTCTTGG
GAAAGGTCTTGGTGTTGATTTCTTCCATTGCATGAAGTGCAATTGCTGCCTTGGGATGAA
ATTAACAGAACACAAATGCCGGGAGAAAGGGCTAGAGACAAACTGTCCAATCTGCTGTGA
TTTCCTATTTACATCAAGCGCGGCAGTTAGAGCTCTTCCCTGTGGCCATTTCATGCATTC
AGCTTGCTTTCAGGCATACACTTGTAGTCACTACACTTGTCCTATCTGCTGCAAATCCTT
GGGAGATATGGCGGTGTACTTTGGCATGTTGGACGCCTTGCTGGCTGCTGAAGAGCTTCC
TGAGGAATACCGTGATCGGTGTCAGGATATACTTTGTAATGATTGTGAAAGAAAAGGGAG
GTCTCGATTTCACTGGTTGTACCATAAATGCGGCTCCTGTGGTTCTTATAATACCAGAGT
TATCAAGACCGATACAGCAGATTGTTCTACACCAAACTAGTGGGGAATTATTCTTTCTTC
GTTTTTGGCATATGTAAATATAGATTTACAATACATCGTGTAGTTGTGTAGCATAGCTAC
CATATTTTTCATCCCTTAGCTAGTTCATTTTTGTCAAG
>Xa21_439
ARGGGGGAGAAATGACTGCTGAAACTGGCACGTATAGATGGATGGCACCTGAGGTAATAA
ACCATAAGCCTTATGACCATAAGGCAGATGTCTTCAGCTTTGCTATTGTTCTATGGGAGT
TGGTCACTACAAAGGTACCATACGAAAATCTGACACCCTTGCAAGCTGCACTGGGAGTAA
GGCAGGGAATGCGCATGGAGATCCCACCGAAGGTGCATCCGAGGTTGTCCAAACTGATTG
AACGATGTTGGGATGAAAATCCTCATGTGCGCCCCCTTTTCTCAGAGATTACTGTAGAAT
TGGAAGATATCTTACGGCATGTCCTGGTTTCCAAGACAGGAAGTCGACATCCCAAAGCAA
AGATACAAAAGAAATCGGCGCGATAGAGAGTACATGGGTTCTTTGTGACCTTGTGAAAAC
AGCTTAGAGGTTTTCTTCAAAACTACCAGGCTACTGTTTGTTGCTAGCACGGCAGCATAG
AAATGATTTTGTATATATGTCGGATGCTTGCATGTATAATATTTTTTACTCTCACACCTG
ATTGGTATGAGTTTTCTGTTTTGTCATGTAATA
>Xa21_440
NTGTGGTGCCGGTAGTTGATGGATTCTCTTATCCACATATTACAAAAAGAATGAATGTAG
CTGGAAGGCACATAACATCTTATCTTGTTGATCTACTCTCAAGAAGAGGGTATGCTATGA
ACAAATCTGCCGACTTTGAAACAGTCCGGGAAATAAAAGAGAAGCTATGTTATTTAAGCT
ATGATTACAAGCGTGAATACCAGCTAGGACTTGAAACCACTATT
>Xa21_441
AAGGGAGACATAAAAGAGAGGCAGCAACTACCACCAATACTTCTACTTCCTCAAGAATCT
CTCCTCTTCTTCTTCTCTATCCAAGAACCGCTCAAAAGCTCGAACCTTGCGCAATCTTTT
TAAATCCTCCCGACCATTTCCTCCGGGTTTGATTGCGAGGGGAAAGATACGAGCTTTTCT
TGGCTTCTTTCCCCTGCATTGGGAAAGATAGGAGTTGCTGCTGTTCTTGGGTGTCCTTGA
GAAGAACAGCTTGGGACATTCTTGGGTTGGGGTTTGATTCCCAGGTAATGGAACTCTGCT
TGGTTTCTCTTGGATTCCGTGCAGTATTTCTGCTGTTTTTAGTAGATAAATCCGTGGCAA
ATTACGTTGCGCCTGTGTTGGCTTTGGTTGTGGTTGCTTCATTTGGTTTCAGTTTGTTCG
AGCCTTCGAGGATTTGATTCTGTTTAGGTGTAGTTTTTTTTAGGAAGTTGGGTTAGTGTA
TTTCATCAACCAGTTTGAGAAGTTTTTGCTAATTCGATGTTCAGATTCAGCTGGGTTTAT
TTTGGGTTTTGCTGAACTTTATTCTATGTCAGAGAAGCTTTGATCTTCAGTTTTCTCGAA
TTTGCGCAGAAATGGCGTGCTCAGGTCGATCGTTTGCATGTTGAAAAGGATTCCTTTCTT
CAAGTTTCAGGGTCCTCTTTGCAGTTTGGGATGATTTGCCAATTGCAGAATTTCACCCTG
CTCAACTGA
>Xa21_442
ATATATGGAAGCCAAAGCCAAAGCSAGTCAGTTCATCAGTTGCAGTTCAGAGTTGCCCAC
TGCTACTTTACTTTGCAGCTATTTTGCTTCTGCTTCTTCTTGTTCTTGTTGCTGTTGGTA
ATACTGCGAGAGAAATTAATTAGTAGAGTGTTCATCTACTATCAATTTTTGATCGAGGAG
AGATGGCGGGAACGGCGAACTGCATCGACATCCTCATCGCCATCATCCTCCCGCCCCTCG
GCGTTTCCTCAAGTTCGGATGCGGGCATGAGTTCTGGATCTGCCTGTTG
>Xa21_443
GTGACAACTCTTTACACTCCAATGCCTATGTACATTTCTAATTTCAACTTTATCGCTTAA
ACTAACTAGTATGCCTCTCTGGTTACTAAAAACCACTGGTACAAGAATCAAATCTACGCC
TTATATTTCTCCAACATTATTGTTCTCCATAGCAGACTCGTATGTAGTGCCTGCAAGCAT
AACTTCTATTGTTGGGTTTTAAATCTGCAAGATTATTTCTGTGATACTTGTATA
>Xa21_444
CCAAAGGAAGCCACTAGAACTCCTGATACAAAGAAGCCATCTTCTGTTCCAAATGGCCCC
CCAAAGCTGACATCTCTTGTTAAATGCAATGATCCCACTAGAGATAAAAATCCGGGAACT
ACTTGCAGATGCCTTCTCCAGGGTTCATGGAGAGACTAGCAAAGATGACAGGGAGGAAGT
GAGAAACATCTTAGATGAAGTGGATGCACGAGATCCATTCAGAGTTGCTGTGACCGTTGA
ATCTGCGTTATTTGAGAGGCTGGGACGTTCGACTGGGGCTCACAAGGCAAAATACAGGTC
AATAATGTTCAATCTTAGAGCTGACAACAACACTGATTTCCGAAGAAGGGTTCTCCTTGG
CCAAGTGAGGCCTGAGAGGCTTGTTGACATATCTCCAGAAGAGATGGCTAGTGACGCGAG
GAAGCTTGAGAATAAGCAGATCAAGGAGAAGGCTTTGTTCGATTGTGAGCGTGGAGGAGC
CCCAAAGGCGACTACTGATCAGTTCAAGTGTGGCAGGTGTGGCCAGCGGAAGACGACTTA
CTACCAGCTGCAGACTCGGAGTGCTGATGAGCCAATGACAACATTTGTGACATGCGTGAA
CTGCAACAACCACTGGAAGTTCTGCTGAGCGCCAATCTGCTGAAAATGTTCTCCCGGCTA
GCGGTGTCATTTGAATTTGACAGGCAGGTTGGCTTCAATTTTCCATAAACTAGGAGCCTG
TTTCCTTTCTCTTTTACCTTTCTTTTCTCTTTCGGAACCTGATTTATTCAGATTGTACTA
GTTGACCGTTTCGCAG
>Xa21_445
AATGTGGATAAGATCAATGAGGATGACGGGTGAAACCATAATAACTGGGAGTGATGATTG
GACGGCTAGGGTGTGGTCTCTTACCCGAGGAACATGTGACGCTGTGTTAGCATGCCATGC
TGGCCCAATACTCTGTGTTGAGTACTCACCCTCAGATAAAGGAATCATCACGGGTTCCTC
TGATGGGCTTATACGTTTTTGGGAAAATGAAGGAGGAATAAGATGTGTCAAGAACCTTAC
GCTTCACTCGGCATCTGTTCTGTCCATTAGTGCCAGTGATCATTGGCTAGGAATAGGTGC
TGCTGACAACTCTATGTCTCTTTTCCATCGTCCGCAAGAAAGATTCGGGGGTTTCTCAAA
TACAGGATCAAAAGTTGCAGGATGGCAGCTTTACAGAACTCCCCAGAAAACTGCTGCTAT
GGTGAGATGTGTAGCATCGGACCTGGATCGGAAAAGAATCTGCAGCGGTGGTCGCAACGG
ACTTCTTCGGCTTTGGGATGCCACCACGAGTATCTAAGTTATACCACGG
>Xa21_446
GCTCTCCTCTATTGCAGCCGCCGCCGCTCCCAGCTCGCGCTCCCCTCTCCGMCGCCGCCT
CGCCTCCTCGGAGATCTTCGCTGCCCTTCAGCCAACATGGGGAAGACACGTGGTATGGGA
GCTGGGCGCAAGCTCAAGACCCACCGCAGGAACCAGAGATGGGCAGACAAGGCCTACAAG
AAGAGCCACTGGGGTAATGAGTGGAAGAAACCCTTTGCTGGGTCATCTCATGCCAAGGGC
ATCGTTCTGGAGAAGATTGGTATTGAGGCCAAGCAGCCCAACTCTGCCATCCGTAAGTGT
GCTCGTGTGCAGCTTGTGAAGAATGGGAAGAAGATTGCTGCCTTTGTGCCCAATGACGGT
TGCCTGAACTTCATTGAGGAAAATGACGAGGTGTTGATTGCTGGATTTGGTCGTAAGGGC
CATGCTGTGGGAGATATTCCTGGTGTCCGATTCAAGGTCGTCAAGGTCTCTGGTGTGTCT
CTCCTTGCTCTCTTCAAGGAGAAGAAGGAGAAGCCAAGGTCTTAGATTACTGGTACATCT
TGGTTGGCAAGCATGGAATAGACAGAATGAAGGCTTTAGATGCTCAAGAAGATGGTTCCT
TGCTATGTTTAAAGTGCACTCTCTATA
>Xa21_447
AGAACGCCATCTACTCCAATCGCATCACCATCTTCTCTAAAACCTACTGCCCGTACTCTA
TGCGTGCTAAGCGTATATTTAGAGATCTCAAGGAGAATCCTTATATTGTTGAACTAGATC
TCAGAGAGGATGGTAGAGAAATTCAAAGTGTTCTTCTAGACTTAGTTGGCCGTCATACTG
TGCCACAGGTGTTCGTGAATGGCCAGCACGTTGGTGGCTCAGATGATACAGCAAATGCTC
ATTCTAATGGACAGCTTCAGAAACTTCTTGGAAATAGCCAATCACAGCGATGATCTGTAG
TGAAGACTATCAAATACTCGTGTATGGCTAACATGTGTGAGAAGAAGGGGGCCGTCTTTT
CTCTTTACACAGGATCCTTAACAGAATGTTGCAGCTTCAGCAGTTTTTTTTGCATGGAAG
TGTTGTGACAACAATTTCTATGTTTGTGATTCATCTGTCAAGCGCATATTCTATTAACTG
CTGTGCCGGCTCTGTACTGTTTGTGACTTTGTGTTTATAAGTTATTAATTCCCCTTGTAT
TTACAATGACTAT
>Xa21_448
AGAGCTTTTATTTCTAAACCAGGTTTCTGATTATGAGAAAGAAATCGAGAGGATGAATAC
CATGTCCCAAGATGAATTTGTGGTGTACATAAGGAGGCAGAGCAGCTGTTTCTCAAGAGG
AACTTCATCATATAGGGGTGTAACAAGGCGAAAGGATGGTAGATGGCAAGCACGGATTGG
TAGGATTGGAGAAAGTAGAGACACCAAAGACATCTATCTTGGTACCTTTGAAACGGAGAT
AGAGGCAGCTGAAGCTTATGACCTAGCCGCCATCGAGCTTCGTGGTGTCCATGCTGTGAC
CAACTTTGATATTAGTAACTACTGTGAAGATGGTTTAGAAAAAAATTAGAAGCCTCATCA
GAGGTTCCAAAGCTACTA
>Xa21_449
GTACGTGATCTTGGCCGTTTAGGAGTAGGGCTCCTACATGTTTGGGGACAAGAGGGAAGA
GGCTCCTCTTTTTACATGTTTGGGTTAGTCAGGATTGGGGAATTCACTGTGGATTCATGC
GTAATTTGGGGGGTAAATATGATGATTGGTGGTGTTTCTTGGCTTTATCAGAGTTCAAAA
TGTGCTAAATTGAGCGCCTTTGCTTGAATTATGCCCAATTGTGAAGCATATTTTGGGCGT
CTCTGAAAATTGAGATATGTGTAGCTTCTGTATTGTTTTAGGATTGTTCTGTCAATTTAG
TTCGGGAGGACATCATTCCTGTATTGTTTTAGGATTGTTCTGTCGATTTAGTTCGGGAGG
ACA
>Xa21_450
TTTGTCCTTTTTTCCTGTTATGTATTTGGAAGGTGTTGACTGAAGACACAGCATTTGGTA
TGAGAAGGGACACGAAGCTTCACCCCTAAAACTTCAAGTATAAGGTAGGTATTGAAAAGT
TCATTAATGACTGCTAATTGTTATCTGACCACATCTTTTTAGAGGTTTTACTTTCCTTCT
AACTATATAGCAGATAATAACTGATTTTTGCTACTATAGTGGTTGAAAAACTCAGTTTGC
CACCTGGCCAATTGTCCGTTTATGTTTCTTTCCTGCCATTTTCTCTGTCTAGCACAATTT
AATACGTAGATTCTCCTCCCTCTTTTTCCCGTATGCTATATAGATTTCACCTATTAGTAT
TTACTAGTTTCAGTTTCAGCTGCCCAGGTTTCCCCCAAGCTA
>Xa21_451
NGTGGTGCTGCGTATATGTATTGGTTCCCAATGTGTAATAATTATATTGCCAAAAGGTGA
TATTTGTAGAATTGTAGATATACAAAAAGTTAAGCTTAGTTAGGTGATTTCATTGTTTCA
ATAGATAGCTTTTCTTTCCATTTTCTGAATTGAGGTCATGAGGGACATGAATCTATAGAT
GTCTTGCCAACAGTTTACTCTTGCTGTTATCAGGGCATTCAGTCCTACTGTGCTACACTG
CTATGAGTTCTTCTTTTATCGGACTGCTGGCTACAAGCCATAACATTTGGGTTTAGCATG
YCCATTACCTTATAAGCTATAACAGGATGGATATATCATATATGTAGTGTATCATATACA
TATATATAGGCAACAGCTTGCCCAAATTGTTGTCTAGCATGGTAAAGGTACATTCTTAGA
AATGTGCAAATGCCTGATAATATTTGGTCGTATATGTTTTCTACTGAAGGTGATAATCCA
CATCCTTTTTATATATGTATATGTCAGTAAAATAAACAGTAATACTTCATACCACACCTA
ATGTATCTATTATTTCTTATTTTGTAACTATCTGCCTTTAGCCTTTGCAATTTGTAGATG
GACGAGCTCATGAACACAAATGCAAGTA
>Xa21_452
GGACAAATTTGTGGTAATATGACATCGGGCGGAACTGAAAGCATATTATTAGCAGTAAAA
ACATCACGCGACTATATGCGAACAAAGAAGGGAATTACAAAGCCTGAAATGATAATTGCC
GAATCAGCACATTCTGCATACGATAAAGCTGCTCAATATTTCAATATTAAAGTGCGGCGT
GTGCCAGTGAACAAAGAGTTTCTTGCAGATGTGAAAGGATTCAAAAGGTGTATAAACGGA
AATACAATAATGATGGTGGGGTCTGCACCAGGATTTCCTCATGGTTTAATTGATCCTATT
GAGGAACTTGGGGAGTTGGCTTCACGATATGACATTTGCTTGCATGTTGATCTCTGCCTT
GGTGGATTTGTATTGCCTTTCGCTCGTAAGCTTGGGTACCCTATTCCTCCATTCGACTTC
TGTGTCAAGGGAGTTACATCAATCTCAACTGATGTTCATAAGTATGGATTAGCCCCAAAA
GGGACAAGCATTGTCCTATATAAAAATCATGAAATTAGAAAGGTAAAAATAGCCTTGGAG
TTTA
>Xa21_453
ATGCCCAAAGGATGAAATGTGATGTTGAGTTGAGTTCATATGCAATTAGAGATGTTGAAG
AGTACAAGAATTTCTGTGACCGTCCAAAGGATCAGAGGCCACAACCAGAAGAAGTCATTG
CGGACATTGCAGAGCACCTGACTACCATACACTTGTCGCGGTGTGAGCGTGGAAAGCGCT
GCTTGTACAAAGGATCAACCCCTCCTGAAGGCTTTCCCAACAGCTGGAGCGGTGCGACAT
ATTGTACATCGGATTTGTCCATTCACAAGAATGGTGAGGTGCATATCTGGGACAAGGGTT
TTGACGATGATGGGAATCAGGTTTGGGGAACCAAAGCTGGCCCTTACGAGTTCAAGCCTG
CCCCCAAGTCGAATTACGACGACATGTTCTCGCCGTTGAATTTCTCTGCTCCATTGACGC
TGGAGAAGAAG
>Xa21_454
GAACTACCTGGCGACGGGCAAGATGGACGTGCTCTCCGAGCAGCAGATGGTCGATTGCGA
CCATGAGTGTGATTCATCAGAACCTGATTCATGTGATGCTGGATGCAATGGTGGATTGAT
GACTAGCGCCTTCAGCTATCTTCTGAAATCTGGTGGCCTTGAGAGCGAGAAGGATTACCC
CTACACTGGGAGGGATGGCGCCTGCAAATTTGACAAGTCGAAGATTGTTGCTTCAGTTCA
GAACTTCAGTGTTGTCTCCGTCGATGAAGATCAGATTGCTGCCAACCTTGTCAAACATGG
GCCACTTGCAATTGGCATCAACGCTGCGTACATGCAAACATACATTGGTGGTGTGTCGTG
CCCATACATCTGTGGCAGGCACCTTGATCACGGTGTTCTTCTCGTTGGCTACGGCGCATC
TGGTTTTGCTCCAATCCGCCTAAAGGATAAGGCCTACTGGATCATCAAGAATTCCTGGGG
CGAGAACTGGGGAGAGCATGGGTACTACAAGATCTGCAGGGGCTCCAACGTCCGCAACAA
ATGTGGCGTGGATTCTATGGTCTCCACCGTGACTGCCATCCACACCTCAAAGGAGTAGAT
TCTGATCAGTAGTCCCCCGACCATCCTGTGGATGGTGCACAGTTGGTGATTCCGACATTA
TATATAAGCTAGAAATATACTTAGTTTATGCTCCATCTGCGCTGTTATTGCAGTTATGAT
AAGCAGCG
>Xa21_455
ATTCTCGGTGATACTTTAAAACTAAATGACGCTATTACCTACCTTTTGTTTGGTATAATG
ATACTTTTGCTCCTTGCTCCACTGGCAATACCAATAAAAATGACTATTTATCCAAACAAA
CCAAAAAGGGAAAAGACTAGCACCCTTGCACCATCTTATTCGACTGATAGTTTGTCTGGT
CCGGATCAAGAGAATTCAGAACCACTTCTTGGTGGCACTTCAACATTTGTCACTGGAGCC
AACGATTCTGATGAGGCTACTGATGTGGATCTTCTTTTGGCCGAGGGTGAGGGAGCCGTG
AATTTGAAAAAGAAAAGAGGGCCTAGAAGGGGGGATGATTTCACATTCCGAGAAGCATTG
GTTAAGGCAGACTTTTGGCTACTATTTATTGTGTACTTTTGTGGAGTTGGAACTGGTGTC
ACTGTTCTGAACAACCTAGCTCAGGTTGGGATGGCTGTTGGTGCTGATGATACTACTATC
TTGTTGTGCCTCTTCGGCTTCTGCAACTTTGTTGGCCGTATCCTTGGTGGGTCTGTCTCT
GAATATTTCGTAAGGTCAAGAATGCTTCCTCGCCCTTTCTGGATGATGTGCACACAAATA
ATCATGGTGATAACCTTCCTCCTTTTCGCAACTGGCCTTCATAGCTTGATTTATGTGTCA
ACAACATTTCTGGGCATATGTTACGGTGTCCAATTTGCTGTCATGATCCCGACAGTCTCA
GAACTTTTTGGGTTGAAGGACTTTGGGTTGATGTACAACTTCATGTTGTTAGTGAATCCC
CTAGGTGCATTCTTCTTCTCAGCTCTTCTCGCTGGTTATATCTATGACAAGGAAGCTGCG
AAGCAGCAGCCAGGCGTGTTGGAACCTTCAACCTGCCTTGGGCCTGACTGTTTCAGGCTT
ACCTTCTACGTTTGTGCCATCGTTTGTTGCTGCGGAACCCTAGTGAGTGTGGTTTTCATA
GCGAGGATAAAGCCAGTTTATCAGATGCTCTATGCAAGCGGATCGTTCAGACATCCTCGG
AGTCAACAACTCCACTGATGGCACGCGCATGAACACAGACTATTTTGGAGAGAATTATCA
GCTCGGTGTGTATAGTTGGCTTTCTTATCACTTCATA
>Xa21_456
GGACAGATATACATTGACAGGCAGCTGCATAACAGACAGATATACCCACCCATCAATGTC
TTGCCATCTCTCTCTCGATTGATGAAGAGTGCTATTGGTGAGGGTATGACCCGTCGAGAC
CATTCAGATGTGTCTAACCAGCTTTATGCCAACTATGCAATTGGGAAGGATGTCCAGGCC
ATGAAAGCCGTTGTGGGAGAGGAGGCGCTCTCTTCTGAGGATCTGCTTTATTTGGAATTC
CTTGACAAATTTGAGAGGAAATTTGTTACACAAGGAGCATATGATACAAGAAACATCTTT
CAGTCACTTGACCTAGCATGGACATTGCTTCGCATATTCCCTCGTGAGCTTCTCCATCGT
ATCCCTGCGAAGACATTGGATCAGTACTACAGCAGAGATGCTACCCACTGATCTATGTTC
AGAAAAATCAAATGTTTTCTCTCAAGTGCAGCTTGAATAAATTGAAATGTTTGAACTTGT
GGCCTTTTTGCTGTAGTTATATATAGTCCGGTCCTATTCTTTCTGTCGGGTGAGCATAAT
TCGTTCGTAGATCACTTTGTCACGGCAACTTCTGTAATATTGTGCCATTCGCAGTGAACT
T
>Xa21_457
GAATGTGGAGAGGTGGATGAGGGAGCTCAAGGATCACACGGACGCCAACATCGTGATCAT
GCTTGTGGGGAACAAGGCAGATTTGCGCCACCTTAGAGCTGTCTCGACTGAGGATGCGAA
AGCATTTGCTGAGAAAGAGAACACTTTCTTCATGGAGACGTCAGCCCTGGAGTCAATGAA
TGTGGAGAATGCCTTCACCGAAGTGCTCACCCAGATATATCATGTAGTGAGCAAGAAGGC
TCTTGACATCGGCGATGACCCAGCTGCACCACCAAAGGGGCAGACCATCAATGTTGGTGG
CAAAGA
>Xa21_458
GTATGCAGATGCAGCAACACAGCTACCTCAAACTGCCAATTCTTCATATATATTACTCCT
TGCATCAAAATATATATGCAATATAATAGTTAGCTATGTGTACGACTTAAGCCATGCACT
ACTTCGGCATACTAGCTAGATGCTTTCTTAGTTTCTTTCAATCTGTTCTTTGCCAAAAGA
TGTTAGCAGAGACACCTAACCAATTGAGTGCTGATTGAATATTAGTAGTCACATAAGAAT
TTTTTCTGAAACGACCTTAGCTTGTTCCGGTTGTCTTTTTACATATGACGGTATCTGAAT
CTTGTTAAATTTACCTCCGATAGCTACAATTTTCAGAGTTTCGTCAGCTTTGATCCTCTC
CATTTTTTAATTTTTGATGCAACCCTCTTCATTATCTGAAAAACTTTTTAAATCTCAAGA
GAGAAAAATCATTGGCTAATTTAGTCCTCACTTAAGTATTTAGTTTATTCACGCGTTCTT
GTCAAGATGTTGCCATGGATTTGATTCTGCCAAATTAAATC
>Xa21_459
AAAAGGGATTCTAATATGTGGCTTTTTTTTATGCGAGCTCTCAATCACAATAACCATCTT
AATCGATCTGTGCATTTCTATTTGTGTATATCTCTGAATAGAATTAGAAGAAGTGGGCAT
CGAGAGAAAGCTAGCAGTACTATAGGCCATGTTTATGTTCTTTGGTGGGTTCAACATTGA
TCTTTGCGACAGGCTAAAAGCAGCCGCCATGAGGAGGACATATAGTAGATAAGCCCGTCA
TTTTCTTATTTTCTTTGCTGCTCTTTAATGTCAGATACAACCATTGTGTTCTTCATGTTC
CTTTTCCCTTCATTTTTTATCTTTTTTTTAGATTTTGCACCAGGAAGGCATGTTCTAAGC
TCAAAATCAGACATTTTTGCATCACTAATAGATGATGTTGCCTCATCACATATTTTGAGT
ATTGTGCTTCTCAAAAGTTTCGAGCACATGTTCATATGAAATCAGATAAAATTGTTGGTC
ATATTTACAGTGATGTTGCCTCATGCTGGGGTGCACA
>Xa21_460
GACCCTTCCCTCTCCAAGATTTTCACCGCGTCCAGGATCGACATCGCCAACACATGGCAG
ATGCCTCAGGGTGGTATTGATGCGGGAGAGGATCCGAGGGAAGCTGCTTTCAGAGAATTG
AGGGAGGAAACGGGTGTTACATCTGCAGAAATGGTGGCTGAGGTCCCCGTTTGGTTAACA
TATGATTTCCCTGTCGATGTGAAAGAAAAGCTGAATGCTAGGTGGGGAGGAACGAACTGG
AAAGGACAGGCTCAGAAGTGGTTTCTATTTAGATTTACTGGGAAGGAAGATGAGGTCAAC
CTTAATGGTGACGGATCTGAGAGACCGGAGTTTTGTGAATGGACATGGATGACACCTCAG
CAAGTTATTGAAAAGGCAGTTGAATTCAAAAAACCAGTATATGAGGCAGCCCTGAAACAC
TTTGCCCCATATCTACAGTCAGATCCAGCAACTACAACTTCATCATAGCTGCAACGAATT
TCCTGAATTTCTTTATATAGAGCGCTCTCATT
>Xa21_461
GTTCATTGTGGGAAACCAATTTCTAATATGTGGTGAAGGGTTGCAAGCTGAAGGGATGCC
AAGCTTGGAGGAACTCTCCATCGATATTCCAAGCAAGCGGGTAGGTCAGTTCCGTGAGCA
ATTTATCATGGAACCAGGAAGTTCCATGGGATGCTACTACATATTAAGGCAAGATCTATA
CATCATCCAAGCCTGAAAACATGTATAATTTGTAAGGGATTGCTTTGTTTGCAGTTAAAT
CCTATTTATGCTGTCATGGTGCCACGGTGGGATTCAGATGGTTCAGGATTGTTGAAAGTT
GCTGATGAAGACTATACAATCCACGTCTCAAGACACTTAACTTTCTCTGACTAAGTAATA
TCGTGAAGTCTTCTGGCTTCATCATTTTATGACTTCTTGCTACGAGAAAATTTGTAATGC
AAAACATTTCCTATTGTTGTCTGTAGGGAAATTAAGACATCATATATATATATTTTTTGC
ATAGGT
>Xa21_462
ATGTTGAACTTTTTATATACCTTGGAGAACCTTGTCAAGTTTGTCAGCTTCTTCTTACTG
TCTCTCATGGTGTTGATGATTCTTCATATCCAGCAACTATTGATGTTAGAGTTGGCTCCA
GCGTAGATACCCTTAAGCTTGTTCTTGAGGGTGCTTGCATTCCACAATGCTCCAATGGGA
CGAATTTGTTGATCCCACTTACTGGAAGAATTGATCCTGAGGACTTAGCTGTGACAGGTA
AAAGTGCTCGTCCAAATATTCAAGAGAGCACTTACCTTCCTTTGCTGTATGACTTTGAAG
AGCTGGAAGGAGAATTAAACTTTTTAAATAGAGTTGTTGCATTATCTTTTCATCCATCGG
CCAGGGCAAGAACACCAATTACTCTTGGTGAGATTGAAGTGCTTGGGGTTTCTCTTCCAT
GGGTGGATATGTTAACAGATAGCAGACGTGGCCCTGATTTTGTAGAGCTTCTACATGAAA
AGTTGTCTAGTATTCCTGGCAATGTTGGTTCAAAGGAATTTGCAAATTCTTCAAATTCTT
TCTTGCCTCAAAATGGTATTGTTGGTAGTGAAAGAGCCTCTTCTACTAAAAGCTCTTCAT
CAGTTCTACAAGGCAGTTCAGCAAATTTTGTGGACTTTCTCACTGGTGATTTTGACATGA
CCG
>Xa21_463
GGCGTTGGTCTGTCCCCTTCCACCCCATCGTCGGTAGCCACTGCCTCCTCATCTATTTTA
CTCAGTTTAGTGCTAAGCAGAAGTCACCCTTTCCTTCTCTTTCGTCCAGATCTGAGCTTT
CAGTCAACCGATTCCAGCGTCTCCTGTGGCTCCTGTGGCTAAATCCTTGTCCAAGGATGC
ATCTAGCTTTAACCCCATCAAAAATCATGAGCTACTGGATCATTAGTCAGATGCTCTTTG
TGTACTAGTATTTTGTTCGGATAGTGGGCATGCTGTTTCGCTTTGTTTTCTTGTTCTATT
TAAGTTGATGCATCACTAGATGTGTTTTTATTTTCCTTGTTAGACCTCTTACCAGAAGTT
TTTTTGGGTGTGTTCTTGGATACTCTACAAATCCCCCAATTTCTATGCTAGCTGAACAAA
TTAGACGCTAGTTCTTTCTACAAATGGTGAGCTTCCTCTGCCAGTTGATGTATTTCCGTT
TCTTTCACATAATATTTAACTACTGACATGCTTATGGATGACTATCAAGGATGGGTGAAA
GGCTAATGAATACTAATCTGAGGTAAACTTCTCTGAATGATGTCATTGCAGGCACTGGAG
GCTGTACTTATGCTGATCTAATTGTAAGTTTATATGTTATACCATATTTGTCAGGCTCAG
AAACCAAAAGAAGGAAATGCTATGTTCAAGTTTGTGTCACTTAGGCTGTATTTCTCATTT
TTCAGTATGTTGGCATTGAAGTATGTA
>Xa21_464
GAAAGAGGATGAAATAGTTCCACCTCTGAAACAGGAAGAGATTGCTGATTGTTTACGTCA
CAATGTGAGGCTGCAGCAGAAGCTTGAGGAGTGTAGGGGTTAATGCAGTAACGCCAGAAT
TTTACCGATCAACATGACTGGGGATCTCATCGAGCTGATAACCTGTGGATGTGAAGCTGT
ATCTTGATGGTTTTCGGCAACCAGTTCAGCCGTCAGTATGACCGTCTAGCTTAACAAATT
GAGTTTTTTTGTTGATGTTTCAGCGATGTGGGGAGTTTCATGAGTAGAAAATTTTCCCTG
CTGAAAAGAGGTTTTAAGGTTTTCTCCCTCATTTTTCCAGAAGGAATACTAAATGAAATT
CTGTCTGGTTGG
>Xa21_465
TCATTGATGTAGCAACTTCTCTTGCCAAAGTTGCGGATGTCGATAGAAATCTTGGGAACG
AAAGCATGGCAGTTGAGGGTTTTGAGGAAGCAATTAAATGCCTTGAGAATTTGAAGCTGG
AATCTGGAGAGGCCAGTCTTGAGCAGCGGCGTCTCTCGGTTCTCGACTTTCTACAAAAAC
AACTGGATGACAAGTGATATGCACGGTTCTTTGAAGAGCACACTCACAGGATATATGTAC
TATCCATAACGAGGATCAGCTCCAGTAGTCTCTGTGATGCATATGGAAGGGAGTTGCTCC
AGAATGAATGGTAACTGGTGTGTATTTGAGGTTTGCTGCGACACAGAATAAATACTTTCG
AGTTGTATATGTTTCTTGTGTCTGCCACGGGTGGAGACCTCTTTGA
>Xa21_466
AGGGGCGGATTTGGGACTGCTGCTGCGTTTGCAAGGGGATCGTAGCGCCGTTCTATCTAG
GGTTTAGGGCCTTTGGGGTGGTTTGGGGTTTTTGCTGTAAGATGCGTCTGATAGCATCTT
GGTATTTTAGGTATTCTTGGGGTTTAGTCATAGAATTGGGTTTTGGAGTGGGTTTGTGGA
GGGGTGATTGGAAAGTTGCAACTCTTTTGCCGTGAATAAATCTGCAGTGACATGCCTTTC
CTTTCACTTCAAAACCAATGCATTTCGGTAATGTCTCAAAATTTGTTTTGTATATGGTGG
TTTCGGCCTTTTTGGTTGAAGGATAAGTATTCCCGTTTTACGAAGTATACAGATGGATGA
TTTTTACCTGAATAACATCTCTTAATAGCTAGACCGTACCCACTTTGTTTCGATTCATCT
CTGTGCTTGGTATGAACTTCTTTTCGTGTATAGTCCTTTTATTTACATATTCCTTTTAGC
GCAACACTTGGATTTTCGTATGGTTCGCATATTTGTGTTGTTTCATAATCCCCTTGTAAG
TTTGTATCTTAAAATTTTATGGTTCCAATGTCCTATTATTATTTTTTTCTGTGTTTTTTT
GACAGTCTTCTACATAACATGATGGTCTAATTGATTACTTATCAGCAGACAACATTGTTA
AGTTAACTGACTGCATTTTGTTATTGGGACTTCCATCAAGCTTATTATTAAGTATATGAA
ATTGTTAAGTTAA
>Xa21_467
ATAATGGAAGCGATGGAGGCCGAGCTTGACCTTGTTGTCTGCATTACCGAAGGGATACCT
CAGCATGACATGGTGAAAGTGAAGGCTGCTCTGAACAAGCAATCAAAAACTCGGTTGATT
GGACCAAATTGCCCTGGTATCATTAAGCCGGGTGAATGTAAAATTGGAATCATGCCAGGT
TACATCCACAAGCCAGGTCGTGTTGGGATAGTATCTCGCTCTGGTACCTTGACATATGAA
GCGGTGTTTCAAACAACAGCCGTAGGCTTGGGGCAGTCAACGTGTGTTGGCATTGGTGGT
GATCCCTTCAATGGCACGAATTTTGTTGATTGCCTTGAAAAGTTTGTTGATGATCCTCAG
ACAGAAGGTATTGTTCTCATCGGAGAAATTGGAGGTACTGCTGAGGAGGATGCTGCAGCC
TTCATTCAGGAGAGCAAAACACAAAAGCCTGTTGTTGCATTCATAGCTGGACTCACTGCT
CCACCTGGGCGTCGCATGGGTCATGCTGGAGCAATTGTGTCAGGGGGCAAGGGTACGGCA
CAAGACAAAATCAAGGCTCTCAGAGAGGCTGGGGTTACTGTTGTTGAGTCACCAGCGAAG
ATTGGTTCAACTATGTTCGAAATTTTCAAGCAACGCGGAATGTTAGAATAGGGAGAGCAA
ATGGTACAGTAGAGAAACATTGGAAAACTTTTTGGTGCTCGTGGGCAACAGCGAGCAATT
CCTTTGTAGAGCCGCATTGCTGGCCGCGGAACTACTCAAATCTTTCTTTTACCCTAGCCT
TTTCCT
>Xa21_468
GGTCAACGCGTGCTTGCATGGGCCATGCACGTGTGCAGTTCACGTGCCACGTACASTTAA
AAYTCCAGGGCAAACTGGAGGAGACAACACCTACCACCAATTAATTAACTTAATTATTAT
TACTCATCCGTCCCAAAATATAATAATTTTTAGTCTCTAAAATTTATCTTAAAATATAGC
AACTTCTTTACGTATATTCTCTTATCAACCAATTATAACCTTCCATTAATTAAATTTCTT
ACATATATATATATATATGTCTCCTCTTATCAATCAATCACAACTGTCCTTTTTTTTCAT
TTTATTCCTTTAACTTTCGTAATATATCGGTATATCCTATCTTAAAA
>Xa21_469
AAGGCTCGTCTCCTCGGGCTTCATTATCAGAAGGGGGCAACTTGTTTTTAGACGCAGACA
ACTCGGGAATCTGATGAGCCACCATTGCTCTCTGCTACAAGAGCACACAAGGATACAGAA
GATGTAACATCTGATTCTGAGACATCTGCTTTGATTTCAAGATTGACAGAAGAAAGAAAC
TCTGCTATTCAGCAGAACAATAAACTTCTCGAGGAGATGGACCTTGTGAGGAGGGAAATT
AGCAAGCAGAATGGTGGCTTCCCTTTTGTGTTCGTGGTGGTCGTTGCTCTTCTGGGAATT
CTACTGGGGTATATCATGAAGAGATAGATGAGCTTGTCTAGTTCTGTTTCGTTAGGCCTT
TTCTTTCTTAAGAATTGATTTGTTGTCTGCATTTTCTGATGCATTTGCTCACATGTTCTA
CACTACTACCGCATAGCAAATTCATCCTAGGATCTGGTATATTCTGTAATTGCGTGCTTC
AGATTGGCTGGCTA
>Xa21_470
GAGCTGGTGTTCCCCAGGAAGGACACCATCACGTTCGAGGTGTTGATGAACGAGGAAGCC
ATGGACCACGTCATGTTGGCCGTGGCGAGGAAGAAGGCGGCCAAGACGATGCAGAAGGAG
GAGMGGGATCTGCAGAAATTCGCCGGGGTTCTTACCTCGGCACCCGCCGGGAGGAGATGG
GTTGCGGATGAGCTTGCGGTAGTGGCCGAGTCAAAGGAGGTTGCTGGTGATATGATTACT
GAAGCCGTGCTGGACCAGGTCCTTGGTGACAAAGCTTTCGAGAAATTTGGGAAGTGGTTC
ATCTCACTTCATTTTTCAGATCAACTGGCAGGCTCTTACAAGAAAGTCCTTTCTTTCAAG
TTTGTACTGCCAGATTCAAGCAACATGGCTGAGATGACAAGATTAGTTGCTCTCGTGCCA
TACTACATTGATTTGGGCGGGCGTTACAAGCTCAGCAACCATGCTCGTTCCAAAACTGAA
GCTGCAAGAACAAAAGCTGCCCAGGAGGCTTTCAGGGAACAACAGGGTCTAAGGCAGGAA
GCCCTTCAAAGGAAGAAGGCTGAGAAGAAAAAACTTATGGAAGAGGCAGAGGCCAAATTG
AGCGCCGAGGCACTCCGCAAGAAAGAGGAAAAAGAAAGGGCTCGTCAGATGAAGAAGTCC
ATGCCCAAAGTTAAAATGCTCCGTTCCTAGTAACATCAAGGATATATCACAGCACTGGCT
TTAGCTATTCAGTTGCTGATTACCTTATTGTTCAGTGCCTGCCAGACTCTTTTATGTTCT
TTTGGGCCATCAACTTTTCTCTGCCATGGGGGGGATACAAGCGAAAGGAAAGAGGTGAAG
ATAATCTTTTGCTGTTGTTTCAGCTTGTCGCTTGTTGGGGGATTAATTTGAAACGCTGAG
CTATGCCTA
>Xa21_471
AATATACTTCATGATGGCTCCAACACTCTGTTATCAGCCAAGCTATCCCCGAACTTCATG
TGTTAGAAAAGGTTGGCTGATTCGTCAAATTATTCTGTACTTGATCTTTACTGGTCTTCA
AGGCTTCATTATTGAGCAATACATAAATCCAATTGTTGTGAATTCTCAACATCCATTGAA
AGGAGGACTCCTAAATGCTGTAGAGACTGTTTTGAAACTCTCACTACCAAATGTTTACCT
GTGGCTTTGCATGTTCTATGCTTTTTTCCATCTCTGGTTAAGTATACTTGCTGAGATTCT
TCGATTTGGTGACCGTGAATTCTACAAAGATTGGTGGAATGCAAAAACATTGATGAGTAT
TGGAGAAAATGGAATATGCCTGTACATAAATGGGTTGTTCGCCATATTTACTTT
>Xa21_472
ATCCCGGCGGTCGCGATCATGCCCTCGCCGCTCTTCCTCTGGCGGTTCAAGGTTGTATTG
TTTCTCCTATGGGGTTTATGCTGTTGCAAGATAGGTTGGGACTCTGTTATGAGAATGAGT
GCTGATCTGCGAGACTTATTTCTTTATGAAGCTTTCTTGTACTACAATCCGCTTCTTCTT
GTGGCTCTGATGATTTGGTTATGGGGAGTAAACCTGTGGGTCTTTGCACAATCATCAGTG
AATTACGCAAGGGTGTTTGATCTTGCACAAACACATTTATCGCACCGAAGAAATATGGAG
GTGTGCTACTTGGCTTACTTTGATTGTTCCCACGAGTATGACAGCTTACCTATATTTGTA
CTCACATGGAGAAGTGTCCCTTGCTGCATCTCAACCAGTTCTTTTATATGCTATCCTTCT
TATAGTCCTCTTATCTCCTTTTGATATGTTTTACCTGTCGTCACGCTTTTACTTTCTGAG
GACAGTGTGGCGTATAATGCTTCCATTGCAAGCAATTACATTCCCCGACTTCTTTTTGGC
TGATATTTTTACATCCATGTCAAAGGTCTTCTCAGACTTGGAACGTTCAGTTTGTCGCAT
GGTCAATCGGCAGGTTGCAACGACCGCTTGG
>Xa21_473
TTTGTTGAAGCCTCGCCTTTCGTACATTCTGTTAATGATTCTGGCATTGTTGTGAGGAAG
CACCTGATAATTATTACAACAACCTCTGTTCGACCACACCAGGCATATTACTTAAATCGT
CTGGCTTATGTGTTAAAAGATGTCCCGCCTCCTCTTCTGTGGATAGTGGCAGAGTGGCCA
TATCAATCCCGCGAAACTGCAGAAATACTGAGGTCTTCAGGGGTCATGTACAGACATCTT
ATCTGCAATCGGAATACTACAAATATAAGGAAGATTGTTGTCTGTCAAAAGAATAATGCA
ATTTTTCACATTAAGAAGCACCGTCTAGATGGTATAGTGCATTTCGCTGATGAAGAGAGA
GCATACTCAGCTGACCTGTTTGAAGAAATGCGGAAAATAAGGCGTTTTGGTACATGGCCA
GTAGCAATACATGTTGGGACAAAGTACAGAGTGGTTCTAGAAGGCCCCCTTTGTAAGGGT
AATCAAGTCACTGGATGGCATACAAATCAGAGAAGGGGTGTATCTACGTTCGATTTCCAA
TTGGTTTCTCTGGATTTGCTTTTAACAGCACTATACTTTGGGATCCTCAGAGATGGAACA
GCCCCACTTTAGAGTCTATTATAGTCCATTCAGGTGGCAGAGGTGGCTTGCAGGAGTCAA
GATTTATCGAGAAGCTTGTTGAGGACGAGAGTCAAATGGAAGGCCTTGGGGATAATTGCA
CTCGTGTTATGGTCTGGAATTTTGAACTGGAACCTCCTCAAGTCAACTACCCAATTGGCT
GGCTGCTGCAGAGGAATCTGGATGCTGTTGTGCCAATAACATAACTGTCCTGCTGCTCCT
CTTTTTGTTTGCCATCCTAGTGTGAATGATGCCTTCCTGAACTTGGTAGCGTCCAGGATC
ATGAGAAGCTGCTCTGCCAAGATCTGGTCCAAATAATGTCATA
>Xa21_474
GTTTGAATATGTTGGCTTGATGAGAGGCTTTTCATTTGCACTTCCTTCAGTACATTTTTG
CTGTGGTTTGTGTAGGTTTGTTCTGTTAAACTGTTTATTGTGTTTCTACTCTAACCTTTC
TGTTTGTTGCTCGGCCAGTATTTTCGTCTCATTTTTAACTGATAGACACCCAGCAGAGCT
GACTCTTTAGCTCTTCCCAGATGACGGTTCCTATATACTCTTATTGACTTATTGTAAGTC
AGCTTGTGTTTGTGCTCCAAGTGATAAGTTCGACACCTTTTCTAGGCTAGAGCTTCTGAG
GGTTTTCATTCTGCAGATTGACTAGTTTATTACTTTATTTACACTGTGATAAGTTCATTT
GTTATTTTTTTCATTGCCATATTATTTATTTTGTTCAAGAAACCAGAGTGTATTGAAGTG
GTACCTTTTGGACTTCATGACAGTCGTCCATATCATAAAACCAAAGCACTATCCACTTAT
GAGCCATGATATTTTGAGAAATAA
>Xa21_475
ATATGTAGAATTCCATGCCGCCATCAGTGATGCCAAGCAAGCAAGCCACAATGTCTGCAC
CTAGGCCTTCAGCGGCTCCAGCTACTGCGTGCTGCAGWTGGTACCCTTCCATTACGGTGA
GGGGGTCTTCCAGATTAGCTATCACGGTGGTTCCTTGGTGTGCCCATGGGCATCTCACCA
ACTGTTTGATGAAATGCATGGTCGAGGTGCACTCCTGTTACTGTTTGAATCCTTATTATT
ATCTCATATTTACTCTATTTTGCACTGTATGTTGTGATTGAAAGCTCTGCCTATGTAAAC
TAAAACTGAATTGTTCCTTGGTCTCCAATACTTCATATGTTGCAGGCAAATATTTCATTT
CTGCAGGGTAGAACAACATATTATTTTAGTGTATAGATTTTACTATGAGATCCTTCACTT
TTTAATGACTATTGGAGTCATGTCAGTATGTTAATAGTGATATAGATATGTTAACCTGTC
CAATTTTACCTTATATTCCCAACACAATAGCTTTGTTTCTTGACTGAGATTTATTTGTCT
CATGTTTCTACTGCATTCAAAAGTTTGCAGATCATTCATATTTCATAATCAATCAGCAAA
CCTGGACATTGTTTCAAGGGACATGTGGACTTGGCTACAGTATATCTATTTGCTTGATCT
TTAGTTGCATGTAGACTCCTTTTGAGATTTATTTATTTTAACCCACAAAAAAGGAGATTA
TTTATTTTAAGATATGTCCCTTTATTGTTCAACTGCGACTGATTTGGAAGTTCATAGATA
ATGAGATGTAACAGATGGGCCATTAAAAACTCTCTGAGTCCGTTCTATCAAATGTAAAGT
AAGATGCCATGCCCTTCCCAGTATTACCTTATTACTGTTATCTGCCTTCTTTTATTGAAT
>Xa21_476
AGAAGTTGCAGATCCAACACCAGGACTTGCTGTCTCAGAAACCGGGCGTTATCAGAACTT
ACATGTTCCGGTAAAGTTGATGGAATGTTTTCTAAGGGTTGCTGAGGCAAACACTAAGAG
AAGTTTAGAAACATGTGGAGTTCTTGCTGGTACCCTGAAAAAGAGAACCTTTTATGTGAC
TGCCTTGATAATTCCAAAGCAGAAATCTACATCTGATTCATGTGAAGCGACAAATGAAGA
TGAATTATTTGATGTTCAGGACAAGGGCTCGCTTTTCACTCTTGGTTGGATTCACACACA
TCCAACACAGTCCTGCTTCCTGTCTTCCATTGATCTCCATAATCATTATTCTTATCAGGT
GATGTTACCTGAAGCAATTGCAATTGTTATGGCACCTACTGACACAAGAAGAAAACATGG
TATATTTCATCTCTCTGATCCTGGTGGTATGGGTGTGATCCATGATTGCCCGGAGAGAGG
>Xa21_477
GCCATCGGATCTTCAGTCTTTCTCAGACTCTCTGAAGTCTCGCTTAAATGCTGTCTCTAT
GAAGTACAAGGAATCTATTACAAAAAGTACTCGAGGATGGAAGGAGAGACTTTTTTCGCG
TAATTCATCTGTGGCAGATCTTGGTTCTGAAGTAAGAAGAGAAGTTAATGCTGGAATTGC
GTCCGTATCAAGGATGATGGAGCGTCTGGAAACTAGAGGTAGTAATGGTAGAACAAGTGA
TGGCCCGGCAACATCCTCTACTGAAGTTATTCCCAGTACAGAATCAAGCAATGAGAGAGT
TAACGAAAACAATCCAACTACTGCAGCGACAAGTACTAGCAACACTTCTGCGTCTTCTGC
CCCTTGTGTTACAACAACCAGTTCAAATTAGTGCATGTTATAGGTTCTGAAAGAAGGCCT
GCACATTCCCATTCTTCTCCATACAAAGGCATGGGCTGGTGACCAAGAGCGACGTCATGA
TGTTGTCATCCTCAGCATTGCATAAA
>Xa21_478
GTACATTTCTCACCTCAATGCATTGCCCCTCTACTGCTATTGTAACAGAGCTTAACCAAC
TAAGTTACTCCAAGAAATTACTTTTTACCACTTCACGTAGTGACCTAGAGTAATTAGGGG
CTACAGTCCAGGTTAATTACCAAGTGGCGTGTTAATTAATCATGTTACAGTTTTGTACTA
AACTAATCTAGCATAAAAGTTGTGCAAATTGTCACCTAACCTGTGTGAAATAGGAGTGGC
CTAGTAGTGGTAGATCCAATTACCCGACATGTCGGCCAGGCATGCATGTGCGTCTCCTGC
CGTTACACGGACAACGGACAAAAACAGTAGTTAATGCCTCATTTTTTAAAACTTTAATGC
CTCATTTGAAAAGTCCATATCAGTCCCTGGCAA
>Xa21_479
GGACATTTCCTCAACAATTTCAGATCCAGGACCTATTTGGGACTCTGAACCAAAGTGGGA
CAATGGGCCAAAATGGGATACAGAGCTAACCTGGGAGTCTGACCACCCTATTGAACTCCC
TGGACCACCAGAAGACAATGAAATTGGACCATCAGTGGAACTTGTGCCAAATTTGGATGA
TAAATGGGTAGTCAGGAAAGGACACTTTCTTGGTGTTCTAGTTTGCAATCATTCATGCAA
GACAGTGCAAAGTTTGAGTTCGCAGGTTATTGCACCAAAAGCCAACCATGATGACAACAC
TTTGGACTTGCTCTTAGTTGGTGGAAAGGGTAGATGGAAGTTGTTGAAATTTTTCATACT
TCTGCAATTTGGTCGCCATCTTTCTTTGCCTTATGTGGAATATGTGAAGGTAAAGTCTGT
CAAGCTTAAACCAGGTGCAAACACGCACAATGGGTGTGGAATAGACGGTGAGCTTTGCCG
CGTCAAGGGACATGTACTCTGCTCCCTGCTACAAGAGCAATGCATGCTTATTGGCCGGCA
AAGCAGACAA
>Xa21_480
CAAAGCATCAACAACTGAAGAAGGTCGTTGATGAGAAGCTGCTTAATGCTGTGGACACTG
AGAACAGCTTGTTAACTGTGAAATCCAAATTGCAGGAAACAGCTGAGGTAGAGATTGATG
TCTTAAACAAAGAGCCTCATGGTAAAGCAGGACAAGTTGATGGGAAAGAGAACGGTGTGT
TGGCCGTTTCTGTAAATGGTGTTACCCCAGAAGATGTTCAGTTGACAAACGAGAAGTTGG
CCAGTTTGAGCGTCTGTTAAGTTTTTTCTCGTCATTTCAGCCATTGAGGGGTGGTGTAAG
GTGAAGGGCTATATAGGTTGGGAAGGCAGCAATCAAGGCAATTCAAGATCCATTTGAGTT
TCCTTGTGAGTTTCTCCGTTGCTTTTGGTTAGGACTTGGAGGTGGTTTCATAGGAGAGCT
AGAAGTTTAGCTGATTGTGTCTGGTGAGATGTGCGGATAGCAGTAGAGGTTTTTTGGACT
TTTGGTTTTCAATGATGGATCATTGGTTTGCGCAGTTCCTTTTCTTTTATATTCTGTTCT
CTTTTGCGTTGG
>Xa21_481
ACCACCTTCCTCAAGTGGCTCGCCTTCTTCGCCGCCGTGTACCTCCTGATATTGGATCGG
ACAAACTGGAAGACCAACATKCTGACCGCTCTCTTGGTCCCTTACATTTTCTTTACACTG
CCTGGTGGGCTGTTCTCTCTGTTGAGGGGAGAAATTGGAAAATGGATTGCGATCATTGCT
GTCATCCTCCGTCTCTTCTTTCCTCGCCATTTCCCTGATTGGTTAGAGCTACCTGGTGCT
GTGATCCTTCTCATTGCTGTTGCCCCGAACCTGTTTGCGAGCACCTTCCGAGGCGACTTA
GTTGGCATCTTCATATGCCTCATCATTGGATGCTACCTGCTTCAAGAGCACATCAGGGCG
TCAGGTGGATTCAGGAACGCCTTCAGGAAGGGCAACGGAGTGTCCAACAGCATTGGCATC
CTCTTGCTCTTCATCTACCCTGTCTGGGCCCTGGTGCTGAACTTTCTGTAGGCGCCACCG
CTTCAGCGCTTCTCTACACCATCCAGCTCCGATCGCTGTTCGTTCTTGTGTACATGTCTT
GTACGGTGATTTGGTATCTGGTGATCTGGTAGTATCGTTTTGAGGAG
>Xa21_482
TGGAAGGGACACGGCTGGTATCTTCAGAGTCCACCAATTTGAAAAGATCGAACAATTCTG
TGTCACAAGTCCAAATGACAATGAATCTTGGGAGATGCATGAAGAAATGATTAAAAATTC
AGAAGATTTCTACAAGGAGATTGGCCTACCGTATCAACTTGTCTCCATCGTGTCTGGTGC
TCTTAATGATGCTGCAGCTAAGAAGTATGATTTAGAAGCATGGTTCCCTGCATCAAAAAC
CTACAGGGAATTAGTGTCCTGCTCAAATTGCACAGATTTTCAAGCAAGGAGACTTGGTAT
AGGTTATGGCCAGAAAAAGAATGACGAGCAATCCAAGCAATTTGTTCATATGTTGAACTC
AACGTTGACTGCCACTGAGAGGACCCTTTGCTGTATTTTGGAGAACTTCCAGAAGGAGAA
TGGTGTTGAAGTTCCAAAAGCATTGCAGCCTTACATGGGTGGAATCGATTTCCTTCCTTT
CAAGCTGGATAGCAAACAAGTTGCTCAACTCCAAATCAAATAAGACAGTCAAAGGTCTCT
ACCTCTAACAATCCCCTTTCTCTAACATGTGCATTTTCTTTTTCATTTGGGTATAATCTT
GACAGGGAAATGCTATCTGAGCTAGATGAGGAATCAACAAAGATTTCTTGCTTTCAGACA
GTACTGGATATTATTCTTACTTATAGA
>Xa21_483
GGCAAAGCTTCAGGTAATCTTGCATGATATGCATCTCACTCTCTGTAAATTTCAGTTTCT
AATTTTTGAAGAACTTTTTTGTTTGTTTTGTGTGTTCTTATTGTTCTCAAGAGGAGAGAG
CTCTGTTCTTCTGTGTACAAAAAGATGTGTTTTTTTTCATGTTTTTGTATCAAAGGGACA
AATCTTAGCAAAACATAGTGCCCTGTTGCAAAGATTTGAGAAGATTCGATTTTTTTCAAA
CCAGTTCCCCCTCAAATCTGCTTGAACTCTCCTTTTTA
>Xa21_484
AAACAGATGAGCCTTTACTTTGCACCGGCTTTTTCGGACATCTTTTGGGGAAATGTATCA
AGCGGAAGTATCCAATTGTTGAGGTCATGAAACTTGGTTTTGTTGTACTGGGAACCTTTG
CTCTTGTTTGGTGGCCATTTTTGCATTCTTATGAGGCTGCTATGCAGGTGATCTCTCGAT
TAGCTCCATTTGAGCGAGGTATATATGAGGATTATGTTTCCAATTTTTGGTGTAGCACTT
CAGTCCTTATTAAGTGGAAGAGATTGTTTGCAATAAAACCGCTGAAACTCATGAGTCTCT
CTGCTACCATCTTGGCTTTCCTGCCTTCATTGGTTCAGCAAGTCAGATCACCAAGTAATC
TTGGCTTTCTCTATTCTCTGTTGAACAGCTCAATTTCGTTCTATCTATTCTCATACCG
>Xa21_485
GTTGAGATTCCTGTCACCGAGAATTCCACGATTGGATGGGAGCTCCGGGTGCTTGGATGG
GAGGTGAGCTACGGAGCAGAGTTCACTCCTGATGCCGAGGGTGGATACACAGTCATCGTG
CAGAAAACGAGGAAGGTGCCTGCAAATGAGGAACCAATCATGAAAGGCAGCTTCAAGGTT
GGCGAGCCAGGAAAGATTGTGCTAACGATCAACAACCCTGCATCAAAGAAGAAGAAGCTC
CTCTACAGATCCAAGGTCAAGAGCACCAGTGAGTCCGTTTGAGGTTGCAGCTGCCTGATC
ACCAGATTCACCACAACGCCAGCTGAACTCATTCCCTGATAGAAGAGAAACCTTTTGGTT
TTGGTTCTTTAATTTATTGGTTTTGCTGTTTTGGTTCACATTTTGTATTTGTTTAAATTA
AAAAA
>Xa21_486
TTGTGATTTATCTTTTGACAGAGGTGGAGAGGGTTTTTAGTGTTAATAATCCAGATCCCC
TGGAGGTAGAGAAGGCAAAGAAAGTGCTGAAGGAGCAAGAGCAATCGTTGATTGATGCCA
TCGCAAGGCTTGCTGAGGCATCTGATGGTGAAAGTGGTAAATACTAATCTATTTGTTCCT
TGAACATAAGGATATGGACGTTCTGATGTTGCAGAAAATAATTATTTCTGTTTCTAGTTT
AGGAAGTTTGCCCCCCAAGTCCCTAA
>Xa21_487
TATTTTTTTTTTTTTAAATATGATATGCCCTATATTTACTCTAGGAATAGTCAATAGCAG
CATACGTTTGACTTCAGTCATACTACAACAGGATACAGTTCTAAACGGAGGGCTTAGTTC
TCCATTTGCTTTTTTGGTATTCTTAAGTTTTGTTATCACTTATTCGAGACATTTGTTGTG
GAAATGGTATAGACAGTTTTATGTTTTCAGTTTATCCTCGCTTCATTTTTCATTGAAGAT
TTCTAAAATAACACTCCACTCCAAAGGATGATGTTTGGAGAAATGCCACGCAAGTGTTAG
CTTCGCAAAATACCATTACTTTCTTCTTCTCTTTGGGGGCAATATTGTGTTGGCCTGTTT
GGTTAGGGATGGGAAATTCTAGGAAGTTCTTCATTTGCCTTCATGCACTCATTTGATATC
CTTTTATTATGAATTTTACCATTTCATTTTCATTTGTGAATGCTGAATTGCTGATCACCA
ATTAAATGCTAATCTTCATTGACTCCCTGAATTGTTGGTCGTTTGGTTCAGCTTGCTTGC
GAAAAAAATGGCTATGACTACAAATCTGTTAAAAGATGGACTACCCGC
>Xa21_488
ATGGGTTAAAGGGGAATGTGTTATTATCTGGTTGCTTGCTATTATCTACTTCATATCTGG
TGTACCTGGTGCTTATGTGTTATGGTACCGCCCTCTTTATAACGCAATGAGAACTGAGAG
TGCTTTGAAGTTTGGGTGGTTTTTTCTGTTTTACCTGATTCATATAATCTTCTGTGTGTG
GGCAGCTGTGGCTCCTCCTTTTCCTTTCAAAGGAAAATCTTTGGCTGGGATTTTGCCTGC
CATTGATGTCATAGGCAAGAGTGCTATAGTGGGGATATTTTACTTTGTCGGGTTTGGATT
ATTCTGCCTTGAGTCACTGCTGAGCATTGGTGTCATTCAGCAAGTATACATGTACTTCCG
TGGAAGTGGAAAAGCCGCAGAGATGAAACGTGAGGCGGCACGTGGTGCTCTGAGCTCCGC
ATTCTGATGAAACATGCCTTGAGCAAAACTGTAGCCAGATGATATGAGTGGGAGGAAACA
CGAAACATGAGTTGCCAATCTAGCATTCGCATAGTGTACATCCCTGACGGCTGAACAGCG
TGG
>Xa21_489
CACCATGTTTTTTGATGTCTAAGCTGCTTCCACCTATACAGATTCATAGAAGATAGTCTT
TTGCCTGTTTCAGGTCTATTTTTGGTCATTTTGCAAGGCAAATCCAATTCCGATTGAAAT
CTTCTGAACAACCAGGATTTTCCCTTCAACTCCTTATTAAAAAGTTAACCCCACAAGGAC
AGAATTTGAATACTCTTAATTTCGATCATCAGGGATGGGGAGGGTTCGAGGGTGTGTTTT
GGAGCTTCAAGCTAGATGAGACCATGGGAGATCGTACAACCTACAACTATATACGATTTA
GTGCTCTCCTTGCATTCTTATGTTTCTATTTGATAATGTAGCTTCTTATGCCCATATTTG
ATTTGGCGTCATTTGTGCCTTCCTCTGCATGCAGATTCTCCTTTTGTCCATGTGACGAGG
AAATTTTCTCGAGGAAATTAAATTGCCTGGTTTGTGGTTTGATCGATTGTTTCTAGATTC
GGTGCATGTGTTTTCTTGTTCGCATATTGATTACAGGGTTGGTTTGGAGAAAACTAGTAC
CTGGAAATTGAGGAAGGGCAGTAAGTTATTAGATAAGGTCTGGTCGTTTCATAGATTTAT
CTTGATTTGGATTGTCTGTCTCTATGTTGTTCTTTGTCTCGGCACTTTGAGGAATTTTAC
CTAATGGCCAGCTATCAGACATTATCCTTTTATATAAGGTGTGTTCCGTACCCTTGGTAT
AAATTATTTTAAAAGCTAATCTTGTTTAGCGTATGTGTTTCTGTGCTTTAGA
>Xa21_490
GGTGGGTTGGTGGAGGCCCCATTGCAACCATTAATAAAAAAGAAGTATCAGGGGACCAAC
AACTGCTTTGTGTTCACCAATATAGCTGGCCGTCCTGTTATATATCGTCCAACAGGTGCT
AATAACTATTTCACATTTTGCTCCACCGATTATTTGGCAATGGGAGGTGGTGGTCACTTT
GCACTTTATCTCGATGGAGACCTTCTGAATGGTTCAAGTTCCACTTCAGAGACATTTAAC
AACCCGTGCTTATCACGTTCCCGGGAGTTTGAAGTCAAAGATGTCGAGCTATGGGGCTTC
GTCAATGCTTCCAAGTATGATGAGATGCTCACTATCTGCCGTACTGAGAAGCAAGGGATC
TGGAATCTGTGACTGTCTGTTTACAATTGATCTGAGCTGTTTAGTGCTTGTACCTGATGC
CAACCCATCCTGGTGGTTTGTACAGTTTTGTAGTTCTGTCTGTAAGTATAGTATATATAG
GCCTTGTTGGAGTTCTGTCTGTATGTATAGTAAAATGCCCCTTGTAAACAAGTTACAGGC
TAGTAG
>Xa21_491
TGTTTGTTGAAACTGTCCAAGGCTTGCAAGCATCTGATCCTATCAGGTTCCAGAGCCTCA
TGCAAACTCTTGATTTTCGTTATCAGGCCCTTGCTAGTGGCATAGCTCAACATGCTGAGG
AAAGAAGAGTTGAGATTGAGAAAGAGAAGTTGGAGAAAGCAAATGCACAATGATTAGTCA
TAAAGTTCTTTGATATTATTGCCATTTCACCGGGTTGTGGAAGTGGTGGGCCATCTTGTG
ATTTGGCGCGACCACAGGCAATCAATTTTGGAGCCTTAGTCTGCCATTTAGGCAGGAAAA
TTTTAGGCTCGCAAAATTTTATACTTGCGAGAGTTGAAACCGATGATAGAGCCTTCTTGG
ATAGTCTCTTCACCGGTAAGTCATTTTCCTAGCGGCCCATCGGTCGGTGGCTTGGATTGT
GCAAGCGTGACACTGGGAAGTTTCTCCAATTTGAGGGCACTAGCTTGTCATGCTGTTTGG
GCCACTAATATATTTTTTTTGCTGGGGGCTTAGCATTTGTTGGAGACGCCCCCCACTGGT
GGCGGGGTGCATCTCCGTATCACAGTTTGTAGAGCAGTTTACATTTAGACTGTAGAATGT
AAATGGTTTTGTGCTTGTCTAGATCTTACCGTGAGTTCGCAGTG
>Xa21_494
GAGAAAGGAATTTCTTCTCTTCAGACAACGAATTGTGAAGATCCAGGCTCATGTGCGAGG
CCACCAGGTGAGGAAGCATTATCGGAAAATAGTTTGGTCTGTTGGGATAGTGGAGAAAGT
TATATTGCGCTGGAGGCGAAGAAGGGCTGGGTTACGTGGTTTTAGGCCTACAGAAGGTGC
AATAGAGAGCAGCAGTGGTGGCACAAGTAGCAATTTGGTCAAAGATAAACCTGCTGGAGA
TGATTATGATTTCTTGCAAGAAGGACGGAAGCAAACTGAAGAAAGGCTGCAGAAAGCTCT
TGCCAGAGTGAAGTCCATGGTTCAATACCCAGAAGCAAGGGATCAGTACCAAAGGATTTT
GAATGTTGTTTCGAAAATGCAAGAGTCTCAGACYGTGAAAGAAAAGATTTTAGACGAATC
AACCGAGATGGATGAAGGTGATTTCATGAGTGAATTCAAGGAGCTGTGGGATGATGATAC
ACCACTCCCTGGTTATTTCTAGTGTTCTAGACTAACTGGTGGTGTCTCTGTAAATCTCTT
CTCTTCAGTTCTGCTGAATTGACACCTGCCGATAACCCAAACTCTCAACATAGCATGAAT
AGCATGATCTTAAAATCTTGAATGTTTGGATTTGGATTCAGTTGTGGTATTCTTGCTTTT
ATGTTATAGCGTTAATG
>Xa21_495
ACAAAAGTTGGCGCTCATTATTGATGGGAGATGCTTGATGTATGCTCTAGACCCAACTCT
GCGTGTAGATCTTCTTGGTTTGAGTTTAATTTGCCACTCAGTTGTATGTTGCCGGGTTTC
TCCATTGCAGAAAGCACAGGTTGCTAGCTTAGTTAAGAAAGGTGCCCGTAAGATAACTCT
CAGTATTGGTGATGGTGCTAATGATGTGAGTATGATTCAAGCTGCTCATGTGGGGATTGG
CATCAGTGGACAAGAAGGAATGCAAGCTGTTATGGCTAGCGATTTTGCCATTGCTCAGTT
TCGATTATCTTACTGACTTGCTCCTTGTACATGGAAGATGGTCATATTTAAGATTGTGCA
AGGTTATCACATATTTTTTCTACAAGAAT
>Xa21_496
CCTGTGTTTCCTACCGAGTCCAGCTAGCCCATTGTTGTCTCCTAATTTCAGCAGTAGAAT
TTCCATGTTCCATTGTTTGTGTTGCAACATGCATTCTGCAGATTGTCATCAAGCTTGTAT
TCCACCACATGTGTTAGTCAGTTTTTGCGCTTGCTAATCGCTGCCATCCACTACTCACTC
ATCAATCATCACCATGCTTTGTTATTGTTAGCTACTTATTATAATCCAATTTTACTTCTC
CAAATTATCATGATGGCTTGGAGTAGTCACTGGTTAGGTCATTAGCTGCTTGCTTGCTAC
TGTCAACATGTTCACTAGCATCCTTTGTGTCTTTTGCTAGTAATGTGCATCTCTGCTTGC
AGTCCATCTATCAATATTGCCTTTTTGCTATATCCATCAATCCGTGTTCTTTACTAATCA
AATTCCTGTGTTTCCTACCGAGTCCAGCAAAATCCATTGCATATCCTTCATTTTGTCGAA
GCTGTGCCAGTCCATCTCTTCATGGTCATTTCATCATCA
>Xa21_497
CCCTGATTGTTTCCATGCTATCAGGCTGTGGCCAGTGATGAGGGAGGTGATGATGATAGT
TGGAGTGATATATGAATACTCTAACTGGAACGCGTATGAAACTCTTTTTCTGTATATTCA
GCTAGTACAAGATGAAGTGAAAAAATGTGAATAACATCCTTTTCTTCATTGTAATTAGAT
TTTCCAGGTCTGTTTTGTACCCCTTTTTAGTTCACATTAGTGTATTCTCTCATAGGCCCA
TTTCGCAGTGAGTGACAGGCTAGTAG
>Xa21_498
ACAAACGGGCACAGGAGGAGGAGTGGGCATCCAGACAGCGTCAACTGCGAATACAGGCTG
AGGAGGCACAGAGGTTGCGAAAGAGAAAGAAGGCTGAAGCAATGCGATTGCTTGACATGG
AGAAGAGACAAAAACAAAGATTAGAAGAAGTCCGTGAATCACAGCGAAAGAATGAAGCGG
ATATACAACTAAAAGAAAAATACCGAGGGGTGGTGAGATTGGAGCTCGAAAGTATGGAAA
GAAGATACATTGATATGGCTTCTATATTGCGTGCATTAGGCATTGCTGTTGAAGGTGGTG
AGGTTAAAGCTGCCTACAAGCAAGCTCTTTTGAAATTCCATCCGGACAGAGTATCAAGAA
GTGATATGTATCAACAGGTCAAAGCAGAGGAGACATTCAAGTTCATTTCACGCCTGAAAG
AGAAGATGCTTCGAGTTTAATACTAGCATATCCCTGTTCAGTTAAATACAACCTCTGACC
AATATCTTTATGTTAAAGTTGTGGCTAGATTAATTTATTCATAGGCTGAGTTCTCATCAG
>Xa21_499
GAGGGGAATCGCCTCCTCCTCCTCCTCGACCCCGGAATCCAGGAAGATGGCGCTCGCCAA
GGCCAAGGAGACCGTCGCCTCCGCTCCCGTCGTCGTCTACAGCAAGTCTTACTGTCCTTT
TTGCATCCGTGTGAAGAAGTTGTTCGAGCAGCTTGGAGCAACTTTCAAGGCCATTGAGTT
GGATGGGGAGAGTGATGGATCTGAGCTGCAGTCGGCACTTGCTGAATGGACTGGACAAAG
GACTGTTCCAAATGTCTTCATCAATGGGAAGCATATTGGTGGCTGTGATGATACTTTGGT
ATTGAACAATGAAGGGAAGCTGGTGCCTCTGCTGACCGAGGCTGGAGCAATTGCCAGTTC
TGACAAAGACGACAATCACCG
>Xa21_500
TTTGTTTTTTTTTTTACTGGAAGCAACTTTCATATCAGTTAGTTTTTGTGCTATCAAAAT
GGGATAGAGTGTTGCATTGAATTCTTGGATCTTAGGTGACTGCAAAACAATCTTTGAAAT
TGTTTGTGCAAGTCTGTTAGGTTGCTAGCGTAATAGTGCTGTTTTTATGCCATATGATGC
AATGAATGTCAGGTTGACTTTAAGCTTTCATCCTTTTTTACTGAATTTTCACAGCAAAAA
TTGAAACCATGTTGACTACACTATGTATGGTTTCTGGTTTTTCCAATTGAGTAGGCATCA
GAATTTATCTTCGTTGATCTGGACCATTATTTAAAATATTTGCCTCACCAGACTAGTTGA
CAAAAAGTTTTAGNGCTGTTATGCAAA
>Xa21_501
ACAGCGGCTTTGATTTCCCGTTCAACCTGACAAAGTATATTCCATTCTATGGAGGGGCAG
AATACCATGATTATCATCACTATGTTGGACGCCAGAGTCAGAGCAATTTCGCTTCTGTTT
TCACGTATTGTGATTATCTATATGGAACCGACAAAGGTTACAGATACCATAAGGCGTACC
AAGCAAAGATGAAGGCTCTGGGGCAAACGGAAGGCGAGAAAGCAGATAGCAATGGATTAA
GCTACGCGAAGTTGGATTAAACTGTCCTATATATTGMCAAAATCTGGAATGCCTTCCTGG
TCATTTTGTTCGTTACGGCTTGTGTAGTGTTGTGATTTTGTTTTGATTTCTGTAGTAGTG
TCGTGTTGCTGTGCCTTTTGTTTTGTGGCTGTTCGCAGTGAGTGACAGGCTAGTAG
>Xa21_502
TCCATGGACAGCTATTTGTCCGTGCACCATTCGAGCAGTCAAAGTAAATGGTGCTCTACA
AGATGAAGCGCAACATGCAAGGTTGCCTTTGTAGGTGGGGGTTTATGTGATTGACTTGGG
CCTGTTCATCCTGATCTTCGTTGCAAACTAGTTACTTTCTGCTTCATGACTCCTGCCATG
TTGTCTATTCTGTATTGATTAATTCTAGTTAACTAGATGGTCTAGTTATGTATCTTGTAG
TTCGTTAATTGTGATATGTAGCTTAAGTTCAGCTCTAGTAGTTTAGAATGTTAATAGCCT
GATGCTAAACATGTTCADKGTTTCTTTCTTYCTTTTTTTTCTCAACTAAAGAAAAGGGGA
TTAA
>Xa21_503
TGGCAAATTTGGCAACCTCACTGAAGCAAAGGTGGTTTTTGACAAGTATTCTGGCCGTTC
TCGTGGTTTTGGCTTTGTGACCTTTGATGAGAAGAAAGCCATGGAAGATGCTATTGAAGG
AATGAATGGATTGGATTTGGATGGGCGGGCGATCACTGTCGATAAAGCTCAGCCACAAGG
ACCTGGTAGAGACCGTAATGGAGACCGTGATTATGATCGTGACCGTGGATCTCGTTATGA
CCGTGGCCGTGACTTTGGTGGTGGTGGGCGTGCACCACGTGGTTCAGGTGGTGGTGGGGA
TTGCTACAAGTGTGGAAAACCTGGCCACTTTGCTAGAGAGTGCCCATCTGGAGATGGTGG
TGGTAGAGGTGATAGATATGGTGGCCGAGATGATAGGTACGGTGGAGGTGGTGGCGGTGG
AGGCCGTTATGGATCTGACCGTGGTGGTGACCGTTATTCTGGTCGTAGTCGAGATGGTGG
CGGCTACGGTGGAGGTGGGGGCGACCGTTACAGTCGTGACCGGTCTGGTCCCTATTGATG
GCATATCAAATCTCTGAGAAGTATGTTCCATCCAGGTATGGAAGTCTATCTACTATTGTG
AGCTGTGTTTCCTTGTGTCTGGAACTTTGTGTTCATGTAGTTTGAGAACTATGGTGTACC
ATGAGAAAGCATCTACTTTATTATCGACTGTATTACTGACATGCTTATTATTGTTTCCTG
CTTGTTGCCAGGCATATGACTTGTTCATAGTGCTTGGCGCTTGGTCCTACATATTTGCTT
GATATGCTGTTGGGTGAATCTTTTGTTGGTTGAGAGGTGGTTTTTGTCACATTGCTTGTT
GATGCTCTGTTACGTTGGTTGTGCTCATGCGGCATAGCACCTTTGGAAACGGGATATGTG
GGATTGGACCGGTAAACTGTTTTGTTTCTGTTCTCTTGGGAGAGGAAGCATTCTACTGAA
CCTTGCTTGAAAATGCCATAAGAAAAATCTTGGTCCTTAATCAACTCATCTCAAGGCAGG
TGATGAATCATTCATAGGGGAAATAAACTGGTAATCTTTAACTCTTTATCTTCAAGATTG
TGTAAACCCATCATTCTCAAATGTTTGTTTTGTTTTGGCAGGTTTGTTTGAGTTCTTTGT
TCTCTTGTTCTGGATTGGTTACTACTGTCTTAACAGCGATTTGTTCTAGTCTTATGACCG
GCTTGTTCGTTGGCAATCAATCTATCATGAGCGGTTTAGCGTGGGAAGGCCACTGCTGCC
TTGCATAGTGTTTCTTTGTTACTCTGATTGGCTTTGCTACCTGGTTATTGTTCCATTGAC
CCTGGCCCTTCCGGAGTTGCTGCTGTTGTGTTGCTTCTTGGATTGTGCCATTTCTTGTTA
CTGCCCTGCCCTGCTGTGATCATGTTTAAGCGACCTGAATATCTGAGCGATGCTACGTGG
TTGCTGTTCTTTTGTCACTTTTGCCACCGAAGTAGCTGATCCTCGTCACTTTGCCACGGA
GTAG
>Xa21_504
CAACTGCAGATCACATGAACTTCTGTGGACCCACGGCAGGAGCTGTATACACCTCATTGG
TGATCATGTAAATGCTATTTTTAGTTGCTGGCCATGAGGGATATATTTGAAGTATTGTTG
GTGAAGATCTAAGTCTTTTTTCCTGATAAGATATTGTAGGCTGTGGGGTTTAATTCAATA
CCATAAATACAAATATCTTGCTTTGAGCTTTTCAAGTGTTTACCAAA
>Xa21_505
TTTTTTTTTTTTTTGTTCGGATGAGTCTCACGGTGTTGTGCTTTGATGGATGTGAGTTCC
TGCGGGAGATTTCGGCCTGTTGTGTTATCGTTTTCGGTTTAGCGTGTGATCACAGTTCTC
AAGCCGTTGTCTGAGGATTTCGCCGGTGAACGGTGCAGGATTTTCGAATGTTTGGGGATC
GTGCGTAGTTTCGTGATTTCTCAGTGACTTTTTTTTGGTTTTGGTCGATCGAAATGCGTG
TGATCTGGTTCTCGTCTAATCACTTCAGAATATGTTAGATTCATGTGCGGTTCACTCCCT
CTCTAAATTTTGATGCAACTCTCGTTTTATTCATGTATCGATTTTTCGCGCCGAGTTTTA
GGACTGAGCCAGTTCGTGAGTAGTTTTTTTTGGAGTTTGTTTTTGTGAGTTTCGTATTTT
GTCGTTTTA
>Xa21_506
TGGTGGCACTTACATGTTAAATAAGCCAGACTGCAAGGTTGAATTTGATATGGAAGGGAA
AGTCTGCGGCGTTACATCAGAAGGAGAAACTGCAAAATGCAAGAAAGTTGTTTGTGACCC
TTCCTACTTACCCAACAAGGTTAGGAAGATAGGAAAAGTTGCACGCGCTATTGCTATTAT
GAGCCACCCGATTGCAAACACAAATGACTCTCACTCAGTCCAGATTATTTTGCCACAGAA
ACAACTTGGACGCAAGTCAGACATGTATGTCTTCTGTTGCTCATACACACACAATGTCGC
TCCAAAGGGGAAGTTTATTGCATTTGTATCTACAGAAGCGGAAACTGACAATCCACAGTC
CGAGCTAAAGCCTGGAATTGATCTACTTGGTCAAGTAGATGAGCTATTTTTTGATATCTA
TGATAGATACGAACCTGTGAACGAACCATCTCTTGATAATTGTTTTGTCTCAACTAGCTA
TGATGCCACCACACATTTTGAGACAACGGTGACAGATGTTCTTAACATGTATACATTGAT
CACCGGAAAGGCTGTTGATCTCAGTGTTGATTTGAGTGCTGCCAGTGCCGCTGAAGAATA
TTAGATTTCACAACCAAAGATCAATCATTTCACAAATATTTGCTTTTTCTTGGTGGGCAA
CGCAGGACAGATCGTAACGAGTGACTGGTATAGTTATTCAAACTCCAGGTTATACTGAGT
GTTCTGGCCAATA
>Xa21_507
GTGGAAGAGAGCACAGTGCAAGCAAGACTTCTTGTCTTTTACATAAAAAAGATGTGTGCT
TCTGATGAGAAGTACCGGTTTGAAATCAAGGATATCCTTGAAATGGAAATGAAGCTCCTG
GAGGCACTTGACTATTATTTGGTTGTTTACCACCCATATCGTCCTCTTTTACAGTTATTG
CAGGATGCTGGCATAACAGATCTGACACAATTTGCTTGGGGAATTGTCAATGATACTTAC
AAGATGGATCTTATTCTCATACACCCACCATATATGATAGCATTAGCCTGCATCTACATT
GCAAGCGTTCTTAAAGACAAGGACATAACTCTGTGGTTTGAAGAGCTCCGTGTTGACATG
AACATTGTCAAGAATATCTCGATGGAAATTTTGGACTTCTATGACACCTACAAGATTGAT
CCTCAAAGAGGGCTCCCAGAGGACAAAATAGCCCCTGTGATGAACAAACTGCCTTCAAAG
GCCTAAAGCAGACTTTTGAGGGCTCCCAGAGGACAAAATAGCCCCTGTGATGAACAAACT
GCCTTCAAAGGCCTAAAGCAGA
>Xa21_508
ATGTATGTGCTGTCAGCAGATGGGAAGGTGCTCTCCTCACCTGTATCAAAGCCATGGCCA
AACAAGCCTCCAAAATGTACTGACTGTGCTCCTCTGTTCATGAAGGCTTATCTGATGAGA
GGAGCTGGGGCTGTTATTCATAGCCATGGGATGGAAACTTGCATTGCAACCATGCTTAAT
ACTGGTGCAAAAGAGTTTAGGGTGAACCTACTTGTCTCTTTTCCCCATGAATCTTAGCTA
ATGCTCCAGTTCTGCTTTATATTTCTCATGAAGTTAGCTGTAATGTTTACAGAAATGTGG
TAGTACTAAGAAAATGCACTATTTCTCATGTAGTGTACCACATTATGGACATTTTTCTGT
CTGATCTAATGTATCAAATTGAAAAAGGATAATTGTTCATATTTTTAGATTTCCGCTTAC
TTTTCCATTACAAGTAA
>Xa21_509
AGATTCAGGAAAGCTGGGAAAGGAACATAAGGCGTGATGTGCTTGTCAATGGCAATCTCT
ATCTGTTAGGAGGGAAGGGGCATGTTCTTGGGTTGAATTTGGCATCCATGAGGCTATTCT
TGTTCAGATTGCCAGATGGTGTGCAGCAGCTACACCGGATGGGAAACATTGAGCTGTTAA
ATGCAGGCGATTCCGGCTTATATCTCATCCATCTGAAGGGGTTTCAGATTCATGTTTGGT
TCCACGCCTCCGATGATTCTGACATTGGTGGTGGCGACTGGGAGATGGTTGATAACATCT
GCTTGCGCGAATCGTTTGGTCAGGTTGCAGAGCCCAATTGGGAATCAGGGGATGCTCTGG
TTGCGCTCCATAGGGTGGAGGACAATGCTGAGGTGTTCTTGCGGGTAGACCGTGTGATCT
TCCACATACATATCATGAACAGGACGGTAAACAAAGTGTTTGAGATGTCACCAGAGGCTT
ATAGATATTTTGACATATTTCCATTCATGATGCTCTGGCCTCCCACCTTCCCACAACTTA
GGAATGACCATGATCAAGATGAGTGATCATCGAAGGTATTTGTCTGGTGCTTTGCAAGTT
TGGTT
>Xa21_510
ATTCTCACAAAATTTGCACCGTGCTCCATCAAGTGGTAATTTTGGTTCGAGAATAGGGAT
TTTTCCTAGTTCTGCTGATACAACAAACCAGTTATCTTCACAAGATCCCAACAGGAGCTC
GGTGAGAGGCAATTTTCCTGAGCCCCTTCTGTTAGGTTCTTCTCTGTTTCCTTCTGACTC
GGCAGAATTGCTATCTATGCCGGGAGGCAGAAGCAACCAACAAAATTCCAGCTA
>Xa21_511
ATGGAGTGGTGTTGGCATTGATGATTGGTGGAGAAATGAACAATTTTGGGTCATTGGAGG
GGTCTCTTCCCACCTCTTTGCTTTGTTCCAGGGACTTTTGAAGGTCATAGCTGGTATAGA
TACGAGTTTCACTGTGACATCAAAAGGTGGGGACGATGAAGAGTTCTCAGAGCTATATAC
ATTCAAATGGACTACCTTGCTGATACCTCCAACCACTCTACTCTTATTGAACTTCATTGG
GGTTGTTGCTGGTGTTTCGAATGCAATCAATAACGGGTATGAATCATGGGGACCCCTCTT
CGGGAAGCTCTTCTTTGCATTTTGGGTGATCGTCCATCTTTACCCATTCCTCAAAGGTTT
GGTTGGAAGGCAAAACAGGACGCCAACAATTGTTATTGTCTGGTCCATTCTTCTGGCTTC
AATCTTCTCACTCCTCTGGGTCCGGATTGATCCTTTCTTAGCAAAGAATGATGGTCCACT
TCTGGAAGAGTGTGGTTTGGATTGCAACTAGGGAGTTGGGAACTCCCCCATCGGTGTGTG
CTGAAGGAATATTTTTGCAGGTGCTTGTGCCCGTAATTATACACACTTTGTTCTGTGTAG
ATAGAAACACGAAAGGTGATGCGTTGCTTTTGTCCCATGGTGGTAGCTCAGCCTCATATC
TGCAATATTTGGGCAAACCGGAGGCTGCGGCAACATTGTGAACTTCGGCCACCAAGTACA
GCCAAACTGCGTTTGATTGTCCAGCATTCTTTATTACAGCTTTGGTGGTAAATTTAATTG
GGTGAGCTGAACAGAAGGTGTTGGCATTGCTGTTCATGTACAAACTTGTGTCTAATAAGG
CAGGCAGGAATGGATCTGCTATGGAGTAGAAAGGTGATGCACAGTATTTATGTAGTGAAA
CGTGTGTGGKTG
>Xa21_512
GTCCTGATATTTCCTATGCTGTGCATATTCTGAGTTAGTTTGTTTCTGCTCCCACTCAAC
TTCACTATAGTCATCTTCTTCGTGTTCTTCGTTATCTTTGTGGGACTATCTTTTGTTGTC
TTTTCTTTCCTCGGTCCACATCTTTACAACTTCAAGGGTATTCTGATGCTACTTGGGCTA
GTGATTCCTCTGATGGCAAATCTCTTTCTGCTTATTGTGTTTTTCTTGGTTCGGTT
>Xa21_513
ATTTGAAGCTCTCAGCACTATGTTCCCTCAGATATATCACTTTACTGTTGAAGAATCATC
TGCAATGCCTAGTTTGTTTTCAAGATATGGTGTCCGTGGATTCCCGGCCATTCTTCTTGT
AAATGAGACTACAATGGTACGATACCGGGGCCCAAAAGATCTCAGCTCTCTGGTGGACTT
CTATAAAGAAACTACAGGCTTCGATCCAATTGCATATTTTGATGTCGATCATCAAGACAG
TACTGGAGATTTCAGGCCAGTCACACCAGGGGACCGATCTCTGCGTAAAATTGCAAAAGA
TGAGCCATTTGTGTTGCTTGCGGTGCTTTTTATCATCCTGAAGGTTGCAGCGCATTTCGT
CCCCATCGTCGTCTCCCATCTGAAAACGTTCTTGGTCGTGCGTGTTCAGAACTTGAACTT
AGGGATCCGTAGGGGATCAAGCCAACTGTTGGAACGAGCGCTGAATGTACTTGATGTGAA
GAGGCTTTGTAGCAAGCTTAGACTGAGCAATAAGACAAGGGACCTTAGGAAAGGCGCAAG
TAATGCTCGAGCTTGGGCTTCCTCGTTTACTTCTGTTTCACTGGGTGAATCATCATCCTC
ACGGCAAGCTTAAGTGCTTAACCTTTTCGGGGCTGTTTGTTTAGTGTAGCTGCACATGTG
ATCCAAAGTTATTTAATCTTGCTTCCGCATCCAGCTATATATGATAGTTGCTTTGTTGCG
CCATTCAGGCATGTGGGAACCTCATGGTCATGTAAATTCTGAGGGCCTCACCTTGTTGTA
TACTAGGAATACCTTTTGCGTTGCGGATGCAATGCCTAATCTTGTTGTCAAGATAACTA
>Xa21_514
AAGCTGAGCTAGACAAGATGTTCGAATTCGATGGTGAATTGGTGTCTTCAAACAAAAACT
GGCAAATTGTTTATACTGATAATGAGGGTGATATGATGCTTGTTGGAGACGACCCATGGG
AAGAATTCTGCAGCATTGTGCGGAAGATTTATATTTACACCAAGGAGGAGGTCCAGAAGA
TGAATTCGAAATCAAATGCCCCAAGGAAAGAGGACTCTTCAGAAAATGAGAAAGGTCATC
TGCCGATGCCAAACAAATCAGATAACTAGGTTCAGTGAAGCGAGATGATACAAGAGGTAG
ATCGCATGGAGTCTTGAGAGAGAGAGATGCCATTCTGCGGGTCCCAGCCAAGTAAACCCC
CTGATGTGTTGGTGATCACCCCTGCCCCCCCTTTTGCTTATCTGATGGCTGATGCAATGC
AAACCCTATGGCTTTAGCTAGTATGAGATGTAGACTGCCTATTGTTTATCCTTTTGTTCT
TTTTTCTTCTCTTGGCAGAAAGATTTAGGGCCAAGATTTATCATTATTGCTATTGCCCCT
CTCAACTCCCCCCAACTCTCTGATGTAAATATTTATCTACGTAGCCAGCCACCCAGCCAG
AAGTAGAGCAGTAGTATTAGAGTTACCCCCTACCTTGTATTAACCAGCAGCCTA
>Xa21_515
TTGCCAACAGGATGCTAAGCTTTTATGCTCCAGGCTGGTGTGGAGAGGTCCGCGATGTTA
TTTACACTGACAATGGGAAAGTGACAGTGATATATCGTGTCACAGTACGAGGAACAGATG
GAGAGGTTCATAGGGAGGCAGCTGGAACAACATCACTGAATGATGCACGGTTTGATGATC
CCGTGGCTGCTGCTGAAGAGGCCGCATTCTGCAAGGCCTGCGCAAGGTTTGGTTTTGGTC
TGTATCTTTACCACGAAGACGAGACTCCGTAGGGAAGTGGCGCACTTCATCAGTTCTGCT
TTGGTTCTCGCCTGATTTGGGTTCAAAAGGCTGTGGTTGATCCATCTCTCTGTTTATCTA
AGGTTTTCAGTCTGTATCAGGAGTTGAAGTATCATTCATACTGGAATTCTCTTTATCTTC
TGAACCTTCTTTT
>Xa21_516
TGCTGGCTCACAAATTAGGAGTTACCCAGTGTACCATTGCTCATGCCTTGGAGAAAACTA
AATACCCCAACTCAGACATATACTTGGACAAGTTTGACAGCCAGTACCACTTCTCATGCC
AATTTACTGCTGATCTTATCGCCATGAATCACACTGATTTCATCATCACCAGTACATTCC
AAGAAATTGCTGGAAGCAAGGACACTGTGGGGA
>Xa21_517
AMASGGGAAGGAAGGACCAAATCGGTGCTCCACTTGTCGGAAGAGGGTTGGTCTTACCGG
ATTCAACTGCCGATGTGGCAACTTGTACTGCGCAATGCACCGTTATTCTGATAAGCATGA
CTGCCAGTTTGACTATCGGACCGCTGCTAGGGATGCTATTGCCAAGGCTAATCCGGTGGT
GAAGGCGGAGAAGCTTGACAAAATTTAGGGGGTTCATATGGTTGGTGGACGAAGCGTCAC
AATCTGCGGTCTTCATCATCCATCTTTGCTCCATTATCCATGCATTTTCCTTTCATGTTG
GCTGCTACAATCTAGTTGTTCGGCATTTGTGATGCATGGCACACCACGGCAGCTTCAAGA
ACCCTCATCTCTGGTCAGTCCGAATGGTTTGCATGTTGGCTATGTTGTGTAAGCTTTATT
TATGATCGTCTTGCGCTGACGGTATTGTGGCTTCGCATTTAGCTAGCTCTGTAATGTACT
ATTGTATCCGAAGTGTTACATTGCAACCAGTAATAGTAATCAGCAATCGTCCGTTATATG
GTACTGATGACCATTCCTCTGTGCAGTACATCTCAATCTTCTACATGGTAAACTCTGGGT
GAGG
>Xa21_518
GTAGGTGGTGGTCTTGGTATGGAAGCTACTAATTGTGGTGCTTTGCTCAGGGAGCTTCAG
GTATCCTCTTGCCTGTGTTCTTGAGTGAGAATAGAATTCTGTTTCTTTGGCTGCAATTCC
TGTTCTTAATATTGCTAAATGCTGCCTGTGTCTTCCTGGTTCTTCTTCCTGTTTGGAGTG
ACGGTTCCAGGTTCCCTTTGGTTAAATTGTTCTTTTATGCGTGTTTCTTATCTGAGTTTA
TTCAGAATTCACCGCGTTTACTGGTGAAATATTACAGTAGGGATTCATTTACAGATT
>Xa21_520
AGTATCAATTTTGATTGGGTTGTTCAAGTTGTTGATGACAGGTGTTGCAGTATTTAAAGT
TGACGATCTTGGAAGGCGTCCACTACTTATAGGAGGCATTGGTGGAATAGCTGTTTCACT
GTTCTTATTAGCAGCTTACTACAAGATTCTGAACAGCTTCCCTTTTGTCGCTGTTGGTGC
TTTACTTCTGTATGTCGGTTCTTACCAGGTATCGTTTGGTCCAATAAGTTGGCTAATGGT
TTCTGAGATTTTCCCACTCCGAACAAGAGGACGTGGGATCAGCCTTGCAGTACTTACAAA
TTTCGGCTCAAATGCACTGGTGACATTTGCCTTTTCACCCTTGCAGGAATTCCTTGGACC
AGCCAATATTTTCCTACTATTTGGAGCCATATCGTTGCTCTCCCTTGTGTTTGTCATCCT
AAAAGTTCCAGAGACTAAAGGGCTTACATTGGAGGAGATCGAATCCAAGCTCCTGAAGTA
AGCTGTAAGCTCACTGGTTAA
>Xa21_521
ACAACTTGTCATCGCTGCAAACCGGCCTTGTCGTCAGTGGCTCACTCTATGGTGCTCTCA
TCGGTTCCATCTTGGCATTCAACATTGCCGATTTTCTAGGACGGCGCAGAGAGCTTATTC
TTTCTTCTGTCTCATATTTGATTGGAGCTCTTCTCACAGCAGCAGCACCTAACTTCCCTA
TCATGGTGGTTGGTCGCTTTTTCTATGGCATAGGAATTGGATTGGCTATGCATGCTGCTC
CAATGTACATTGCAGAGACTGCTCCAAGTCAGATAAGAGGCATGCTCATTTCTCTCAAGG
AATTCTTTATTGTTCTTGGGATGCTTCTTGGCTACATTGCAGGCAGTCTCTTTGTCGAAG
TGGTTTCTGGTTGGCGCTACATGTATGCCACCAGTACACCATTATGTCTCATCATGGGAA
TTGGGATGTGCTGGTTACCTGCTTCACCTAGGTGGCTTCTGTTATGTGCCATACAAGGGA
AGAGGGATATTATGGAGTCAAAAGAAAATGCTACCCGTTGCTTATGTCGATTGAGGGGTC
AAGCTTCTCCTGATTTGGTTTCGGAACAAGTTGATTTGATTCTGGATGAACTGTCATACG
TTGATCAAGAGAGGCAAGCAGGCTTCAGTGAGATCTTTCAGGGAAAATGCCTCAAAGCAA
TGATAATCGGATGTGGCTTGGTGTTCTTTCAGCAGGTTACTGGTCAACCAAGTGTGCTAT
ATTATGCTGCGACAATCCTTCAGAGTGCTGGATTCTCTGGTGCATCTGATGCTACTCGTG
TATCAGTTCTTCTTGGCTTACTGAAGTTGATTATGACTGGTGTGGCAGTTCTTGTGGTTG
ACAGACTTGGGAGAAGACCATTACTGATTGGAGGTGTTAGTGGGATTGCTGTTTCCTTGT
TTTTGTTATCTTCGTACTACACCTTATTGAAGGATGCTCCTTATGTGGCTGTGATAGCAC
TTCTACTCTATGTTGGCTGCTACCAGCTGTCATTCGGTCCAATTGGCTGGCTTATGATTT
CGGAAGTTTTCCCATTAAGGCTGCGAGGGCGTGGGTTGAGTATTGCTGTTCTTGTGAATT
TTGCCTCCAATGCACTAGTCACTTTTGCTTTCTCCCCATTGGAGGATTTGATTGGAACTG
GGATCCTCTTCTCTGGGTTTGGGGTGATTGCAGTGGCGTCTCTTGTTTTCATATTCTTCA
TCGTGCCCGAGACGAAAGGGCTCACCTTGGAAGAAATTGAAGCCAGCCTGTAGATCCAGC
TGCCCTGCGGCTGCTGGCACGTAGGAGAACTGCTTATTATTCAGAGATGTTGCAAGCTGT
TGGACTGACTGACTGACTATCTTTGTGGTGTGGTAAGGTAACACA
>Xa21_522
ATCCAGTGCGGGATGCTTATGGATTGTGGCTAGTATCTGTTATCTGTGAAATTTGGTTTG
CCTTATCCTGGCTCCTTGATCAATTCCCAAAGTGGTACCCGATAAACCGGGAAACATACC
TTGACAGGCTTGCATTGAGATATGATAGGGAGGGAGAGCCATCACAGCTTGCTCCCATTG
ATGTCTTTGTCAGTACGGTGGATCCACTAAAGGAACCTCCTCTGATCACAGCAAACACTG
TTTTGTCCATTCTGGCTGTGGATTACCCTGTTGACAAAGTGTCATGCTATGTTTCTGACG
ATGGTTCAGCTATGTTAACTTTTGAGGCTCTGTCAGAAACTGCAGAATTTGCTAGGAAGT
GGGTTTCCG
>Xa21_523
TTTGAGAACAGTGGTGACCATATCAAATTTGTAAGGGCTGCCAAACATCAGATAGTTTTC
CTTGTCAAGGGTCCAATATACTTAGTTTGTATAAGTTGCACTGAAGAGTCATATGAAGGA
TTGAGGGGACAACTAGAGCTCATGTATGGTCAGATGCTGCTGATTTTGACCAAGTCTGTC
AACAGATGCTTTGAGAAGAACCCTAAATTTGATATGGCACCATTGCTAGGTGGCACAGAT
GCAGTTTTCCTATCACTTATACATGCATTCAGCTGGAATCCTGCTACATTTCTTCATGCG
TACACATGCCTTCCCCTCGCCCAATCCACAAGGCAGGCGGCTAGTGCAGTTTTACAAGAC
ATTGCTGATTCAGGAGTTTTGTTTGCACTGTTGATGTGTGAGCACAAGGTTATTAGTCTA
GTGGGAGCACAAAAGGCAACTTTGCATCCTGATGATATTTTTCTACTTTCAAATTTCATA
TTGTCCTCTGAATCTTTTAGGACTTCGGAGTCTTTTTCACCCATATGCCTTCCAAGATAC
AATTCTATGGCTTTCTTATATGCTTATGTTCATTTTTTTGATGAAAATACATACTTGACA
CTTCTTACTGCAAGATCAGACGCCTTTTATGATCTGAAAGATTCCAGGTCCCGCATTCAG
AATGTTCTCTTGAAGGCAAATGTCCTTGTGGAAGTCCAAAGGTCTCTGCGTGAGAGCGCA
CTGCGCATTGAAGATCTCCCTGCTGATCCATCTTCTCAATCTGTATCACCACCTCCACAG
TTCTCTCAAGATCTGCACTCTCAGTTATTATCTTCTGAAATGGCAATTGGTGGACCAGCT
GGACTTTGGCATTTTATATATAAAAGCATTTACCTTGATCAATATGTATCATCTGAGTTC
CCCTTAATCATAAGCAATCCAAAGCAACAGAAAAGATTGTACAAAGCTTATCAAAAATTG
TATGCTTCCATGCATGATAAAGCAACTGGTCCACATAAAACCCAATTCAGAAGAGATGAA
GATTATGTTCTGTTCTGCTGGATAACCCAGGATTTTGAGTTGTATGCCGCTTTTAATCCA
CTGGCTGACAAGAGTCAAGCAATCAAGGTATGCAATAGAGTATGCCAATGGATCAGGGAC
CTGGAAAACGAAATTTTCGTATACGGAGAAAGCACCCTTTCCTGGTGATATATTGTCTTG
CAGTACCATCACTGTTGGGGAGATATGAGGGATTAGGTTTGTATAACATTTTCACTAAAG
TCATGATTTTATTTGCTACCCGGGGTATTTCATGTCAATTTTAATTGGTTCCTGTTTGTT
GTCAATGCCATTTCGTTTCTTTCACTCTATGTATGTTCTTAGTGTAATCTAATCCATTAG
TACTTTTTAGTAG
>Xa21_524
GGAGAGCCTTCTGGTATCATGGCCTTTAAGTTCATCCTGGGAGTCGCCCTGCTGTCCGTG
CTCATCGGTGTATTTCTTGGGAAGAGATACTAGCGTTTATGCCTTTCTGAATGTCTACTG
GGAAACCCCATTGTCAATACTGCTTTCGGTGAACCTCAATTGTCTTAGCAGTTGAAAACT
GTGCAAATTCTGCAAAAATTTGAAAGATTTTGGTGGGCTTCACTGGAACAACAGATTCAT
GACTTCCAGGGAGAAGTCAGAAAATCTTGGAAGTTGTTTCTCCTCTTGTTGAGTAATTCC
ATTTAGTTTCATTTTTTGGTTTAGGGGGCTAGGAATATGATTTTTTGTTTCATTCCTACC
CTTTTGCATGCAGAAGGCCATCTGCTGCATGCAATTGGTTTTGCTGTCAGCTTGTATTTA
CATCTGTATGTAAAGAGAACATTCGGG
>Xa21_525
AAGGTGGTGGCGCGCAAGGACAGGAGACGTCTCGGATAATCAACGTGCCCAATAACAAGG
TCGGAGTCCTAATAGGAAAATCTGGGGAAACAATCAGAAACTTGCAAATGAACTCAGGCG
CGAAGATCCAAATCACAAAGGATGCTGAGGCAGATGCAAATGCCCCAACTCGTTCTGTTG
AACTAGTTGGAACCCTTGAGAGTATTGACAAGGCCGAGCAGCTGATTAAGAATGTTATAG
CTGAGGCTGATGCTGGTGGTTCGCCTGCTCTGATCGCTAGAGGTWTTGGGTCTGGACAGT
CAGGCTCTGAGCAGTTTGAGATGCTAGTCCCTGATAATAAGGTCGGTTTAATTATCGGAA
AAGGCGGCGAGACCATTAAAACCCTCCAAACTAGATCTGGTGCTCGTATTCAGTTGATTC
CCCAACATCCTCCGGAAGGTGTTACATTGACAGAAAGAACTGTACGTATTACTGGGAATA
AGAAGCAGATAGAAGCGGCAAAAGATATGATTAAGCAAGCTATGAGTCAGGTAATGTGAT
TCTGTGTTTCGCTTTCAACTGTTCCTTCATGCTGTAAATAACTAGTGATATTAGATGATG
CTGTGATCACCCAATGATTGTGCAATTCAATCATGCTGTGAAGAACT
>Xa21_527
GCTAAGGTGGCTGAAGAGCTTCAGAAATATGACCCACAAAGTGACCCCAATGCCACTGGA
GATCCATACAAAACACTCTTTGTTGCAAGACTTAACTATGAGACGTCTGAGCATAGGGTC
AAGSGGGAGTTTGAAGCTTATGGGCCTATTAAAAGGGTAAGTACATGTGGTAAATTCCAG
TGCAGGTGGACTTATTCCTCTTTGGTAAGGTGTTTGGTTGTTCTAATTCATCTACAAAAA
CATGTTTTAAGAAAAAGCTGGTTCACTGCCATTATATATTGCTTACTTGGAATTTCACAA
CAAGGTGCTAAAGGATGAAAGGGATATCTTCTATCTCACTCTGATTTTCAACGGGCAGAA
TTGTTTGTAGTATTTGTTTCTAAATCAAACAAAATGCTGCGAAGTCTTCTTTTTTGTAAA
GAACAAAAATAAGTTATTATGTCAAGTCTTTTTTTTGCAGCAAACAAAAATAACTTCTTG
TTTTTGTCAAACAGTATTCGTAGCACTCTCATTTTCAAGTTGGGTAATACATTCACTGTT
TTGTGTGTAAGCATGCATTTGCTGTTTGCTTCTCAATAATGATGTTAGTTGCATTTTGCT
AAACCAAGGAGAAAATAACCAAATAATCTTCTCAAATTATTTAAATAACACTTTTATCTT
GTATTGACATGTATTGGTTTGGGTGGTTCGGACAGTCTTTTCTTTGTTATCCATTTCTAA
ACATGTGGGCTCTGTTGATGTACTTAGTGGATAAGTAATATAGAGCTCCAGCAGAAATTA
TGTCTTCTGGTAATTTTTGTTAGACATATTATCTGAGTTACTGTTGAGCAATTTAATGTG
CGAATGGTTGGTACAACCATTAGAAGACTAAAAAATCCTGGGAAAAACAAATA
>Xa21_528
AGTGTTGTTCATGATATAGAGAATATGGTTCGGTCGTATGTTGAGAAGCCCAATTGTATC
ATTTTGGCTATATCTCCAGCAAACCAGGACATTGCCACTTCTGATGCCATTAAGCTTTCG
AAGGAGGTTGACCCATCAGGTGAGAGGACATTCGGTGTGTTGACAAAGTTGGACTTGATG
GACAAGGGAACAAACGCTCTTGATGTTCTTGAGGGAAGAGCCTATCGTCTTCAGTATCCG
TGGGTTGGAATTGTCAACCGCTCACAAGCAGATATTAACAGGAAAGTTGATATGATTGTT
GCAAGAGAAAAGGAAAGAGAGTATTTTGAAAATAGTCCTGATTATGCACACCTAGCCAGT
AAGATGGGTTCTGTGTATCTAGCTAAGCTTCTTTCTCAGCATCTTGAAGCCGTTATTAAA
GCACGCATTCCTAGCATCACATCATTAATCAAACAAAACTATAGATAG
>Xa21_529
GAGCTGACTGCTGTGTTCTTGTATATGATGTCAATGTTACCAAGTCATTTGAAAGGCTCA
ACAGCTGGCGTGAGGAATTCCTAATTCAAGCTAGCCCATCAGATCCAGAGAATTTCCCTT
TTGTTGTACTTGGAAACAAAATTGATGTTGATGGTGGTAATAGCCGGACTGTTTCTGAGA
AGAAAGCTAAAGCATGGTGTGCTTCTAAGGGGAACATCCCTTATTTTGAGACATCTGCTA
AAGAAGGCTTCAACGTGGAGGCTGCTTTTGAGTGTATAGCAAGGAATGCTATCAAGAATG
AACCGGAAGAGGAGATATATCTTCCTGATACAATTGATGTTGGAGGTGCTGGAAGGCAAC
AGCGCTCGTCAGGCTGTGAATGCTAGAAGATATGGCACCAGCGATATCGCCAGTTGATTC
TACCGGATCGGTGTAGATCATCATCCTCACCTTTCCACTGTGTGATATCTTTAGTTTGAA
AGCCTCTATCTATGTCCAATGCTACATATTGTTTTTTAGTGCTCCAACATAATTGGAGAA
GATTCATTTGTAACTGTTTTTACTCCTACCTTTGTATCTGCTAGATGCTAGAGTTGGGAT
ACCTTTTTAGYCTTTCTACCCTTCTGTTTGATTGCTGCAGTGCACATATCTTTTCTGTTT
GATTGCTTCAGTGCATATCG
>Xa21_530
TTTCTTTCATGACTTATTTTTCATCTGAATTTTTGAGAGTCTTGGGGTATTTGTTCCGGT
TACTGGAGTTGATTCCGATAGAGGTTGAATTAAAATTCGTTAAGTTTGCGGTTTGTAACG
TTCTTCCCCTGAATTTACGCTGCTCTGCTATCTTTGCTGCTGGTTCTTCGCTCTCTTCGG
TTTATTCCGTTGCTAAAAGATCGAATTTCTCCGGGATTGATGCGTACGTGATGGTTTATG
ATTTCAATTGTCATCTAAAAGTTCATTTTTGAGTATATTCTTTTGCGATTCGAAGTTTTC
TCCATGTATTTTGTTTGTTCTTCTAAAGTATTAGCTGTTCTGCTTTCGTTATACTTTAGG
TAGTTGTTATGCTTACATCGCATCGCTGTTGATTTAGTTACGGAATTCCATGAATTATGT
TCAAAGGTTTGATTTTTATGATCGCYACTTCTCG
>Xa21_531
GGGAGGACTGCGGGTGGTGGMGAGGGCGGTGATTCGTCGGGGAAAATTTTTGTTGGAGGT
GTAGCCTGGGAGACAACTGAAGAATCGTTCACCAAGCATTTTGAGAAATATGGAGCTATA
TCTGATTCTGTGATCATGAAAGACAAGCATACAAAGATGCCTCGTGGATTTGGTTTTGTT
ACATTTTCGGATCCATCTGTTATTGACAAGGTTCTGCAAGATGAACACACTATAGATGGA
AGAACAGTTGAAGTTAAAAGGACTGTCCCGAGGGAGGAATGTCGTACG
>Xa21_532
GAGCAGAGCCGGGCGCGGGAGGGGAGGGGATCCTGAAAACATTTGGTTTCCCAAATGAAG
CACATATTCAAGATAATTGCTATGCTGGTGGCAGTCTCAGCTATTTGGATTGCCCTTCTT
GAAACCGCGACTGTTCCTCGAAGTTATACTTGGTTGCTTCCCATCTACTTGGTAGTGGCA
CTTGGATGCTATGGCCTTTTTATGGTTGGATTTGGGCTTATGTTCTTCCCAACTTGCCCT
CAAGAAGCTGTACTACTACAGCAGGATATCTTGGAGGCAAAGGAATTCCTATCAAAGAAA
GGTGTTGATGTTGGCTCTGAATAATGTAAGATCGATGATAGATGACTTGAGGCTAGTTTG
GGGACAACTTTGTGCTCCCTTATATGAGTTGTTTTGGGGGCTTTATAGCTAGGTATATGT
CACTTCGTAATGATCATTTTGCTAACACAATTTTTCATGGTGAGTCCTTGTTACATACTG
AATTTAAGACCTTTTTCTTTTAGGAAATATTTTTTATGAAAAAAGAAATATGATTGTGAA
GTAGGAATGGTCTGTTGACAAGTGCATTACTGTTCAGGGTGTT
>Xa21_533
CCGCCGTCGCGAGGCAGCGTGGTATCTTCATCGTCTGGGTGGTCAGAGAGCATGACCCTT
CTGGGAGAGACGTTGAACTTTTTCGCAGGCACTTCTATTCTAGTGGCAAGGGCCTAGGGG
TGGAAGGTTCCAAAGGTGCTGAGCTCGCTGATGGGCTTACTATCAAAGATGGGGATTACA
AGTTGGTGAAGACTAGGTTCAGTGCTTTCTTTGCAACGCACCTTGATTCTGTCCTCAAGA
CCTCTGGAATAAAGAACTTGGTTATTGTTGGGGTTCAAACACCAAATTGCATTCGACAGA
CAGTCTTTGATGCTGTAGCACTGGACTACGACAAAGTTGCTGTCATTATTGATGCAGCAG
CTGCTGCTAAGCCGGAGATCCATTTATCAAACA
>Xa21_534
GGTGCAGGTGATGCCGGTGCCAAGAACAATGCAGCAAGAACTGTTGAAGAGAGGATAGAG
GAATACAACAAAGCACGAGCACGCATTTTCAACGGTTCCATTTCTGATATTGAAGGCACA
AGTGATTTGGGAGCTTTATCTGTTGCGAGAGATGAACCAATTAATGCTGAGCCTCCCGTT
GATGAGAACAAGGTGAACACAATGAACAGCCGTTCCAGAGTTGCTGTTTTTAAGGACACT
GAAAAGGATCGTAGTGATCCTGACTATGATCGTAACTACAAGAGGTATGTTAGGGGCCCA
GTGCACGACTTCAATGTGAGTCCTGGTGGCTTCAATTTTGTTGTGCCACAGTTTATGCAG
TATGGTGTTGGTTTTATGCAGTCTGCTAATATGTCAAGAAACCAACCTTCTGTGTACTTT
GGCCAACCCGATTTATCTATGAGCTCCTCTTCTGGAGCTGCTGTCTACCCACAGTGGCCA
ACTCCAGCAATGATATACCCCCATTGCTATGACAATCTTGGCCATATGATTTCTCAGGTT
CCGGTTTACCAGTCCTTCAACCATGG
>Xa21_535
TGTTGCTGTCAGCTTACCTGGGGGGAGAGTTTTGATATTTGGTGGATCAGTTGCAGGTCT
TCATTCAGCGTCACAGCTTTATCTCTTGGATCCAACTGAAGAAAAGCCTACCTGGAGGAT
AYTGAATGTTCCTGGGCGACCCCCGACGGTTTGCCTGGGGCCACAGCACCTGTGTTGTTG
GAGGAACAAAAGCAATAGTGCTTGGAGGACAAACTGGAGAAGAGTGGATGTTAACCGAAA
TCCACGAGCTTTCTTTGGCTAGCAGCACAGTTTGAGGACTGGAACACCTGATGAGTATAC
TGAATCTTTTGGCAACGACTTGTATTTACTTGGAAGAGGTGGTTGGCCTTGAGTAGATCA
AAACCTACATTTGGGGTTGCTTGCTTTATGTAGTCAAGGTGTAGTGATATGTTCTTTTTC
TTGTTGTTTGTTTTGTTTTTACCAGAAAATATAATTCATAAGCTACT
>Xa21_536
GCTACGTCTTCCACGCCAAGCGCACCGACGGCATCACCGCGCTCTGCATGGCCGACGAGG
CCGCCGGACGGCGAATCCCCTTTGCGTTCCTTGAGGATATCCATGGAAGGTTCGTGAAGA
CATATGGCCGTGCTGCATTGACATCCCTTGCTTATGGCATGAATGATGAGTTCTCGAGGG
TCTTGAGTCAGCAAATGGACTACTATTCGAATGACCCAAACGCAGACAGAATAAATCGTA
TGAGGGGTGAAATCAGTCAGGTCCGTACTGTTATGATTGACAATATTGATAAAGTCCTTG
AAAGAGGTGACCGTTTGGACATGTTGGTCGACAAGACTGCAAATATGCAAGGAAATACAA
TTCGTTTTAAACGACAAGCTCGCCGCTTCAGAAATACCACCTGGTGGAGAAATGTTAAAC
TCACGATTGCGTTGATATTCCTCCTCACGGTAATAATATACGTTGTGCTCATCTTTATGT
GCCATGGCTTCACCTTGCCTACTTGTATTAGGTGAGGTGCCATCCATGTATTGTGTGGTG
TGCTGGTGAGTGCTGCTGAACTATTGCAACACCATTGCAATAGGTCAGGGTTGGTTTTTG
NGTAGAGATTTACTATTTATTGTGTAATCATGCTGTGTTGATTGTGCAAACTCAATGAAA
G
>Xa21_537
GCCGTCCTACCCCGTCTACCCCTCCTACCCTGGCTACCCGCAGCAAGAACAGGATCCTAG
CTGCAGCATCATGTAAAAGATTGTGAGTATCAATCAGAGGAGCTAAAATCTGGCAAAAAC
TATGGAGAATTATTAAGGTATTTGAGTTCAGAATCAGGCCAAGGTTTGTGCATGGCTTGA
GGTGATCCGTGATCATGCATGGTCAGGCCAAGATGATCCAAGAAGTTTGCGAGTTTGATG
AGCTGCATCATCGATCTGATCTGCAAAGGTGATAGAAAAAAGGCAAAATTATGTCGCATG
CTACAGCTGAAGGAGTAGCTTTC
>Xa21_538
GGGCAGTGATGTCAAGAGAGTGGTTATTGATGAAGCGCAACTCCTTCATCTACATTTTCA
AGGTCACCCAGTTGATCATCCTCGCTTTCATGTCCATGACCGTGTTCCTCAGAACAAAGA
TGCCTAGTGGGACAATCTCTGATGGCACTAAATTCCTTGGGGCTCTCACCTTTAGTTTGA
TCACCATCTTGTTCAATGGCTTTGCTGAGCTACAACTGACCATAAAGAAGCTTCCTGTGT
TCTACAAACATAGGGATTTCTTGTTCTTCCCTGCATGGACCTTTGGAGTAGCAAATATCC
TCTTGAAAGTTCCTGTTTCTCTTGTGGAGGCGGCGGTATGGGTTGTGCTCACATACTATG
TGATGGGGTTTGCACCTTCTGCAGGAAGGTTCTTTCGTCAATTTATAGCTTTCTTTGTTA
CTCACCAAATGGCAATGGCTATGTTCCGATTTCTTGGTGCTATTTTGAAAACAATGGTTG
TGGCCAATACTTTTGGGATGTTTGTGCTGCTTATTGTCTTCATTTTTGGAGGATTTCTCA
TATCTAGAAATGACATCAAGCCATGGTGGATTTGGGGTTACTGGGCATCTCCTATGATGT
ATAGTCAACAAGCAATATCAATCAATGAGTTCCTTGCTAGTAGATGGGCTATTCCAAATA
CTGATGCAACAATTGATGAA
>Xa21_540
AAGCGCCCAGAACCAGAAGAGAGCTCTGCCCCGTGGTCAAGCCGTGCCGCGTCCTCGTCT
CCCTCGCCTTTCCCCTCCGCTCCGCTTCGCCGATCAAGCTTGCATTGAGACAAAGAAATC
AGCTTTCATCTGTTTGAGACCAATCAAACTCAACTAGCAAATTTCATGTCTGATCTCGAC
GTCCAGCTTCCATCAGCTTTTGATCCGTTTGCGGAAGCCAATGCTGAGGACTCCAGCGTT
GGTGCTGGATCAAARGACTATGTACACGTGCGCATTCAGCAGCGCAACGGAAGAAAGAGT
CTGACTACTGTTCAGGGCTTGAAGAAAGAGTACAGTTACAACAAAATCCTCAAGGATCTG
AAAAAGGAATTCTGTTGTAATGGTACTGTAGTCCAAGATCCAGAGTTAGGCCAGGTCATT
CAACTTCAAGGTGATCAGCGTAAAAATGTTGCGACGTTCCTAGTTCAGGCTGGAATTGTA
AAGAAAGAGAGCATCAAAATACACGGGTTTTAGGCTACACATAATGCCTATGTGCTATTA
TATGATACAAAATATTAG
>Xa21_541
GTGATATTCAAGTTGGACAAGGAGCTTCAATTTGGTATGGATGCGTCTTAAGAGGGGATG
CAAACAACGTTCAAATTGGATCTGGGACCAATATACAAGACAATTCTCTTGTCCATGTGG
CAAAATCTAATCTTAGTGGAAAAGTCTTTCCAACCATCATCGGGGATAACGTCACAGTAG
GTCATAGTGCTGTATTACAAGGATGTACTGTTGAGGACGAAGCATTTGTTGGTATGGGGG
CAACCCTGTTAGATGGTGTTGTCGTGGAAAAGCATGGGATGGTTGCTGCTGGAGCCCTTG
TAAGACAGAACACAAGGATCCCCTGTGGAGAGGTATGGGGAGGAAACCCTGCCAAATTCC
TGAGGAAGCTCACTGATGACGAGATTGCGTTTATCAAAGAATCAGCTTCTAACTATTCCA
CTTTGGCAAAGGCCCATGCCGCTGAGAATGCCAAGCCTGTTGAGAAGACTGAGTTTGAGA
AGCTGTTCCGCAAGAAGTCTGCTCACCAGGATGAGGAACACGATTCAATGATTGGTGCCA
CTCGGGAGGTTACTCCGGAG
>Xa21_542
TTTATGGTTCTGAAAACTTCAGTGCCTTAAGATGCAGGACAACTCGAATAGAGTATATAC
GACGGGGGAAGCCAGATGCTGGTTTCCCTCTTTTCGAGACAGAGTCCTTGAAATGGCCAG
GTTTTTGTGGAATTTGATGATGTTAACGGGAAGGTGCTGACTTATTCTGCCCAAGACAGT
ACTTACAAGGTGTTTGACTTGAAAAACTACACTTTGTTGTATACAATATCTGATAAGAAT
GTTCAAGAAATAAAGATCAGCCCTGGCATAATGCTATTGATATACTCAAGAAAAAAGGGC
TGTATTCCCCTTGACATTCTTTCTATTGAAGATGGTAAACGCTTGAAGTCATTCAAACAC
CTTCTTCATCGCAATAAAAAAGTTGATTTCATTGAGCAATTCAATGAAAAACTTCTGATC
AARCAGGAAGGGGAGAAYCTTCAAATTCTTGACGTAAGAAACTTCCAATCAATTGAAGTA
AGCAGAAGTGAATTCGTGACTCCTTCTGCGTTTATCTTTCTGTA
>Xa21_543
AAAGAGGATGGAAAAGGCTGGCAAATGGGAGGTTCCTTTGCCAAAGGTCAGACCTGTGGC
TGAAGAAGAAATGTTCAAAGTTCTACGAACTGGCAAGAGAAAAACCAAACAGTGGAAGAG
AATGGTCACTAAGGCCACCTTTGTTGGACCTGGGTTTACAAGGAAACCACCAAAGTATGA
ACGGTTTATTAGGCCAACTGGCCTTCGTTTCACAAAGGCCCATGTTACTCACCCTGAGCT
GAAATGTACTTTCAACCTTGACATAATTTCTGTGAAGAAAAACCCAAATGGTCAAATGTA
CTCTACTCTTGGTGTTTTGACAAGGGGAACTATCATTGAGGTGAACGTTAGTGAACTTGG
TCTGGTAACCCCTGCTGGAAAAGTTGTTTGGGGTAAATATGCACAAGTTACAAACAACCC
AGAGAATGATGGCTGTATCAATGCTGTCTTACTCGTGTAAGGACGCAATGCTATACACTT
CATTCTTCTCGTTGCGACTCTCACCTCAGATGTACCCGTTCAGTGGGTCTTTTTGACCGA
TCATTCAGAGTAGTCGTGTTTAAACTGTGGGCGCAAGGCTCATCTGTTATATGCCTTTAA
CATATTCG
>Xa21_544
ATTCAACAGCTGAAGTTTACAAGCGGCTCAGGTTAGAGCACACAAGTCAAACTGATCCCT
TGGTATTGCTCAAGGAAATTACTGAAACTGGGATATCACAGGATGTCTGTGTTAATGATC
TAGAACCTCCAGCATTTGAGGTGTTGCCATCACTAAAGAGGTTGAAGAAACGTATAATTG
CTGCTAACCGGGGAGATTATGATGCTGTTTTTATGTCAGGAAGTGGAAGCACAATTGTTG
GGATTGGTTCACCAGATCCGCCTGCATTTGTGTATGATGATGATGACTACAAGGATACTT
TTGTGTCAGAGGCCTGCTTCCTCACTCGTAATGAGAACGAGTGGTACAGAGAACCAATCT
CATCGAAAATCACTAGCGAGGAAGATTTACCTCCGGAGGTAGCATCAGTTTCTGACTGAG
GGAGTGGATTCTATATTAGATCTCATTTTGCGGTTATACAGGATACAACATACAGGTGTG
CATTCACTGTGATTAGCTTTAAAATGGTACTTCCACTAGGAAAAGAACCATTCCACCTTG
AAATTTGTTAACGGGACTTCG
>Xa21_545
GAAGAGAATTTTCTTCCGAGGTGCTTATATCTGTGGCCATGAGAAGACTATGGACAAGAT
TTCCCATTCCCTCAAGTATTGGTCCAAAGGCCAAGTTCAAACAACATTTCTGTGCCATGA
GGGGTTCTTGGGAACACTAGGTGCATTTTGGAGCTATGAGAACATGGGTATTGACGGCTT
GGCAGCACATGATGTCATAAGGGAGGTCTTGCTTGGCGCTCCTTACACTGGGCAGCTTCC
ATCTCTGCCTCTGACTCACCAACAGGAMAATGGAGAAGATACGACCTTTGAAGGAGAAGT
AGAACGGCTTCGACATGACAATGCTGTGCTGAAGGCTGAGCTTGAACGGTTACAAAGGGA
GAACACAGAGCTCAAAGCGAAGCTGGTAAAATCTGGCAAACCAAATACCTTTTATCATTA
AACATAGGATGCAGTAGTGAAGCATGATTCCATGGCAACAAAAGAAGGTGTCTGAGGGCA
AAAGTTCAATGGCCTTGTTATGGAGATCGGAGAGGCAGAGGCTGTTCAACCAGCCGACCA
CCTGGTTCAAGTCTTATGAACGACTCGGGTAGGGCCCAAATTTGTTAAGAGACTGAGGTG
TGTGAGCAACATGGAAACGGATGCAACAAACAGCCTGATACTGAGGTGTGTAAGGTTGTT
GTAAACTGTAACAGTTTGGCAGTAGTTTTGATTCAAACATGATTTTTACAGAGGAAGTGT
GCACACAGGTAGTTACGCAGTTAACATTGCTCATACATATTGAGCTCATGTTGTATATTT
ATTTATTTTTCTTTACTTATTTCTGTTGGTGTAACCTTTTCTCTGTTGTTCTGTATCTTG
TAAATATGGAAGCAGCCGTTTCGCAGTGAGTGACAGGCTAGTAG
>Xa21_546
AAGCTGCGAAAAAAGGAAGTAAACAGACAGTAGAGGCTACTGCAGATGACACAGAAGGAA
CCTCAAAGGCAGAGGAACCTTGCCACTGGGAGCAAAGGGGCCTCCCAATCAGCTGATGAT
GCATCTCAATTACCCGAGTACTCGCAGGCTGAAGCTGGTGACACACATGGCCCTGCAGAG
GTCACTGGTGTAGAGGGGGTAGATATTGTGGATGGTATAGATGCAGCACCAGATGCGATG
CCTATGACACCATCAGGAAGTGAGCTTGGAGCTGAACAGGATGATGAGGAGGACGATGAC
TCCGAAAGGCGGAACCAATCAATTGGGAAAAAGCTATGGTCTTTCTTCACTACATGACAA
TTGCAGAGGGCTACTGAATAGGTTATTTCTAGCGTTTCTGTTTTCGATTCATGACATGCC
ATTCTTGGAACTCTAGGTTGTGTGCTTGGTGATGATGATGATGTACTAGTAGTATTTTCC
CACTTCAATTAT
>Xa21_547
GAACGAATGGGTCGTCACCGAGAAGCTCGGCAACGCTCTGAAGATGAAATCATCAAGCAA
ATCATCAGCCAAGAAATCGTTCATGAGGGTATGGGACAGGCTAAACGTCACGGAGCTCGG
CGTGGCGGCATTCCTCTTCTCCTGTGGATGGTATGATCTTGCATTTGGGAAGGACCATTT
CTTCATCTACCTCTTCTTCCAAGGCGCGGCGTTCTTCATCGTCGGTATCGGATACGTTGG
CACAATTGTTCCCCAATCATAACAGAAGAGAAGCAAATATATATATATTTTCTGAGATCG
GCCGCCTTCAAATTCACCATGTCTTCAGCAAGAGTCTAGTAGTTATATAAATCAGTTTGA
AGTAAAGATCATGCAGCATTTTTTTTTACTCTCATTTTTCTCTGTTTCTTTTCTTTTCTT
TTTCTTTTCTTCTTTGCCTTTTTCTCTGTTATGTGCTTCGCAGTGAGTGACAGG
>Xa21_549
TACCTGATAGTAATCAAGGATTACATTCCCATGATACAAGAATTTGCTCATGTTGTGCAC
AGCATTATACACAACAGAGACCGACAATGTTTTCTCGAATGATCACAGAACTAGAACCTG
CTGAGGCTGTTTGCTCACCAAAGATTTGCACAGATTATTCCATACTTCATCAAGTGGATA
AATCTTTGGATAAAGATATTTGTCACCAGAGTGATCACTCCATCCATGAACGATACAGTG
TGCTGCAGATGACATCTGGCTCCGAGGA
>Xa21_550
AAACAGCATAGCGAAGGTGGCAGGCATTATAAAATTTGATCTACATGCTGAACCGGAGAT
CAGTGGCAAGAAACAACTTGAAGTGGGGGGAAATGTGAGAGGAATATATGACTTGGGACC
TGGTAGATTCGGGTCAGAGGCAATTTTTGTGCCTAAGGAACCCGGTGTATCTGGAGAAGA
AGATGATGGTTATTTGATATTCTTTGTCCACGACGAGAATACAGGGAAATCTGAAGTCAA
TGTGATTGATGCCAAGACAATGTCTGCTGATCCGGTGGCAGTTGTTGAGCTACCAAGCCG
AGTTCCCTACGGATTCCATGCTTTTTTTATAAACGAGGAACAACTGGCAAAACATCAGCG
TGACAGTGACAGCGGA
>Xa21_551
ATATACTCAGGCCACTGGGAAGCCTGTCTCTCTTTCTGAGCAGCAGCTGGTTGATTGTGC
TACTGCATAMAATAATTTCGGATGCAGTGGAGGCCTACCATCTCAGGCCTTTGAGTACAT
CAAATACAATGGTGGCCTTGACACTGAAGAGGCTTACCCTTACACGGGTGTCAATGGCAT
CTGTCATTACAAGCCTGCAAACGTTGGAGTCAAGGTTTTGGACTCCGTTAACATCACCCT
GGGTGCTGAGGATGAGCTGAAGAATGCTGTTGGACTTGTTCGTCCAGTTAGTGTCGCCTT
TCAGGTGATCAACGGTTTCAGGATGTACAAGAGTGGAGTTTACACAAGTGACCATTGTGG
AACTTCTCCAATGGATGTGAACCACGCTGTTCTGGCCGTTGGCTATGGTGTCGAAAATGG
CGTTCCCTACTGGCTCATCAAGAACTCATGGGGCGCAGACTGGGGTGACAATGGTTACTT
CAAGATGGAAATGGGCAAGAACATGTGCGGTATTGCTACTTGTGCATCCTACCCTATTGT
TGCATGAGGTGCCCACGGATTAGTTCCATTGTGTCAATTTAGTTGGCCTCAATAATATAT
TTCTCTGTCCAAGGATGAAGATGGGTATACAGAAACTGAAACTTTCTTGTGAATATAAGA
TCATAAGGACATGAATTAGCCCAGTGATGTAATCTTCTCCTGTATGGTTGTGTAGGTAAT
CCAGCAATTGGGGTTTCAGAGTACTCATTACATGGCTGTAAATTCCTA
>Xa21_552
TTTCAAGCATCACTTCTGAAGGAAAGCAGAAGATCAAAAGTCGGTGTACACACTGCCTCT
CCTGGAATGGTCCTTACGGACCTCCTTTTGAGCGGTTCTTCTCTGAGAAATAAACAGATG
TTCAATTTAATATGTGAGCTTCCAGAAACAGTTGCAAGGACATTGGTTCCGAGGATGCGA
GTTGTGAAAGGAAGTGGAAAGGCGATAAACTACTTGACACCACCAAGGATCTTGCTTGCG
TTGGTTACTGCATGGGTTCGCCGAGGCCGATGGTTTGATGAAGAGGGAAGAGCAGTATAT
GCAGCAGAGGCTGATAGAATCCGTAATTGGGCTGAAAGTCGAGCACGCTTCTCTTTCACA
GATGCCATGGAGATGTACACAGAAAACACATGGGTTTCCGTGTTCTCGCTCTCTGTCGTC
TGCGCATTCATAATTCTTTCCAGCTCAGGTGGACCTCTTCCAGGCACATGATCCCAGGAG
TTGCCAAACTAGATGGCTACACACACCATTTTTCTTCAGTACGGGGATTCTATTA
>Xa21_553
GCTAAGATTCAGGCTGACAATATCGGACACAAACTGCTGTCTAAGATGGGATGGAGGGAA
GGTGAGGGTCTTGGCAGTGAGAGAAGTGGCCGTGCAGATCCCATTATGGCTGGAGACGTG
AAGAAGGACCATCTTGGTGTTGGCGCTGTCCAACCTGGTGAGGTCACATCTGAAGATGAT
ATCTATGAGCAATACAAGAAGCGAATGATGCTTGGCTACCGTTATAGGCCAAACCCACTG
AACAATCCAAGGAAAGCATACTACTGATATAATGGGAGGTCATCCAAGGGGAGAT
>Xa21_554
CACAACCTCTCCTCCGCCGCCTCCATTACTCGGTGCCGCTCCAGGAAGCTCGCCGACGGC
GGACGCTTCCGGTGATCTTTTCACTCTTTTTCACCTTTTTCACATCTTCTCTTCACCGCT
TATTACCACCTAATCCCAATTACCATCCTTTTTAGATTTTTCTTCTCCTTTTTTACTCGC
ATTTTGTCCATCCATGAAAAGTCTCTATAAGATTTTATACTCCCAACTCCAAACCACTTC
GTTGACATATACGTAGGTTACTACTGCCCGTCAGCCGACCATTACTGTAAGAGCTGCTTG
TTTGTTTGTACAGCTAGTTGTCTAATCTTGATTTGCTAAAA
>Xa21_555
AGTGAGGCAGAGGCACGAGCAAGAACAGCTGCTTCCGTCTTCTTGCTTGCTGGTATTCAG
AAGGAACCATCAAGGTGTTGAGTGGAGATATTGGGGGCATAGTTTGGATTTTGGAGGTTA
TTGTTTTCTTTCCATTGGCTAAAAATGTTGAGGCAGAGCTCTAGTAGGAATCACAGGTCC
AAAGGTCTGAAGCTGAAGAAGGCTCTTCAGATAACCCTCTTGGTTCTGGTTTCTGTTTGG
TTGATATACCAAGTGAAGCATTCATACGAGAAGAAGGCATATCATGAAAATGAGCCCAAT
GACCTGCATAAAGATGATCAAAACCAGGGTGAGA
>Xa21_556
TGATCTCTATGGTGCCAACTTGAATGATGATGACATGGACACAGCTATGATGCGCCACAG
TCTGCCTGAAGTCATTCTTGTTAAGAAGAGCTTCGCCAAGAGGCCACGCACACGCCGATG
GAAGCTGAAGAGGCTTCCAATGGAGGAAGATGCTGCAAATAAGGCCAAGGGGGAGCTAGA
GAAGAGGGCTGATGAGTATGAGGAGTTCCTCAGGGACTTGGAGCACAACTCTGATATTAG
ATTCCAGATTGATCTATACAAGGATGAGGACTACAGGTCGGAGATGGCATCTACTATTGG
TGATGATGTTCCCACTGTGCCGATTGAGGAACTAATTGAGGACCTAAGTCTTGGTGATGA
TGAGGAGGAGGATGAAGTTAGGGAAGGCAACGCACATGCTGATATGGTGGGATGAGTTAA
TCTGTTTACCTGTGCTGTGCTTCTGCCTTCTGGTGATGGTTGCTGCCAACCGCAGATCAT
AGGTCTGAACTGCATCTGTTTAATCCGTATAAGTTTTGTTCTCCCCTTTACTTCTATAAG
TTATAAGTTTTGTTGCTAAATTGTTTCGACTTTTGCTGTTTCTCATGATAGATGTTGTAT
CACCTTATCCTGTATCTGGTGTTGCAGCTTGGCTTAAATTATATTTCTCTATTCTTTATT
GTCTGTGATATGTTGTTTTCTTGCCATAGTGTGGCTGATCACAACATATCTTAAAATAGA
TGCATTGTTTGATTTCCAAAAA
>Xa21_557
TGGGAGGATTCTAAAGGGAAGGTGGATGTATTCATTGGTGGAATTGGAACAGGTGGAACA
ATATCTGGTGCTGGCCGTTTCCTGAAAGAGAAAAATCCTGGAATTAAGGTTATTGGTATT
GAGCCTTCTGAGAGTAACATACTCTCTGGTGGAAAACCTGGCCCACATAAGATTCAAGGC
ATTGGGGCAGGATTTGTTCCAAGGAACTTGGATAGTGAAGTTCTCGATGAAGTGATTGAG
ATATCTAGTGATGAGGCTGTTGAGACAGCAAAGCAATTGGCTCTTCAGGAAGGATTACTG
GTTGGAATTTCATCTGGGGCAGCAGCAGCAGCTGCCATTAAAGTTGCAAAAAGACCAGAA
AATGCTGGAAAGTTGGTAGTGGTTGTGTTTCCAAGCTTTGGTGAGAGGTACCTTTCATCT
ATCCTTTTTCAGTCGATAAGAGAAGAATGTGAGAAGTTGCAACCTGAACCATGAGCCTAA
CTTCAGTGTCCACAACATCATAATTGTTTCTGAGATTTCTGGCCATTAGTTTTTTTTCTG
AGAAGTATCATACCACTCCATAGCTGTTTGTTCGATAAATAAAACAGTTACCTTTGCAAT
TATAATGAGGCTTGTGAGGGTACTGTGAAATTTCTCTGAACATCTTCTACTCTTCTCTTT
TATCCTTAAATCAATCTGGGATTCGCAGTGAGTGACAGGCTAGTAG
>Xa21_558
GAGCCGCCGGATATCGTTCTACGCCTCCCGCGCCTTCTTCCTCCTCATCATCCTCCAGAT
CCCGCTCTTCAGGGTCCCTTGTAGAGCAGGCACATGCACAACGCCCATTCAAGTTACATC
TTCGCAGTTGGTCTCAAATGAGATATTCCCACCATCTGTTGTGAAAGCCCTTCTCTTCCC
TGGGGCTATAGCAAGCAACCTTACTAAGAGCATGACATTTCCTAGGTGGAATGACCTGTT
TGATATTTACAATTTGACAGAAGCCAAGACCGCTTCAGCAGTAATTGATCTCCAGCGTCT
AGAGATTCTTGCTGGAAGCTACTTCTGTGCTGCTGGAGCACTTGTTGGTGTCATAAACCC
TGGGAGGATGACCTTGTTTGGTACCCTTTTGGTTATCTGGGGTCTAGTGAAAGAAGCGCT
CTTTGGGAAACCGGTGAACAGTGATCCAACACAATCAGTTCATGTCTATCCGACCATTTT
AATTGCACTGATTTGTGCATTCTTGTCAATAACTTACAATGTAAAGAAGACAGTAAGAAA
TAGTCAGTCTGTTTCAATCACTAAGCCTCTGCAAAGTTCTGCCAAGTCGAAACTGAAGTA
GACACTTCATTGTCTATTTGCCCCTTCATT
>Xa21_559
ATATTGTACATGGAGATCTGAAGCCAAGCAACATTCTTCTGGACTCCAACATGAATCCCA
AGATCTCCGATTTTGGCCTGGCTAGAAGGTATAGTCCAGGTGTAGATGAAGAGTACGCCG
ATCGCATACTGGGGTCAATTGGTTTTATTGCTCCCGAATGTCGGGAAAGACGACTTTTCT
CAACCAAGTCTGATGTGTATGGCTTTGGAGCATTGGTTCTCGAGATCATTAGTGGAAAGC
GATGCTTTTCACTTGCGAGTGGAGAATCTGGAGATGATTATGGATTTCTGAACAAGAGGG
CATGGCACTTATGGAGAAGAGGAAGATTGATCAAGCTTGTCGATTCACCCCCAGGTGATG
AATTGGAGACGAGAGAGATACTAAGATGCATTCACATAGCACTGCTGTGTGTGGAGGAGA
ACCCTGCCAACCGGCCCACCATGCAGGAGGTTGTTCTGATGTTAAGCTGCCAGACTGCTC
TGCTGCCTAAACCTCGTTGTCCAGCTTACCTAATGGCGGAAATCGTGTCGACACATCCAT
AGCAGTATAGCACAGTTTTTACCACAA
>Xa21_560
AGCAGTATCTCTCAACATCAACAATGGACATCTCAACAATGGGAGAGTTTAGTTATTACA
GAGTTCAGAGCGAGAACCTCTCACATCAAGGGTTCAACAAATAAAGAAGTATTTAGCTGA
TTTTGAAACTGGAGGTTCTGCCACTTATGTACCTGAGTTCCCAAGAAAGCTTGATTGGTT
GAATACAGCGCCACTTCAGTTTGGAAGAGTGATTTAAACTCATTTAGTCATTTTAGGATT
TAAAAGGAAGAGTGGTCCTGTTGGATTTTTGGACCTATTAGCTGCATCAATTACATGCAT
GTCTTGCCCGACCTGGAATTTATACAGAAGAAGTATTAGGAAAAACCTGTCTGCTTCTGT
CTTCCTCGCATGCTGGACTGTATGTTTAGTTTTCTTTTAAGAGCTTTAGGCTGGAACCAA
TACATGATTTATAACTTTCATACTTAACATTTGTTCTGATATATTATAGCTGCAGTATTT
CTGTGCCGTAAATTTTGACAATGGTAATCCTAATTTTATTTGTAATGATGTATTTCTTTT
CATGTTCCTTTTCTCCTAACTGTTCTCAGTACTGATCATATGGTGATTTGTTATTCCTGA
AACTGAGTTTTCCTCAAAATATTGTACTGAGTTTTCTTGGAAGAAGCATAAGGGGTGAAG
TATGAT
>Xa21_561
ATTAGGAATGATGCAACCAAAATCTGGATTAGTTTCCACTGGATTAAATCAAGGTGTTGG
TAGTGTACCACTGAAAGGCTGGCCTCTTACAGTCCCAGGTATTGACCAACTCCGGTCAAA
TTTAGGTGTGCAGAAGCAATTGATGGCATCTCCAAACCAATTTCAACTTTTATCGCCACA
ACAACAATTAATTGCTCAAGCACAATCACAGAATGACCTTGCTAGAATGGGTTCTCCAGC
TCCATCTGGTTCACCAAAGGTTCGACCAGATGAATCAGATTATATGATGAAGATCAGTAT
GCAATCGGTCTGAGAAACTTTATTTAAGAGTTAATGACATGTCCAAACATAAGTTTGCAT
ATCCATAATGACCTATGTTTTGCTTTCATATTATTCTACGGTTCTATCAATACATTCACC
TGTTTCAATTAAGAACACTACGTTAGTGGTTCACTTTCTGTTCCTTGTTCTGTGTTATAA
TTACTCAGGAAATTTTCTTTGATATTTAAATGGAAATTAAACTGGCCATTGTTGTTTTAT
TTTGTAATAATATTACAGTTTTCCCTGCTTTGTATTTGACATTAGCTCTTTATCTTGTTT
TTTT
>Xa21_562
TTTCTTGTAGTYGGGTTCGGATTCAAAGTATTGAGCGAAGCAAAGAAAACTCTAGTATGG
CTCTTGCTGTCCTAGAAGTTGTCTATGCTGCTCCCTTGGACTGCCAATCAGCAGGATGGT
ACAAATCACTCACTCCAGCTGCTGATGTAGAGAAGGAGATTCATGAATCACAAAAGGCAG
GACTTTTTGAAGATGTAAATTTTCCTTACCCAGTAGTCTCTGTGATTGGCGGTGGTAAAA
GGGAAATTGATCTTTATGCATATTATTTTGGTGCTGATTTGGCAGTTTTCTTTCTCGTTG
CCATGTTCTATCAATCTGTTCTTAAAAACAAAAGTGAATTTCTGGAAGTTTACCAGCTGG
AGGATCAGTTTCCCAAAGAGTTTGTTTTCATCCTAATGATTCTCTTTTTCTTGATTGTGG
TTGATCGCATCATATATCTGTGGTCATTTGCCACAGGAAAAGTCATTTTCTATCTTTTCA
ACCTAGTGCTTTTCACATACTCTGT
>Xa21_563
AGGACAAAAATGTTGACACTGATTTGAAGTCTGATGCATTCTCTAGATTCTCAGTCAAAT
ATTTCTCAAAAGTTCTTGATTCTTTAAGTCCACATCACAAAACAATCATTGGAAATTCTT
GTTTTCGAAGAATGCTGCTWTTTGACAAGTGTTTTGTTCCCAATTCTTTTGCTCTCTGGA
TTGCAAAACAAGTAGATGTGAACTGTTCTGATATAGTTTTGGGCCAAAAACTTATTCCAT
TGAACAAGCAATCTGTCCATGTTGTGCTAGGCCTCCCTGTTGGTGGTAGTACAATCCATT
CAAAATTTGATTCTGGCAAACAAAAGATTCTTCAGATTTTTGGGAAAACTTCTATTCCTT
CTGTCAAGTTCTTTGGAGAAAAGTTAATTAAAAATGAAGAACTTCCTGATGATCAAATTC
TCATCTGCTTTATGATTGTTTCCTTGAATTGCTTCCTTTGTCCGAACTCTTCTTTGATTC
CAAGTACAAAATACCTAAGTGCTTTTGAAGACATCGACTTAATTGAAAGTTTGGACTGGT
GCAAGTTAGTTTTTGACTGGTTGATGGATCACATTAGCAAGATTGAGAAATCGAAAACTT
TTGGTGGTTGTTTATTCCATTTAGCGGAATTGTATATAGGGGATAAGGACTGGAGCCTTG
AACTAACCTTGAACTGAAGCCTTCTTGTTTCTCTTGATTTTGCCTTCCTCTTGTTTTTTC
TTTGTGTTCTCCAGATTCTGTGTTTCCTTTGTATGGATCTCAACTTTCTGTTCAGAAGTT
GTCTTTGATTTCTTCTTTCCTCTAGAACTACTCTTTGATTCTGACATTGTACTCTCTCCT
TCTTCCATCTACGATTTGGATCCTCTTTTTCTCTCTTCTTTCTCTTCTCCTAGCTCCATG
TTTGATTCGTGCTAGATCTGTTTGTGAACTAGTAGTGCTGTTGAAAAGTAAGGGATTGAA
AAGTGTCGGTCCCATACATGGTTGATTCACGTGACATGTTTTTCATCTACTGGGCTTCCA
AGTTTGGTCCCTACTTTA
>Xa21_564
TTGGGGTTTTTCTTCGATCGGGAGTATATGGATCTGGGGATTACTTTGCTACTGTCCAGT
TAATTAGCCTCATTTGTTTGGTTGATTCATGTAGGTCCCCTCACCTCCGGCTAGAAGATT
TGGCCAGTGTAAAGCATTTGCAAATTTTGGCGATTTTCTTTGATGGGGATTATATGGATC
TAGGGATTACTTTGATGCTGTCCAGTTAACCACATTTGGTTGATTCAAGCGGGTCTCCTC
ACTTCCGGTTGGAAGATTTGGCCAGTGCTAGAGCATTTGCAAATTTTATGGATTTTCTTC
GATGGGGAGTATATGGATCCGAGGATTTCTTTGCTACTATCCATTTAGCCTCATATTGTT
GATTCATGCAGGTCCCCTCATCTACTTCCTGCTGGAGGTTGCTGCTGCGGTTTTCTTGAC
GGATTTTATCAAACTCTCTCAGATACTTCCCCTCTTTCTTATTTCTTACAATCATTTATA
TGCCGATCAGTTTTTGTCCAAAACATATGTTTATTCTCATGCATCGATCTGCAATGACCA
AATCTATGCTTCGATCTTTTAATTTGCTACAGTTTTCCCTGCTTCTCTAATCAGTACCAT
TACAGATTTGTCTCTGTGACTGCTTATTGTACTTTCAAATTGCTTTACAGTGCATGCACA
AGTCTGTTGCTTATTTTAGTACCAACCAATATATAGATGTTCCCAACGAACATGAACATT
TCAGCTTTCAGTATATGAAGTTCATGAATGAAGTGACCGTTGTCCGGCTTGCAACTGTTC
CATGGTGCAAATCAATCAGTTTGGATATGGAACACGCATTGTACGGGTTGCTGCTTATAG
GTTGTTTGGATATCACTTAATGGATCAAACTAGCTTGTCATATTTGTTTATATACATGTG
CTATTTGGAATTAAGTGCAGTGGTTGTACGGGTTGATTCAGAGTTGAT
>Xa21_565
CTCTTATGGTTACCTATCCTTCGACCCATGGAGTCTATGAAGAAGGCATTGATGAGATAT
GCAGGATAATTCATGAGAACGGTGGGCAGGTATACATGGATGGRGCTAACATGAATGCTC
AGGTCGGATTGACAAGCCCTGGCTTTATTGGAGCAGATGTTTGCCACCTCAACCTTCACA
AGACATTCTGCATTCCACATGGTGGGGGTGGTCCTGGAATGGGTCCTATTGGTGTTAAGA
AGCACTTAGCACCATTTTTACCATCTCATCCAGTGATCACCACTGGTGGCTTCCCTCTCC
CTGAGAAAACCGACCCTCTTGGTACCATTTCTGCTGCCCCATGGGGATCAGCGTTGATTC
TGCCAATTTCCTACACATACATAGCCATGATGGGTTCTAAGGGTCTCACTGATGCTTCAA
AGATTGCAATCTTGAATGCAAACTACATGGCAAAGCGTCTGGAGAAACACTACCCAGTTC
TTTTCCGTGGAGTCAATGGAACTGTTGCCCATGAATTCATCATTGATTTAAGAGGATTTA
AGACGACTGCTGGTATAGAGCCAGAGGATGTTGCAAAGCGTTTGATGGACTATGGATTCC
ATGCACCTACTATGTCATGGCCTGTTCCAGGCACACTTATGATTGAACCCACTGAAAGTG
AAAGCAAGGCCGAACTAGACAGGTTCTGTGATGCTCTAATCTCAATCAGGGAAGAAATTG
CAGAGATCGAAAGTGGCAAAGCAGATGTGAACAACAATGTCCTCAAGAGTGCTCCTCACC
CGCCCCAACTTCTGATGAGCGACTCATGGACTAAGCCGTACTCCAGGGAGTAYGCTGCGT
TCCCTGCAGCGTGGCTTCGGGGCGCCAAGTTCTGGCCAACAACATGTCGCGTGGACAATG
TGTATGGGGATCGCAACCTCAT
>Xa21_566
TCTACTACGGCGGCCCCGGGCGCAACGTCCGTTGCCCCTAGAGCCACCACCCAATTAATT
AAGCCACCGGAGACGAGGAAGACGGCGATGATTATTAAGGGGTATTACTGATCATTACCA
ACCAATTACATGCAACACCATCTCGATCTTATTAATTACTCTATTCGTCACAGAATATAA
GGGATTTTGATCGGATTGGATATATCTTAGGTAATTGAAATCCAGTCAAAATATCTTATA
TTTTAGGACGGAACGAGTAATTTGCTAAGTAGTAATTAATTAGCTAGTTAGCTATAGTAG
TGGTTACTGATGATGAGTGTGTCAAG
>Xa21_567
TGGTACGTCAACCCACAAGGGCACGCATGGTGGCATATTCTCATGGGATTTAACTCATAC
TATGCAAACACATTCTTAATGTTTTGCCGAGCTCAACAGCGTGGGTGGGAGCCCAAAATT
ACCCACCTTTTCGGTTTCTTGCCTTATGTCAAGATTCAGAAACCCCAAAAGAGGGAATGA
GTTCTCTATTTGTCAGTGCTGTTCTCCAGGACCTTAAAGCCAACGCCCTCGTGTGCTTAG
ACAAGAAGCAGAGGCATTTTTTTTGTATATGGGCTTCCAAGTGATTACGGACTACAGTGT
TATGATGCCTCACTAGATTTTGTTAACTTTTAGCTGACGCCTGTTTTGTACCATACTTAA
TTGTTGCTCAGAGATTAGTTGGAGTGTTGTCTCATAGTTTTGGTCATTATTTTTTGTTTC
TCTACATTTGATTTTCCGTTCTAATAGGACTGAATTTTATTTGTTTTTTGTTTGTCGTGA
ATGTTGTCGAACAGTTTTAGTCAAGTTAGCTTCATA
>Xa21_568
AAGACCCACAGGAGAAACCAGAGGTGGGCCGACAAAGCATACAAGAAGAGCCATCTTGGC
AATGAATGGAAGAAACCCTTTGCTGGTTCATCTCATGCAAAGGGCATTGTCCTTGAGAAG
ATTGGCATTGAAGCTAAGCAGCCAAACTCTGCTATCCGTAAGTGTGCTCGTGTTCAGTTG
GTGAAGAATGGGAAGAAGATAGCCGCCTTTGTGCCGAACGATGGTTGCTTGAACTTCATC
GAGGAAAACGACGAGGTGCTCATTGCTGGGTTCGGTCGTAAGGGACATGCTGTGGGAGAT
ATTCCCGGTGTCCGGTTCAAGGTGGTGAAGGTCTCCGGTGTGTCTCTCCTCGCCCTCTTC
AAGGAGAAGAAGGAGAAGCCAAGATCTTAAATCCTATCCCCACTCCATTGCAAGCAGCTG
GAGCGGCATGGCGGCTATAAGGAGTACAATTGGCTATATTCAGCTAATTATTCTGGGCCT
TCCTTCGCTGCTCCTGGCAGCTAATCTCTCTCTGAAATTCAGACTCATGTTGTGGTAGAA
CTATTGTCAATCGTATTTTACCCCCG
>Xa21_569
ATCATTACCACCAATGATGTTCCGAGCAAGCATACTCCCAGCAGATACAAGTATTACTTC
AATATTGGAAGTGTTGATTCCTTTGAAGAAAAGTTAGAGGAAGCCCAGGAAGCTTTGGGA
GTAGATCCACATGATTTTGTTCCAGTAACTTATGTTGCTGAAGTGAATTGGTTCCAAGAA
GTAATGAGATTTGCCCCAACAGTCTTTCTTGTTGGGCTAATATATTTGATGAGCAAAAGA
ATGCAGAGTGGTTTTAATATTGGAGGTGGACCTGGCAAGGGTGGCCGTGGTATTTTTAAT
ATTGGAAAAGCTCAGGTGACAAAGATGGACAAAAATTCCAAAAACAAGGTGTTTTTTAAG
GATGTAGCTGGTTGTGATGAAGCTAAGCAAGAAATAATGGAGTTTGTGCATTTCCTTAAG
AATCCCAAGAAGTATGAAGAATTAGGAGCTAAGATACCAAAAGGTGCCTTGCTTGTGGGT
CCTCCTGGAACAGGCAAGACTCTGCTTGCCAAAGCTACAGCAGGAGAGTCTGGTGTGCCC
TTCCTGTCTATTTCTGGATCAGATTTCATGGAAATGTTTGTTGGGGTTGGACCATCCAGG
GTGACGGAAYTTATTYCAAGAAGCTCGGCAATGTGCACCCAGTATTATATTTATTGATGA
GATCGATGCGATTGGTCGTGCGAGA
>Xa21_570
TAACAAGCTACGTAGATGTGGGAAGAGAGGAACTTGAGCCATGGGAAAGAGGAAGTCAGC
GGCTAAGCCACCACCTAAGAAGAGGATGGACAAGCTTGATACTGTTTTTTCCTGCCCATT
CTGCAATCATGGCAGTAGTGTTGAATGCCGGATTGATATGAAGAACCTGATTGGCGAGGC
TTCATGTAGGATATGTCAGGAAAACTTCAGCACCACTGTCAATGCACTGACTGAACCAAT
CGACATATATAGCGAATGGATTGATGAGTGCGAGCGTGTCAACAATGTCGAAGACGACGA
CGGAGCATGAGCAACGCAAAATGCCTGATGTTGCCGTACCTGCACTGGTGCTATTGA
>Xa21_571
TCCACTGCGAGAACCGCAAGGGCGCCCTCATCACCGCCCTCTCCGAGGTCGAGACCATCG
GCCTCACCATCATGAACACCAATGTGCTCCCCTTCACCTCCTCCTCCCTCGACATCACCA
TCATGGCCACCGCTGGAGAGAACTTCTCATTATCAGTCAAAGATATCGTCAAGAAGCTAA
GTCAAGCATTCAAGTTATCCCTGTGAAGGACTTGCTTTCCTGATCAAGTCTAATCTAGAT
CAAATCTTTGGTTTTTAATCTTCCTACTACCTTTTTATCATTAGCCTTGAGAGAAATTTG
AGGCTGATGGTTCTAATTAGGTCCTTTCCCTGCTTCTGCTTCTGAAGAGAGTTTGCTTGC
AATCCACCACAGAGCTCCCCTCAAGGATTTAGCCATTAACCACCTGTTTTTGCTGCATGG
GTGCAGAGAATTTGCAGATTACCTAAATATCCACCTACAAGTCTTCTATTTTCTCTCCCA
TCACATTTTTTTGCATGGATTGAGCTAGTCACTCCATGTTCTTGGGAGAGGGTAGAAATG
TAAAAAAGAGACCTGTCTTTTTCTAGGGCCTGTTTATCAAGGGGAGTTTGACTTTTTCAA
AAAACCTTATTTTCATTTCTCCCCTTCTGCAATGTTGCCCTTTGATTTCACCCTGTTTTT
CTATGAGAGGATTGAGGTTTTTCAAACCCAAATACCAACCTTTGCTGGCATCTCATACAC
TATCCTATCACACACTGTTCCCAAACCCAAAAGGCTTCAAATTGTGGAGAAAATGGTGCC
TTCCTTTTTCAGCTCTGAGGTGGACTTTGCAAGCTCTTGATTCAGAAGTAGTGTAGGGTG
TGTGTCTCTCTTCTCTTTTTAGGTCATACAG
>Xa21_572
AGATCTGCGGTCCCGCATCACCAACTGCCGCCGCTGGTCGTCGTCCCGTCATCCTTCGTC
GCAAGTCACTTTCCTTGTTGATTACTCCTCCTACTTGCCTCTCAGGTCTTCTACAGCATA
CTTTTCTTCGAATACTTTGGTCCTCACATCATCAACATATCTATCTGAATGTAGCAGCTT
ACCAACTGCTGTTGCACTGTCTAATGTCTGCAAGACTACAACTCTGCATTATCTTCCTGT
GAACTATTTTGGGCTACATATGTTCTGCTTGCTGACCGCTGAGATCAACATGTCTACTAG
TATCTATCCATCTTCATCAGTTGCTTAATCTCTTATGCTAGTACATTGATGTTTGCTGCT
CTAGTGTCACAGTATCTATTCTGCTTAGTTTYYTTTGCTAGTTCAAAGTCATTTTGCATT
CCTTTACAATCCTTTTGAGTCCATCCAAGTCCAATACACAACAATTCGTTGAAGCGTGCT
TCGCAGTGA
>Xa21_573
AAGTRAGCGGGACTGGTGCTCTCTTACTAAAACTCTTCTGGAAATCCTTGCCAAGAGGAG
TTTGGCCAGTGATGAACTATCACAGGAAACTCTGGAAATGCTCTCAGAGATCAATCTCCT
GAACAGGGCAGTGAAAAGGAAAAGTAGCCACATGGCGCGCTTGCTTGTACAGTTTGTTGT
CGTGTGCCCTGATGATTCCAAATTGTACCCCTTCCTTCCAAATGTAGCTGGCCCAGGTGG
TTTGACTCCATTGCACCTGGCTGCATCCATTGAGGATGCAGTGGATATTGTTGATGCTTT
GACAGATGATCCTCAACAGATTGGTTTGAGCTGTTGGCACTCAGCGCTAGATGATGATGG
TCAGTCCCCTGAAACTTATGCCAAGTTGAGGAACAACAATGCGTACAATGAGCTTGTAGC
ACAGAAATTGGTGGACAGGAAGAACAACCAAGTTACTATAATGGTTGGCAAAGAGGAAAT
TCATATGGATCAATCAGGGAATGTTGGTGAGAAAAATAAATCTGCAATTCAAGCATTGCA
AATAAGATCTTGCAACCAGTGCGCTATTTTGGATGCTGGCTTGCTAAGACGTCCTATGCA
TTCACGGGGATTGCTCGCTCGCCCCTATATCCATTCCATGCTTGCGATAGCAGCAGTCTG
TGTTTGTGTTTGTGTATTCATGCGAGCTTTGCTGCGGTTTAATTCTGGTAGATCCTTCAA
ATGGGAGAGGCTGGATTTTGGTACGATATAATCTGCAGAGGGTGCTGTATTGTAATCGTT
TTGTGGTGTTACGAGGGAAATACCTTGCAACAGCCAGAAGGTTTGAAACCAGACAACTTT
TGACTGTTTGAATTTCCTTGGAACTTTGATAAGAATGGGAGAGTATATAATTGTAAGGAT
GAACCCCTCCCAGAAAAGAAGTGTGGATGGATGGGGGCAGAGCATTTGGGGGAGCAGAGA
AACCCTGACAAAATATTGGATGAATCTGCGCAGAGTTGGCAAGTAGTTTCTGTGACAAGG
AATGTATCAAGTGTGCCCTCACAAGGTGAGATGGGGACGCTATTAGTTCTGGGCTAAAAT
GAGTAAGTAACCTTGATTTCTTTTTTGCTGGTGCAATTGTGAATCTGCTGCTTAATGTAT
CACAAGATGGTGTTTAATTACATCGATTA
>Xa21_574
GTCAAATATATTAGTGGAACAATGCTTGATGATCGCCCAATTCGTGTTGATTTTGATTGG
GGCTTTGAAGAAGGCAGACAATGGGGTCGTGGACGGAGTGGTGGACAAGTAAGGGATGAG
TACCGCACGGACTACGATCCTGGAAGAGGTGGCTATGGTAAGATGGTTCAGAAAGAGCTA
GAAGCACAACGTGAGTTAGTTGACTATGGAGGTGCTTTTCAACCTAATGCACCACCTCAA
TATGTCAGAGGTGACAGGAAGAGAGGGTATGGAGATTCTTACCAGAACGACAGAGATTAC
CAACGGAAACGTTACCGGAACAATGAGCGATCGTCGCAAAGAGCACCTGACTCTGAGTTA
AAGAGAGATGCGATTGATTCGGAGAAGAATCCTAGGTTTCGTGAGAAAGGTGATTCTGAT
GAAGAAGACGATGATTATGATAAGAGACGCCGGCGCTGAACTTAAAGAAACAATTACTGA
TAAATGCAAATGGGCAGTTGCAGTGACTACA
>Xa21_576
GTAACACAAGATAGCCTAAAACTTCTCAATTGGGGTGCACATATTCTGATAATTGGATTT
GCCAGTGGAGATGTACCAATTATTCGAGCAAACATCGCTCTTGTTAAGAATTGGACAATT
CATGGTTTGTACTGGGGAAGCTACTTCACTCATCGGCCACCTGTACTCATTGACTCCCTC
AATGAACTCTTTTCATGGCTTTCAAAGGGGTTGATAAAAATCCAGATTTCCCACACTTAC
AGGCTCCCTGAGGCACATCTCGCTTTCGCAGCCCTGAGAGACAGGAAGGCCGTTGGTAAA
GTGATGATTGTGATGGACTCACCAGCAAAATCAAGACTCTAACGCCCTTCAGGGTTAGGG
TTCTGTTCAAAACCATACATCTA
>Xa21_577
TTTTACGCCCCTCCCCCCCTTCCCTCCCTTCACCTCTCTACCTTGTTTCCTTTTTTTTCA
CCGCATTACTTTCCTATTTTAGTAAATTTATACCCCTAAAGTTTAAACATCTAAAGTTTA
GAGACCAAAAATTTATAAGTCAAAAGTTTATATATCCGATTTAAATTTGAATTTGAATTC
AAATATTTTTATATATATAGTATTTCTATACATCTAAAGTTTACACACCTAAAGTTTATA
GACCTAAATTTTATAGACCTAAAGTTTATAAATCAAAAGTTTATATACCCGTTTCAATTT
TGAATTTGAATTCAATTATCCGATTCAAATTTGAATTTGAATTCAAATATTTTTCATATA
TAGTATTTCTATACATCTAAAGTTTATAGACCTAAAGTTTATATACCCGATTCAAATTTG
>Xa21_578
ATGATGGATGGGGCAGTCCTAGAGCTAGTTCATCACCCTCGAGAAGTTTGCCTATCACAT
TTGATGGCCTCTGGACACAAGTTATCACATGGCTGACTGTCTTGACCGTGAGCCTTTTTG
CTATGGTTCGCTCTGTCCCAAGCAGGATGGCTAAAAGATTCTCAAGCCAATCCACTGACC
ATGATCACTCCTATGTGGAGTATCCTCAAGAAGCAGAGTACAAGGAAGAATTCCGGCCAC
CGTCTCCTGCTCCGTCTTATACTGAAAAGGATGTCCTCTCATCTATGGTAAGACGACTAG
GCGAGTTGGAGGAGAAGGTGCAGGCGCTCGAAACGAAGCCATCCGAGATGCCATTTGAAA
AGGAGGAATTGCTCAATGCAGCCGTCCGCCGTGTGGATGCATTAGAAGCCGAGTTAATCT
CTACAAAGAAGGCCCTCTATGAAGCCCTGATGCGGCAGGACGAGCTGCTTGCGTACATTG
ACAAGCAAGATATGATCAAGTTTCGTAAAAAAG
>Xa21_579
GGCAATGCAGCTGTTCAAGGAGAGCAAGAGCATCCTCCTATCCAACATGTCATCCTTGGG
CAGTGGATTGCCTGAGGAGATCGAGAGGTTCTGGTGTTAATGTAGCCTAAGGAGATCGAG
AGGTTCTGGTCTGCTTTTGTTCTTTGCTGTGTGTCAAGGCTTGGAAAAGTAGGTAGGAAG
GAAAATGGTGGCATCACATTGTGCCAGATATTGAGGACATTTAGTCTGAACATCGTCGAT
TTCTTCAATGAGATGCCACGGTTCTGCATAAAGGTTGGGTCTGTTCTGGCTGGTCTATAT
GGTTTAGATTGCGAGAAGAGGCTTCAGAGCAATGGTGAGCTGCTGTTGGATGGTGAAAAC
CCTACATCACCCAGGGGCATGCAGTATGCATTTGTAGTGAGCTAGATGGTCCTGATCATG
CTACAAGGAGCATAAGAAAGAATTTTTTGTTCTTCAAAGAAACCAAGTGTTTACGGTACA
TGAGCATTTGTTTCTTTTAGTAAGTTTAATTGTTATAACCATGAAGGCACGTGGAGCTTT
TCCCGCTAGCATGTTTGATTGCTTAAGTTATACCTACTCGTGTGTCTTGCTCTGATTAGA
ACAGCCAAGTATCACATTATATA
>Xa21_580
TTTTTTTTTTTCTTCAGAATTACTAATATAAGATGGTTGCCACTTAATTAAGGTATGAGA
TCCAATCAATCTGGTGTTTGATATTCAAGGAAGTTACTTTTGTGTATTAGGATTCCAGTG
AATAGCTAGGTTGCCTTCTTGTTGTGTTGCAGTTATGGGGATGATGATGCGGACGGGTTC
TATAAATTGCTTGTGGAGATTTGATTTCAATGTTTTAGAGTTGCTATGATAATTTCCTTG
CTGAGCTTGGTAGTTTTGTTTCCATGTATTTTTTTTCTCTCTAAGATTGACTGATTTGTG
CTAATTGTTCGCTATATGCCATAAATAATGTATATTCCATTAAGGGCTAAAGAATTACCT
TATGTCATCATAAATGCAGTAAGCGCAGATTAAAGTCTCACGTCGAACAGGAATTGCTCA
AGTTT
>Xa21_581
AAGCAAACAAAGCAAAGCTAAGCTAGCTTAGCTAAGCTTAGCTGATGGTAATTAAAGTCA
AGATTAATTAAGGTTAATGTGATCACACTCTCTCAGTCTTCTCTGCACAAAAAGTAAGTA
AAAATCAAGATACACACACTTGGCATGCAAGAACATTTGTTATTGAATTCTTTCACCCTT
TGATCCTTTCATCTATCTCCTATATATATATGGTCGCCTCATCGGTTGTAAATTAATTTA
TGTGGGGTTTCTTGTTTTTGGGGGTGATTAAACATGTGTAATTATATTCATATGTTT
>Xa21_582
GTATATCTCTAGTGTTCGGTCTTTTGTTATGATTGATTAGCCTTGCACAAGTAGCATAAT
CTGTTTTCTTCACTATGCATCTAATACTTCAATTGTTGATGCTTGCATCTCTCTACTGTT
TGTCTTATTTTATTATTGATCTGCACAGCACTTCTGTACATATTCATGATGCTAGTCCTG
AATACTGTTGATTACAACAATGAAGTAGCATTATGTTTGTATGGATTTATCCCTATATTT
GCTATTTTTTTTATCTTCACTACG
>Xa21_583
ATATGATGGAGGAGAATGGGGGTCCTGAAGGGGTACATCAATGTACAACCAATAAATCAA
AGACAACCATTGGCCAGTGTAAGTTGTTTTCATGGCAAAATTTGCGGGCATTTACTAATC
TGTGAAGGTTTTCAAACATAGGCTTATTGTATACTAAATTTCTAGATTTCATTTTGAGAA
TTGTGTACTTTGTACTTMAATATGAGTCTACTAAATGAAAAAAGAGAAATTAATCTGCAG
AAAGAGTATGTGATAATAATGAATAGTTCTTTTACACTCCCAATAATATTTTGGTTTATT
TTCGATTTACCAATGTTAGAATTATCAAACGCATGCAATAGTTCTGGACATTGAACACAT
TTAGTCCATCTGCACAATGAAAGTGCTTAAGGTCCAACAATGTTAGAATTATTAAAAAGC
AACAGTAGTTTACATAGTTTTTACTCAGATAGGCAGTTGTATTTCTTTGCTAACGATTTC
ACTATTCTTCAGATGGTCTATCTTTGCATGTCAAATAAAGGATTAAGCTCGTTTCTTCTC
ACAGCTATATTAATGTTAGCTTTTTAGAATCTATTTCTTTTAGGATGCACAATAAAGGTT
TGCTGCACTTTTAATGAAGAAAAGGTTGTCACATCTATTTCTTCTGTGAAAGTATCATGG
CTTTATCTTTAGAAAGCTTTGTGACTTTGTCACATCTATATTAAAGTGTCTATTTTAGTA
AAGCTTAATCTTTTGTCA
>Xa21_584
GATCCTTCGCTCGCTCCGCCGCCGCCGCCGCCGCCTCCTCCTCCTCGGCGCCTCTCCGCC
GCCGCCTCAGCCATGGTGAAGTACTCGAGGGAGGCGAACAACCCCACCAAGTCCTCCAAG
GCCATGGGCCGGGACTTGCGTGTGCACTTCAAGAACACCCGTGAGACAGCTTTTGCTATC
AGCAAGTTGCCTCTGGGCAAGGCCAAGAGGTACCTTGAGGATGTGATTGCCCACAAGCAA
GCTATCCCCTTCCGTAGGTACTGCGGTGGTGTTGGCCGCACTGCTCAAGCTAAGTCACGC
CATTCAAACGGTCAGGGACGCTGGCCTGCCAAGTCTGCTAGATTCATTCTGGATCTTCTT
AAGAATGCAGAGAGCAATGCTGAGGTGAAAGGTCTGGATGTTGATACTCTGTATGTGTCC
CACATTCAAGTTAACCAGGCCCAGAAGCAGAGGCGCCGTACCTATCGTGCTCATGGACGC
ATCAACCCTTACATGTCCTCCCCGTGTCACATTGAGCTTATCCTGTCAGAGAAGGAAGAA
CCAGTGAAGAAAGAGCCCGAGTCTCAGATCGCAGCCAGGAAGGCCTAGAGAAGGAAGCTT
>Xa21_585
AGATCGTATTTATGCTTTCATGTACTGATATTTATGTCCTTCTATTTGTCTGTTTATTTG
ACAACTCATTCTTCAAGTTCTCTGATTGAAAACCAAATGATCATTACAATTTGCAGCAAG
TCTAAATTAGTTCTTTTGAAATACCGAGAACCATCGGTGTAGCCATTCCAATGAGGGCGA
CTTTTTTCATAACATATGTAATGGTTGATGGTTGGACTGGTGTAGCTGGTGAAATATTGA
GATTGAGGGCACTTATAATATTCCATTTGAAGAACTTTTTCTTGGTGAAGACTGAAAAGG
ACAGAGAAGAGGCAATGGATCCTGGTAGTATCTGTTTTGATTGGTGTGAACCACGTATAC
AGCTATATTTCTTACTTGGCCTTGTCTATGCTGTGGTGACACCGTTATTGCTTCCTTTCA
TATTGGTATTCTTCGGGCTGGCATATGTTGTCTACCGCCACCAGATAATAAATGTCTACA
A
>Xa21_586
AAATGCAGTACTGGGCAGTATCTGTTAGCTGCCTCGGCATGTTAGCATTTTTTGTTTGGC
ATCTACGGCAGTCTCCCAGCAATGGAAATTCTATAGCTTCGAAATACGGCTTGTTGCTCA
TCATTTTATATCCCCTGGCATACTTGTTCCACCTTTTACTGAAGACTGATGGAGGTCTGC
TGGTGATGAGTAATTTGGTGTATTTKCTGTGTCATGGAGTGGCTGCTGTGATCTTAATCC
AGCATATTCTAGAGAAGTTCCCTTCATGTTCATCTTTTGGGGAGGCCATTTTGGTCTCAA
GTGGTCTTGTTCTTTACTGTGGTGATATGCTGGCTCATACTCTTTCAAAGATGGAGTTCT
CTGTATCATCAGAAGCATTTATTCGCGCACCTGGAACTCGAAGCGAGATAGGCACAGTTA
TTCAGGGGGTTTTGCTTGGTCTTTTTCTTCTCCCCTTGTTATACAAAAGCTCCCTTCAAG
TTTTGGCTTACTGTAGAAAAATGGAGAGTCAAAAGAACACAAACAGTTGAGGAATGCACA
CAGAAGAGAATTGACTGTGGTGTATTTTATGTTTCATTGTTGGTAGCACTATTGTTGTTA
GTGCCATCATGGACGCGTCTTATTCAAGGTTTTGAAGTGCATCCATTTGTTTGGGTTTTT
AACTATATTTTCACCGATTCACGTGAACGGCTTGCTTTATGCGCATACTGGATATTTATG
ATATATGTATCAATTAGAAGGTTCTACAGTATATCAAAACAAAGCAAAACGGAGAGGATT
CTTTTGCGCAAGTATTAYCATCTCGTTG
>Xa21_587
TCAGCGACATTGAGATCTACAAGCATAACAAAGAAGAAAGGATTGCACGGACATGGGGAA
CAACTGCACCTGGGCTGCCTTATGTTGATGAGGCGATTACAAATGCTGGTGATTGGTTAA
TTGGTGGTGACTTGGAGGTTATAGAACCAATCAAGTACAATGATGGTCTTGATCAGTATC
GCTTGTCTCCAGCCCAGCTGCGTGAAGAGTTTGCCAGACGCAATGCTGATGCGGTATTTG
CGTTTCAGCTTCGCAATCCTGTACACAATGGACATGCTTTGCTCATGACTGATACACGCA
AACGCCTTCTTGAGATGGGTTACAAAAATCCTGTTCTTCTGCTTCATCCATTGGGAGGAT
TCACAAAAGCAGATGATGTGCCTCTTAGTTGGAGAATGAAGCAGCATGAAAAGGTTCTTG
AGGAAGGTGTCCTCAACCCAGAATCAACTGTCGTTGCAATCTTCCCCTCTCCAATGCATT
ATGCAGGGCCAACTGAAGTGCAATGGCATGCTAAGGCTCGTATAAATGCTGGTGCAAACT
TCTACATAGTTGGAAGAGATCCTGCTGGTATGGGCCACCCAACTGAAAAGAGGGACCTGT
ATGATGCTGATCATGGGAAAAAGGTGTTGAGCATGGCTCCTGGGCTTGAGAAGCTCAATA
TCCTTCCTTTCAAGGTGGCTGCATATGACACAAAGCAAAAGAAAATGGACTTTTTCGATC
CATCAAGGAAAGATGATTTCCTGTTCATCTCTGGCACAAAGATGCGTACTCTTGCCAAGA
ACCGCCAGAGCCCCCCTGATGGATTCATGTGCCCGGGTGGCTGGAAGGTCCTTGTTGAAT
ACTACGACAGCTTGACGCCATCAGCGGACAGCAGCAAACTGCGCGAGGCGGTTGCGGCCT
AGAAGCTGAAACTACCTCGAATAAGCAAGAACATTGCATCTTGCAACTGTAAAATGGTTC
TTTCAGAGAGAGAACCTAAG
>Xa21_588
AAATGTGGATTTTGACAGGGTGGACTCGTATGTGCATCAGCTCAAGGGGAGCAGCGCAAG
TGTTGGTGCTCAGAAAGTGAAGAACACTTGCATTCAGTTCCGTGAGTTTTGCCAGCAGAG
GAGCAGAGATGGGTGCCTCAAGACTTTGGATTTGGTGAGGACTGAATTCTATGATCTTCG
TAACAAGTTTCAGGCTATGCTTCAGTTGGAGCAGCAAATCCAAGCTTGTTACCCTAAACA
TTAAACTGGTGCGACAGTGGAGCTGCATGTTTACACAACTACTGTGCCTTTGGAGTTGTA
GAACATGCTCGTTTAGCTTTTATCTTGGAGTCATTTGTTTCTGGGATGTCTGTAGCTGTT
TAGCAACAAGCTGATCTAGCTTTGGCACCTTCATTACTGAGTAGTCGCTCTCAGTTTCTG
TGATGGGGACAACCGTTTCCAGCAATTTGTAGTATCTGTTGTTATCTGGTGTCT
>Xa21_589
ATGTCGATATTAGAAAGGATTTGTACGGTAATGTGGTCCTTAGTGGGGGATCTACAATGT
TCCCTGGTATTGGTGATCGTATGAGCAAGGAAATAACTGCACTTGCCCCTGGCAGTATGA
AGATCAAGGTAGTTGCGCCGCCAGAGAGGAAATACAGTGTCTGGATTGGTGGTTCCATCC
TGGCTTCTCTCAGTACCTTTCAGCAGATGTGGATCTCCAAGGCCGAATACGATGAATCTG
GTCCAGGCATCGTCCACATGAAGTGCTTCTAAGTTTGTGGACAGATTTGTACCATTATCA
GCTGATTGAGAAGTGATCTGCAGATTGTTTGCATGCGTCCCATGGTTTCAGTAGCACCTG
AGGGCTGTTGGCCATGGGGCAATGCGGAAGGTGAAGTCAATTGGTGTACTGGAAGAAATC
TGTCCAGGTAGTGTGCAGTGTAGGTCGTCTGAGTCGGTCAGTTTTTTCAGACAATTGCAT
CGCATCAGGGCATTCCTAATGTATGCAATGGATTGTTGTGTTGGGTTTCACCGGGCAACA
AGGATGTTTGCCCGTGCAGTTTGAAAGCTTTTTGTTTCGAATTTTCTACTAGCCGAATTG
CGGGTCTTAATGATTGTACCTCTAGTTTTGTTTTCCTCTCTTCGCAGTGAGTGACAGGCT
AGTAG
>Xa21_590
TGATGGTGTCATCTTTGGGTTCCCAACTAGATTTGGAATGATGGCTGCTCAATTCAAAGC
ATTCATGGATGCTACCGGTGGGCTGTGGAGGACACAGCAGCTCGCAGGCAAGCCCGCGGG
AATTTTCTACTCTACTGGTTCCCAGGGTGGTGGCCAAGAAACTACTCCGTTGACAGCAAT
TACTCAGCTAGTGCATCATGGCATGATCTTTGTTCCAGTAGGGTACACCTTTGGTGCTGG
GATGTTTGAGATGGAGCAAGTGAAGGGCGGAAGCCCGTACGGGTCTGGCACATTCGCTGG
TGATGGATCAAGGGTTGCCACTGAGCTTGAGCTGCAACAAGCCTTCCATCAAGGGAAGTA
CTTTGCTGGAATTGCGAAGAAACTCAAGGGTTCCGCATGATCACCTAGACAATGTTTGAG
TCTGATCATCCATATGGAATAAAGTTTTAGCTCTAAAGTTGATAGTTTGTTATTTTACCT
CAGAGTGCCATTGGAATTGTAATTTGGGTTGTTGCCCAATACTTTGCCATGATATATGTG
ATCCCATACCTTTTCCTGCTTTACTGCTTTCTAGCATGAAA
>Xa21_592
CCATTTGGTGCTGTTTTCATTGAGCTATTCTTCATCCTCACCTCAATCTGGCTTCACCAA
TTCTACTATATCTTTGGCTTCCTCTTCCTCGTCTTTGTTATCCTCATCATCACCTGTGCC
GAGATTACGGTCGTGCTCTGCTATTTCCAACTGTGCAGCGAGGACTACATGTGGTGGTGG
AGATCTTACCTAACTTCGGGATCCTCGGCACTTTATCTCTTCTTATATGCTGCTTTCTAC
TTCTTCACGAAGCTGCAGATTACTAAGCTGGTGTCTGGCATCTTGTACTTTGGGTACATG
TTGCTTGCCTCATTAGCGTTCTTCGTGCTGACTGGTACTATCGGTTTCTGCGCTTGTTTC
TGGTTCACGAGGTTGATTTACTCATCTGTGAAGATTGATTAGTTGCAACACTACAGAGCA
CAGCATTACGTCTTTTAAGCCTTCCGAGTCATGGGAATTGTATGTTCGAAGGTGGGGAGC
ACATTGTGATGGAGTTTGTTTTTTGGTAGTTAAAATTTTTTTTAAG
>Xa21_593
TCAGATGCCAGAACCTCGATGGGTTATTTCAATGGGCAGCTGTGCCAACGGTGGTGGATA
CTACCACTACTCCTACTCCGTTGTGCGTGGATGCGACAGGATTGTTCCCGTGGACATCTA
CGTCCCTGGATGCCCTCCAACTGCTGAAGCTCTACTGTATGGCGTCCTGCAGTTGCAGAA
GAAGATCAACAGGCGCAGGGATTTCCTTCACTGGTGGAACAAGTGAACCAGCACTTCTCT
GCTTTCCTATCTGCTACGATCCTGTCAAAATGTTATCGACCTTCTGTGTTAAATAAAGGA
AAGCGTGTGCTTTCTGATCATCAAACTCTCTGTAGTAGATGCAGTGATAGTGAGCTCCTG
GCTACCTTGATCACCGTTCATGGAACAAAAACCA
>Xa21_594
TTTCAAACAACATGACATATTGTTTCAGGTAATAATTGAAGTTCTTTTGTATGCCCAGGG
TTTTATTTGGTGCCTTGATGACACATCTAAGCTTATATTCCATTAGTGAGGAAGTGTTTT
CTGTCGGCACTGATACTAATCATGTTAACTGTGGACTTGCATTTTTGGCTGCTTGAAGAC
GCTGCTTGAAGACCCAGGGCTGCGGCCAAACTGAACCTTTTACTTGCTCCTTGTATCTGC
TCAATATTTGCTTTATATT
>Xa21_595
ACTCCGTCTGCTGCATCCCCTCTGTCTGAAGGAGCATCAGAATTTTCAGCTGATAAAGAT
GCCCCAGGAGATGGGGCATTATCTGAGGGAGGGCGAACTGAGCCTGACGTATCAGTGGAA
CAGACTGCTAATGAAAATGGAGGTGAAACAACCTTCAGCTATGATCGGCTGATATCAAAA
TCTACCAACCCTGTTCGTGGGATAGATTACAAACGCAGAGAGACATATTTGTCGGACAGC
GAATTCCAGACTGTATTTGGTATAACGAAGGAAGAGTTCTACCAGCAGCCAGGGTGGAAA
CAAGAACTACAGAAAAGGAAGCATGATCTTTTCTGAAGCATGAATCTCTTTCCCACTACA
AAGGCTGCATGTTTACTAGTTTTCTCTTGCTTGATTGGTGACATGGTACGTGAGAGGCCA
TGTTTGCCAGCAATCTTGGTCATGTTTCGAAGACGATTGGCCGGTGGCTTACTCTGCCGT
TATCCCAAGTTTTACAGGGTATTCTTTATTTGTACATGGTCTGCGCTATGCAGCACCAAG
GGCGTCACTACATTGTTCCGAGCTTTGTTCTGGTTCTTGTCCATCCATGTGTATATTATT
TTTACCCTCAATTTGGCACAAGCGGTTATTTCTAGCGAGGTTTTGGAATGTATTATGCAC
TA
>Xa21_596
GTTGGTTGACGCTGTTTTTCTTTTCAATTCCTTTGCATGAATTATATGTTTGGATGCTTC
ATGTGCAATCGGTTGCAAAATTAGGTCTGTATATACAGAGATGTGATAAAAAATCATAAA
TAAAATAACAGATTGCATAGTAATATATCTCAGTTTATGCATATACAACATTCGACTATT
ATAACACAGTACATGTAATGATCTGTATTGACTATGAACTATTTCTTTCTAGCTAGTATC
ATTAACTGTAAG
>Xa21_597
ATAAGGACGGGGCAGGTGACAATGCTGATGAGGGGAGGAAGAGGAAGGTTGGAGATGATG
ATCTCTCTGCTTCTGTGAGTGCGAAGAAGATTAAGGTTGAGGAAGAGGCTGATGCAGTGG
AAGGGGAAAAGAGTGAGAAGAAGAAGAAGAAAAAGAAGGACAAGGCTGAATCGGCATATG
CCGATGGAGAGGTGAAAGCTGAGTTGTCTGATGGGGAGAAGGGTGGCAGTGAGAAGAAGA
AAAAGAAGAAGAAGAGCAAGAAAGGAGAAGCTGGGGATGATGAAGCTGAGAAAAGTGAGA
AGAAAAAGGAGAAGAAAAAGAAGAATCGGGATGCAGAGGTGACACAATAGTTGGAGAGTG
TAATTTTAGCCAGATCGTTGACATTGTAGGTTGCAGATTGGAGGTGTCTACATTGACCTC
TGGCTTGTTGTTCACTTGCAAACAATAATCATTCTAGAGGCCTAGTTTAGCATTTTTATA
TCACTATCCGTTTA
>Xa21_598
AAAATTGCAACAGCAGGACWKCAMWSRGAAGCAGTCTTTATACAATCAATACGGACGAGT
TATGTTGTTTTCCAAGGTTCTAATCTACGGCTTGCTCATTCTGTGGTTTTGGAGTGCTCC
TGTAACTACTGTTCCCAAACATCTTCTGCAACCTTTTGGACGGATGTTTTCCTGGAGAGG
TGTTGATGCTGCTACAGGCCGTGTTGTGGTTGGAATTATCCCATGGCTACTTTTAACCTC
TCGTGTCAGCAAGTTATTGTGCCAGAAACTTGCCCCTATATTTCTGCACCCATAGCTCCT
TTTGAAGTAG
>Xa21_599
TTTGTGAACGGAATTGAGGCCCAGCATCCATGTGGATCAACCTTCAAGAGAGCTTTTGAG
TTCATTAGTGATGATAAGGCTTGCACCCTGGAATCCAAGATCAAGAAGCAGAAGATAGCG
GAAGTGAGAATGCAGCTCCGTCTAGCAGACACGAAGAAGGAAGTAGCCAATGCTTTGTTA
GGATTGCTGGACTAAAACATTGCGGTGCTGACATCCTTTTTGTGCGATTCAAGTTGCAGA
AGATTTTTGGCTTGTGGAGCTAAGGGATATGACGTGACGAGTTGAGCTACTGGGTTTTGT
GTCTCTGGTTCTCGAGAGCTATTCTGTGAACGTATTGTTTATGTGATTAGATGGTAGTAT
CCCTTTAATCTATGAGTTAGCAATGGAG
>Xa21_600
AGGAGAAATTCTCCAAAGAGGCAAGAAGCTGGCAAGCTGCAACAGTCATGAACAAACCAA
ACTTGAATATGCATAAATCAAGGTRCYTCTTGGCGATATTAAAAATTTAAGTTGACTCAA
ATTAAGTAGAAAACATGCTAGAAAGAAGTATCCCCCCCTATGCTGACTAAAGGAATGAGT
TCTTMAAAAGAATTGAGAGTAAAGGTAGCGGAAGAAGGAAGCATATGGAGCAATAAATTT
GTCTGCCTCTACTACTWTTASAGAGAGCATATGGCATGCTTGCAATGATCAAACTTCCGA
AGAAATGTGCGGTGTTATCGTTATGAGCTGTGAGGCCTAGCAAGCAGAGCAGATTAGTGT
GATTACTGATTCTATATGTTAAAATTGATATACTACATCATGTTTCTATGTTCTGTAGTG
CAGACTGCAGACTTTTTCTAGAGATAATTTGTGTAACCATTCAATAATATTTTTTTCTAC
AGCTAATTCAGGCAAACAACAATGCTGGGATGATTTTTATAAGCAGGACATGAACGCCAG
AAAGCTAAATTTACACCCTGCTGCCTCCTGTTTATAGATGTCACCAACAAGTAGAGTATT
CCTCCTGTGTTTATATTGGAATCTTGTTATTGCTTCTATTTGTAAAACCTGAAATATCTG
AAACCATTCCTATGCTGAATAATAGAAGATAGAAAATGATATA
>Xa21_601
GACTACACAGAACACATCATCGTAAGTGAGATCGAGGGAGCTAATTAATTAACTAGCTAG
CTTGCACAAATGGCGTCCAACAAGGCCTTCGTTGTGTTGGCTCTCCTGATGCTGGTGGCT
GCATCTGCCGTCGTCGACGTCGCCTCTGCCGATCACGGCGATCATGACGGCAAGAAGTGT
GGGCCTTGCAAGTGTAAAGGCTGCTGCCACTATGACAAGTGCTACGAGTACTGCAGCGGC
GACAGCGGTCCATGCTGTAAATGGGGCAAGTGCCATTCGTGCTGCTCATGAAGACGATGA
ATGGATCGATGGCAAATTAAACGCACGTAAACCTTATACAAATATATATCTGCTATATAT
ACATGAATGACGATGTGCTTGTCCAGCTACTTCTCCCTATAGTTGTTTGCTTTGGTCAAT
AAAGG
>Xa21_602
GAAAGGGAAAGAACCAAGAGTGCCACACCTGCAAATTAAACACTACAGATAGAAGAGACC
AAAAGAGAACACTTGACACATAATTAACCATGTCTTACAATGGGAGCAGTGTGATGATCA
GCCCAGTGGTGCAAGGCAAGGAGCAGACGGACATCATGAACAACATGCAGAACCACAACA
TAGGCAACAGTACCAGTGTCCCTGTGAGTGGCTCA
>Xa21_603
GTGGTTATGGTGGATATGGAAACAATCAAGGTGGGTACAACCAAGGTGGTGGGTACTATG
ATAACCAAGGTGGGTATGGTGGCTATGATAATCAGGGAGGATATGGYGGCTATGATAATC
AAGGGGGATATGGCGGTGGTGGATATGGCTACAACCAAGGCAGATATGGAAACTACCAAG
AAAAYGGTGGATATAACCGAGGACGGGGTGGCATGCGCGGGAGGGGCAATTGGAATTACC
GTGGCGGGTACGAACGAGGCAGAGGTGGCGGTTTTCCTGGTGGWAGGGGATATGGCGGCC
GCGGGCGGGGAAGAATGGGTGGCCGTGGTGGACGAGGAAACTGAAGATCCAAGCAGTGAG
CAGATGGGTGAGGAGAATCCATGGGCTACTGGTGATATTTAAGTGCATGCTTTATTTAAA
TATCAGGGAAAAAAGTTATCTATTTATGTGTTGGGAGCCCTCATGTTTGGTTTGTTGTTT
TCCCTGAGCGCGAGGTTTGGTTGTGAGCATAATGCCTTTTTCCCAAAGGTATCCTGTAGT
CTTTCGATGATTGKTCGGGTATCATCCTGTAGTCAATCTTTCAGTGTTGGTTATCAGCTG
CTGGCGAGTTTTGCTTGTTTCTCAATGGTCGATGAATGCTGAGCATGCCTCTATGTTCAT
GCCCGTCGTATTTACCTGATGTTATTTAAA
>Xa21_604
ACACGAAGACGGCGCCGGCGGTGACGCTCCGCACCCGCAAGTTCATGACGAACCGCCTCC
TCTCCCGCAAGCAGTTCGTGCTCGAGGTGCTCCACCCGGGCCGCGCCAACGTCTCCAAGG
CGGATCTGAAGGAGAAGCTGGCGAAGCTGTACGAGGTAAAGGACTCCAACTGCATCTTCG
TGTTCAAGTTCCGCACCCACTTCGGAGGAGGCAAGTCCACCGGATTCGGACTCATCTACG
ACAACCTCGACGCCGCCAAGAAGTACGAGCCCAAGTACAGGCTCATCAGGAATGGCCTCG
CCACCAAGGTTGAGAAGTCTCGCAAGCAGATGAAGGAGAGGAAGAACAGAGCAAAGAAGA
TCCGTGGTGTGAAGAAGACAAAGGCTGGAGATGCAGGCAAGAAGAAGTAAGCAATGGTGT
TGAATTGACATACCACCTTAGCTGCCTTAAGTTCTCTGCCCACTATCAATTTTTGTACCC
CTTAGCGCATCTCCTTGTCGCTATTTGCAGAATATGGATTGATCTGCTAG
>Xa21_605
GAGAATGCCCCAGCTATCATATTCATCGATGAGGTTGATGCTATAGCAACTGCTCGTTTT
GATGCTCAGACTGGTGCTGACCGAGAAGTTCAGCGTATTCTTATGGAACTACTCAATCAG
ATGGATGGATTTGACCAAACAGTGAATGTGAAGGTTATAATGGCGACCAACAGGGCGGAT
ACCCTAGACCCTGCTCTGTTACGTCCAGGTAGATTGGACAGGAAAATCGAGTTCCCTCTT
CCAGATCGTCGGCAGAAGAGGCTTGTTTTCCAAGTCTGTACTGCTAAAATGAACTTGAGT
GATGAGGTTGATTTGGAAGATTATGTTTCCAGACCAGATAAAATTAGTGCTGCTGATATT
GCTGCTATCTGTCAAGAAGCTGGTATGCATGCTGTGCGCAAAAATCGGTATGTTATCCTA
CCCAAGGACTTCGAGAAGGGTTACCGAACCAATGTCAAGAAGCCTGAGACTGACTTTGAC
TTCTACAAATGAGGCAACATATTGTTGAACTGCATGCTTGTTTCCCTCCCGAGCTATCAT
TAACATTAAAG
>Xa21_606
GAAGAAGGTGAAGAAGAGCAACGGGCAGATCCTTGCCATCAACGAGATTTTTGAGAAGAA
CCCAACGACTATCAAGAACTATGGCATCTGGCTGCGTTACCAGAGTAGGACTGGCTACCA
CAACATGTACAAGGAGTACCGTGATACCACCCTCAATGGTGCCGTTGAACAGATGTACAC
TGAGATGGCTTCCCGCCACCGTGTCAGATTCCCTTGCATTCAGATCATCAAGACTGCTAC
TGTCCACTTTAAACTCTGCAAGCGTGACAACACTAAGCAGTTCCACAAGTCGGATATCAA
GTTCCCACTGGTGTACAGGAAGGTCAGGCCCCCTACCAGGAAGCTGAAGACAACCTTCAA
AGCTTCAAGGCCAAACTTGTTTATGTGATCCAAGTCGCCTTCCATGTTCTGTAAGATCTG
CCAGTATSGTGTAGTCRTAGTTCAGAACTTAAGATGAATCTTATCCATATGAAGCCTGTT
TTTGAAAAGTTATCTGGTAGGTCCATGCTGCGGCCTCTCTAGGTTCTCTTATCGTATCCT
TTTCTTTTGCTTTGTGATCATCTGATGCCTCATACTGACAATTCCCTGTTTGCGCTGATA
TTGGTTTACTG
>Xa21_607
TACATGGTCCAAAGATCATAGGATTAATGTTGATGCTGTTTTTCATGGGATTGGAGATTA
TCTGAAAGTGCAACCTTTGCTTGTGACGGATGAGGGAAAGATAGTACTCTCGATGCAGAT
GGGATCAAAAGGGGTTGTGCAGATTTATGATCCAGTAACTGACACTTCCTCGGATATAAT
TCAGATTAGTATCTACACTGGAGCAAGTGTGTTCACTGGAAGTTTATTATGTCCACAGAG
TGTGTGACAAGGTTGGCAGGGCATTGTACGAGGTGCTACCACAAAGCTGGGCACTTAGGA
TCTCTACTGCTCTGATGATGTTTCGGTTTGGTGTCATCAAGGTG
>Xa21_608
AGTGGAGGAACTGAAGATTTTGATCAGGATGTTCCCCGTTTGGGCAACGATGATATTATT
TGCTGCAGTTCTGGACAACATGTTTTCGACATTCATAGAACAGGGGATGGTGATGGAGAA
ACACATCGGCTCTTTCGAAATACCTGCGGCATCCTTCCAATCCATTGATGTCATTGCTGT
CCTCATACTAGTTCCAGTCTATGAAAGAGTCCTTGTTCCAGTGTTCAGAAAATTCACTGG
CAGAGCAAATGGCATTACTCCA
>Xa21_609
TCTCTTCATTTGCAAAGGATGGCAAATGATGAGCACCTCCGGCGAGCCTTCCTATTTTTT
GACAAGGATGGCAATGGTTACATAGAGCCTGAAGAGCTTCGAGAGGCTCTAGTGGACGAT
GGAGCAGGTGACAGCATGGAAGTGGTGAACGACATATTGCAAGAAGTTGACACTGATAAG
GATGGCAAGATTAGCTATGACGAATTTGTAGCAATGATGAAGACGGGTACAGATTGGAGA
AAGGCGTCCCGGCATTACTCTAGAGGAAGATTCAACAGCCTTAGCATGAAGCTTATAAAG
GATGGGTCCGTAAAACTGGTCAATGAGTGAAGGCCTAAGGGTGATAATTTTATGCGTGTA
GTTTAGGCCTTTGGGCCCGCTAAGCAGAAACCCTTTCTCCTTTTCTTCTCATGATTATTT
TGCGTGGAAATTTAGATAGGTGGAACCTCCCGATTGGCTTACCTGTGTAATTAGCTCAT
>Xa21_610
ATGCCTAGTTTTGGTTATGGTTCATTTAATCCCGTAAGATCTGTCTTGTCAGGGGTGCGA
AAGGGTTCTGGAAGACTCAAATCACTTAGGCAATCACTTAAATCTGGTGCTCCTAAGACA
GCTTTTGCGGAAGATCTTAAATCTTATAAGAAGACTATATTTGATCCCCAGGAAAAATTT
CTCTTTCAAATGAACTGGTTTTGCTTCCTATCATGTGTTTTTGCTGTTGCCGTGGATCCA
CTATTTTTCTTCCTACCCATTATCGACGACAAGTCAAATTGCATTGGTATTGATAAAAAA
TTGGCAGTGACATCAACAATAATGCGGACAATTCTGGATTTGGTCTATCTTATCCGTGTA
TTTCTTCAATTCCGCACTGCTTATGTTGCTCCATCTTCTCGAGTGTTTGGAACTGGTGAG
CTTGTGATTGATCCAATGCGGATTGCGATTCGATACTTAAAGAGTTATTTTATAATGGAC
TTCTTCGCGTTGCTACCACTTCCACAGATTGTTGTTTGGAGATATCTCCATACTTTGGAT
GGTCCAGATGTATCATCAACAAAAAATGCATTGGTTTGGGTTGTATTGTTTCAATATATT
CCAAGGTTGCTTCGGATTTTCCCTGTGACCAAAGATTTGAAAAGGACGGCTGGTGTTTTT
ATTGAAACTGCTTGGCTTGGTGCTGCTTACTATCTTCTATGGTTTATGCTGGCTGGTCAT
AATGTTGGTACTTTGTGGTACTTTTTGACCATAGAGCGGGAAGATTCTTGCTGGCGCTCG
AATTGTCATATCGAAGATGGCTGTAGTAGAAGCTACCTGTACTGTAGTGATAATCATATT
GGCAACTATAACAGTTGGCTTTAAATAAGAGCAACTAAAAA
>Xa21_611
AGTAGCTGAATTGGCCCGTGGCATGGACAAGCTCAGGGTGGCTCCCGTGTGGGATCGCTC
GCTGATACCGAACCCACCTAAGCTCCCTCCTGGGCCACCACCATCGTTCCAGTCCTTTGG
TTTTCAGCATTTCTCCACAGATGTCACCTCTGACCGTATAGCTCACGTGAAGGCTGAGTA
CTTCCAGACCTTTGGCCAGTATTGTTCCACCTTTGATGTTGCTACTGCTAAGGTTTGGCA
GGCCAGGACACGGGCCGTCGGGTACAAACCGGAGATCCAGGTCCATGTGTGTTTCTTTGC
AAACACGCGTCACCTGCTCACGCAGGTTCTCCCAAAAGATGGGGGCTACTATGGCAACTG
CTTTTATCCAGTGACTGTGACAGCAATAGCTGAGGATGTTGCCACCAAAGAGTTGCTTGA
TGTGATCAAGATAATTCGGGATGGAAAGGCGAGGCTCCCCATGGAGTTTGCAAAGTGGGC
TTCAGGGGATGTGAAAGTTGATCCCTACGCCTTGACATTTGAACACAATGTGCTTTTTGT
GTCTGATTGGACGAGGTTAGGATTCTTCGAGGTAGACTATGGGTGGGGTACACCTAATCA
CATCATACCATTCACTTATGCAGACTACATGGCAGTCGCAGTGCTTGGTGCTCCACCAAT
GCCAAAGAAAGGGACCCGGATTATGACACAGTGTGTGGAGGACAAGTGTATCAAGGAGTT
CCAAGATAAGATGAAGGCCTTCATATAATATATATTATATGTGTAGTAGGTTGGAATAAA
TTTGCTATTTATGAGTAGTATTTGCAGGGTCGAATCAATATCATGCCTGTTGTATTGTGT
TAAATACTATGATATATGACCTGGACAATTATATATACGTGTGTTTCG
>Xa21_612
AAAATGATAAGGGTCCTTCTGAATATGATGTTACTGGGGAGGGATTGAGGGAAGCAATTA
AGAGTGGGGATATTAAAGCTGTCAAGAAACTTCTCAGCCAGGGAGTGGATTCTAATTACT
GCGATAAGCAAGGATTTACTTTGCTACATTTGGCTGCACTATTTAACCAGACAGAGATTG
CTCTTATTCTCATGGATAATGGAGCAAATATTCAGAGCAAAAATGGACAAGGGGAAACTC
CTTTGGATTGTGCTCCAGCCATGCTGCAATACAAGATGCGCCAGAGGATGGAAGAACTTG
CGGCATCACAGCGACCCTAGTGATATTTTTCTCCTCTTGTTCATGTGCCAAAGATGGTGC
CCCCCTTTGCATGG
>Xa21_613
TGATTGTGTATATTTGTGACTCCTGCAGGGAATTTTGCCAGATGGTCAGAAAGATTGTGC
TCTATCCCATTGAAGACGAGAAGAAGATCGAGCCTCACCCGAAGTTACTGTCTTCAGCTA
ATCCAGAGCAGGATCAGAAGACTGGATTTTAGGAGGGAGGCTAGGGCTGAAAGGTGAATT
TTTTAGCCTTTCACCATTGAAGCGTTGGTGGCTATCGTTTTGTCGTTGGAGATGGTCGTA
GCTGAAAAAATGGTGGCTACTGGCTAGTTCGTCATATTGATGCAACAGATTTGTTGCTGG
TGTCAAAACTGTTTCTTCACAAGCATTTTGAAGAACAAATTGATGTAACATAGGTTTCAA
G
>Xa21_614
TGTCTGTATTTATTTAACAGTCTCGAGCACATCCACGAGAAAATAATAACTGAAGTTCTT
AAAGCTCTGCAAGAGCTCAATGTTTGCTGGAAGAAGATTGGACATTATAACATGAAATGC
AGATGGAGTCCTGGTTTTCCCAGTCATGAGAGTATGATGCATAACAACCATGGCTTTGGT
GCAGAATCTGCTATAATTGAAACTGATGACAGTGAGAAATCAACCCACACTGTGAAATTT
GAAATTCAGCTTTACAAAACAAGGGATGAAAAATACCTTCTTGACTTGCAAAGGGTCAGT
GGACCACAGCTTCTCTTTCTGGACCTGTGCTCTGCCTTTCTAACTCAGCTGAGAGTCCTT
TGATTATGCCGTTGTCTGCTTCCCAACTGAACTTCCTGCAGCATACCGTGGATTGTCACG
TTTCATTTAAGATATGTACATAGTGACCATAATCCTCCAGTAGATAATATTTCCTGGAGT
GTGTAGACGTTAGAGGCTGCCAGTGATGTATTTTGACGGTGATTGCCCAAACCAGAGGTA
ACAGGCAGGAGGCAAACCTTTCTCTGTTTTTGTATTTGCCGTTGTTGTTGTTATATGACG
GTTTAGACTTATCTAGAGTCCTTGAACCACTTTGCTTGTTTACGGTGATCTTTACTAGCC
TGATTGCCCAGCCTGAGAATCACCTCTGTCGTTATAATGAAAGTTGAGCAGTTGG
>Xa21_615
GGGCTGGGCATTGGAGCCACCCCTTTGATTAGCATTGTGAAGGACGTGCTTAACCACATT
CAAGGTGAGGGATCAGTTGGAACCACGGAGCCAGAGAGCAGCAGCAAGGCGAAGAAGAAA
CCTTTCATGACGAAGAGAGCCTACTTCTACTGGGTGACGAGAGAGGAGGGCTCGTTTGAG
TGGTTCAGAGGCGTCATGAACGAGGTGTCTGAGAAGGACAAGGATGGAGTCATTGAGCTC
CATAACCACTGCTCAAGCGTGTACCAGGAAGGCGATGCTCGTTCTGCTCTCATTGTCATG
CTCCAAGAACTTCAGCATGCGAAGAAGGGCGTCGATATCTTGTCGGGAACTAGTGTGAAG
ACCCATTTTGCACGGCCTAATTGGCGAAGCGTCTTCAAGAAGGTTGCGGTTAGCCACGAG
AACCAGCGCGTCGGTGTGTTCTACTGTGGTGAGCCTGTGCTGGTTCCCCAACTAAGGCAG
TTGTCAGCAGATTTCACCCACAAGACAAACACAAGATTTGATTTCCACAAGGAGAACTTC
TAATGGTATAAA
>Xa21_616
CAGTTTGTCTACATCAAGATCTACAACAGTAGTCACTGCCTTGCCCTCTTTCTCTGTTCG
TCAGCATCGTCCTCTCTGATCTGCAGCAGCAACAACAACAACTCCCGTTCACCTCCTAGT
AGATGCAGCAGCTAGCCCATTGTTGTCTCCTAATTTCAGCAGTAGAATTTCCATGTTCCA
TTGTTTGTGTTGCAACATGCATTCTGCAGATTGTCATCAAGCTTGTATTCCACCACATGT
GTTAGTCAGTTTTTGCGCTTGCTAATCGCTGCCATCCACTACTCACTCATCAATCATCA
>Xa21_617
AGTATCGTCTGAACAAACTCTGGATAACAAAGACGTGGAGTTACCAACTAAGGAAGTTCC
GTCTGTGGATGTTGAAACTAAAACCGATGAAATCAAGGCAAATGAGTGAAGGGGCAGGAA
ATCTCATGGGCTAAAATGGCATAGCTGACCAGAACAGTTGTTAGTCAGATCGGTCAGAAA
GACAAGCAAGCCTCACCTGCTCATCAGGCATGGACATGTCCGAAGCAAACTGCTGTACAA
TAAAAAGAGTGTACTATTTTTGCCATCCATTGTGGCCTATCCCTGTACAAAAATGATCAC
CATCATCTAACCGCACGCTCGTCATCGCAACATCTGAAACTGGTCAAAATTTGTTTCAAG
TTCGCCTCCAGTTCATGGGGAAAAAAG
>Xa21_618
TGGTGATGGACAGGCAGAGGAGGTGAGGGGGATTAACATCAATGAAGAGGCACAGTCTAC
AGATGGTGCTACCAGGGGACATGTTCACGCAAGGGGGAATGTCAGCGGTGGGGTTGTGGA
CATGGGCACCTTCCATCTGGATGTCGATCCATCGGAAGATATTTTAGGGAATTTGCAGAA
CTTGCCCTTCTTGAGGGTGGACAATCTTGGGCGGATGCTGTAACTGGGCTATGCCATTTG
TTGTGCCGGAGAAATGCTGTATGTTTAGCTGGGTCAAAACAGATGTTTCAGGGACCGACC
CTTACCGCTCTTGTTGTCGTTATTGTTCTTGTGGCATTATCTCTTGTTGTAGTAGTAGTT
TACCTTGTGTTTCTAGTTACTTAGCTGGCGGTGGAGTCCCATAGAAGTACTATATGTGAG
TTTGTGGTATCTCCAAATTAGCTGGGATATGTATTCTGTCTTAAGCAAACAAACTTGTGG
AGTTCTCTCAGGATGAATT
>Xa21_619
NGGAGACGGATGCTATGCTGCTAGGCTGCTCGTCCCTGACGTCGTGGGTGCGTCGCCTCG
TCGCCTGCGTTGGAGCAGAAATTGTTTTGGATGTGCGAAACCTACTCCAATAATAGCCGT
TGATGAGCCTTCAAAAGGTTTAAGAATTCAAGGGCGCTCAATAAAGCAGCGGAGTTTGTC
GGAGGACTTTTGGAGTTCAAGCCCGCCGGGAATGGAGAATAGTGCCATGAATCTCAGCGT
AGCATGTCTTCAATCAGTACGGCAGCACAATCGAGCGATCAGCATGGAGCTGGAAGTAGC
ACCAACCCAAATGAGTTTGTAAATCAAGGACTTCTCCTGTGGAACCAGACTAGGCAACAG
TGGGTTGGAAACAGAAGGCACAATTCTCAGCGTCAACAACCTCGAGAGCCAAAAATAAGT
TGGAATGCTACATATGAGAGCCTTCTAGGAAGCACAAAACCATTTCCACAAGCGATCCCT
CTTGGTGAAATGGTAGATTTCCTCGTGGACGGCTGGGAGCAGGAAGGCCTATATGATTAG
TGGGTTAAATGAATGATGAAGGGTGTTGTTTGG
>Xa21_620
GCATGTTTATTGTCCTTCGAACTCTAATTTTGAAGCTTAATCTATATCCTTAGAAGTGCC
AATGTCAGCTTGACTATATTTGTGGTTTGGACACATTTTTCAGTACTATATAGCTTATTG
AGTTTAATAACATTTGCAGAGTTCTCTTCTTCACCCCTGTGGTTACCTGGAACATAGTTC
TTAAACGTTGTGTTGTTCCTGGCAGTGTTTGGGCCAACATTCTGTAGGCACCATATATTA
ATTTTACTACTTGAGCTTAGTTTGGGACTCCAATATTCTAGGCATTTTTATGTTGATGTA
ATGGCGTGGAATTTGTCGGTGTTCCATGTATATTTAATTTAGTTGCTTAAAAGTCGGTGG
TTTCGATCCGTCCACATCAAGCCTCCGCACATGTTCATTACTAATTCGTCTGCCTTTAAA
AGCAAATTGGTAATTAGGGAGTAATTTCTGAATGTTCTAGGCTTAAAAGTGGTTCTGGTA
ATCTTGAATATTTGCTCTGGATGACATTCCCTCTATTTTTGGTTCTGACTTGAACTGTGA
CCGTGCATCTCTGTGGTGATCATGGATTAAATTAGGAACAATGGTTTAATTGGGTTATTC
TAGGGAGAAGTGATATCCGTTGGTTGTCATGGCTGCCTGAAAGGGAATTACATCATTTGA
TTTTAAGATTT
>Xa21_621
TTCTCCTTGCACCAGCGATGGCCGTCTGATCTTGGATGGACGGCTGTGATGTAGTCACAT
TACCGTAGTGTTTAGCATTTGTTGTTTCCTTGTGAGTTGTGGTTGATCACACCTTTGTTG
GTTGGTTGCTGGAGTTGGCTGGAGGAAAGATAAGTTCAAAAGCCTGTAGGAGAATAAAAT
TATGTGCTTTTCACAGATTCCTTTGGTGAGAGAGGTCATCTAGGATAATACTACTATACT
CCGTAGTAAGTATCTTTCTTGGTTTTTTAGAGAGAGATAGTATTATATTTTCGTTGACGC
GCTAATACCAAAGAACGGTTCTCTTCTTCCCCCCCGAGATGATTATGATTAGTCTTGGCG
GGTGTTCCATCACTAATTGTGTTGCTAACCTAGTTGCAATTTGAATAATGCAGTTTGTCA
ATGGACGGCTGGACATATTTAGGGACTTATTTTAGATTGAGCATATGCCTTTGTTCAAAT
GGCAATACTATACTTACCTGCTGCCTTTATCAGTTTCAATTTTGGTGTCA
>Xa21_622
AACTACAAGGAGCTCTCTTTGGCTCTGGAGAAGATGTTCACCTGCTTTACCGTCGGTCAT
GGTGAATCAAATGGGAAGTCAGGGAGAGATGGATTATCTGATTGCCGCCTGATGGATCTT
AAAAATGGAACAGAACTTGTGCTCACTTATGAGGACAAGGATGAAGATTGGATGCTTGTT
GGTGATGTTCCGTGGCGAATGTTCACAGACAGCTGTAGGAGGCTGAGGATTATGAAGGGG
TCAGATGCAGTGGGCCTTGCTCCAAGAGCCATTGACAAGAGCAAAAATCGGAACTGAGCA
AAAGATGAACCCAATATGAATATCCGACCCCCACAATCACATCACTCTTACTTGTAAGGT
CCCATTCTCTAAACCACAAGGGTAATGGTCTAAGTTGCGAGAAGGGGATTACTTATACCT
ATGTGTCACCC
>Xa21_623
GATTGAAATACTTGAAGCTTATTATCAAGGAGAACTTGCGGTTGCATCCAGTGGTGCCGC
TGCTTCTCCCGAGAGAATGCCAGAAGACATGTAAGGTTATGATGTACGATGTTCCCGTTG
GTACYACTGTGCTCGTGAATGTGTGGTCAATTAATAGAGATCCAAAGTATTGGGAGGACC
CTGAAACATTCAAACCTGAGCGATTTGAAGATGGTCATATAGATTTCAAAGGAACAGATT
TTGAGTTCATACCATTTGGAGCAGGGCGAAGAATGTGCCCAGGCATAACATTTGCAGAAG
CAATCATGGAACTCGCTCTCGCCTCACTACTCTATCATTTTGACTGGAAGCTCCTCGGCA
ATGGCATTTCGTCAACCAAGTTGGACATGACAGAGGAGCTAGGTGCTACCGTTCGAAGAA
AGAATGACCTCTACCTCGTTCCAACCATTCGCGTGCCTCTACCGGCTGACTCATAACTGT
TCAGATATAGCATCCCTCTAGCTACATGTA
>Xa21_625
TTTTTTTTGTTAACATTACATATTTGGGTTCTAATGAAATAGCTGTCTCTTGTACAGAAA
TTTGGCAGGCGAAATTGCACAAGAATTCCAAAAGCATCAGGTTGGTCTCTCACTTTCATG
TTAATAGAAGCTCTGAAACTTTTACATTTGTTTTTTGTTACGTTGTATTTATCTTCCCTT
CATGATTCTATTTGAATTTGTTCTGAAGTTGTGATAAATTGTTTCTTTTGTTATTTGGTG
ACTTAATTCACTACTTCCTACCATGGTCCGTTTCTTATTCCAGCTATTTCAGTAGCTACG
TATTTGTTCCTTTTTGTTTGTTGTTAAAGCTTGTTGACTTCTGAATAACATGCTTGGAGA
CTTGCATTGATGCCTGTTGGATAGCTGAAATAATTTATGAGGTTACCATGTTAAGAAACC
GTCGTTTGTTCTTTTTTGCCCCCTATTTGATTCTCTCGCCATGTATACTATTTGTCCATT
TTAATTCCATGATGCCTGTAACTAGGACAACTTTTCTTTAAATGTTTTGTTTGAGTGGTT
GAAACCTCTGATTTTGATTCAATAATTAATTGTTTCACACGATGATGACATGCCGATTGA
TGCTCTTATGGAACTAGTGCAGCAAATTGTTTCATTCCATATGAAGGTTGGTTGACTATC
ATCTTATCAGAGATTTTGGTTTTTATATTTAATTTGATGTTCTGATTGATGTCACTTAGT
AGCTGTAGCTGTTGTTATTTGTTTGACATAATTAATGCATCAATGGTGCTTTACTGTTAT
TTGTAATGCCGCATAATGCTGAACCTGAAGCAGTTGATCTTCTGATGGAGGTATTTTCAT
ATAGTGTAATAGTTAACTCAGATTTTATTACCACAATCTGTCTACTGATGTCTATACTGA
TGCATGACATTTCATCTCCTTTGATGGTGGAAG
>Xa21_626
TTGCTGAGGTTACAAAGCCACATGTTGAGAAAGTTAGAACTACTCTTAAGCCGTATACTA
AAAGAGCAGTTCTTGWGTATGGGTCATTTCTTGAATCAGCAACCACATACCATCGGCAGG
CGCAATCAACCATCTTAGATTACCTACACCAACATGAGGTATCCAAATCACTTGCGACGA
AGGAGTTGGTTTGGTTCCTGGCTTCTGCTTTGCTGGCTATCCCTGTCTATATTATATACA
GGCTTCTAATGGAAGCATTCTGCAGTAAGAAGCCGAAGAGACCCCCTCATGGCGGTAACC
ACGGCCATAGGAGACACAAACGCCGGCATGCTGATAAGTAGGCACTTGTGGGATACATTG
GGGCTCACCCGCTATTTAGGGTTGCAGATCTTGGAGCAGAATCAGCAATGGTGGAAGGAT
ATATTTGGGTCATGGGCAACCCTGAAAAGTGCTGTATACCACCATAGTTTTCTTCTCTTT
TTTAGTTTTCTTATTTCTCCCCCGGTGTATCTTTGCTATGAACTTRTGTCGCAGCGGCCT
TTTATATCTGCATTTTGCTGAGGTTTACGGGGAAACCTCTGCATTTCAGCGTTTGTTTTG
TTGGTATTTTATTTGTTATTTTTCCTGTAACTTTGTTAATGCGTGCATGATATCTGGTTT
TTTGTTCGTGAACATAGATACACTTGGGGCTATACTAATATATAGTTTCCCGTCCAGTTC
G
>Xa21_627
TTGTTGATCTCACAGTTAGAATCGAGAAGGCAGCCTCATATGATGCTATCAAGAGTGCTA
TCAAGTCTGCATCAGAGGGAAAGCTCAAGGGAATCATGGGATATGTTGAGGAAGACCTGG
TTTCTACTGACTTTGTTGGTGACAGCAGGTCGAGCATCTTCGACGCCAAGGCTGGAATTG
CTCTTAACGATAACTTTGTCAAGCTTGTCGCCTGGTATGACAACGAGTGGGGTTACAGCA
ACCGTGTCATCGACCTGATCCGCCACATGGCCAAGACCCAGTAGAATCCTTTTGCGTTGC
CATGGTATTCCAAGGCCGCCGAGCCGGAGATACCGGTATGCTTTGTCTATGCTGAGAATA
AAACGTGGACGGTGTTCACCAGGACCCAGCCCCCTCTGTTAATGCTAGTTGGGATAATGA
GTTGCATTTTGTTTTCCAATCTACCTACCTACTTGTAACGATGCTGATGATATGGACCTT
AGTCTACTTTTTTGCTTGTGAAGAATATAAGCCGTCCAGTGCAGTTGTAATTTTGTTATG
CTGGTTGCATAGATGGGCTTTGTT
>Xa21_628
GGGGTGCAAGATTGAAGAGAAAAGTGAGCTTAGATTTGAAACAAAATTAAGAGAGATCAT
TCTTGGTTGGCCTGATCGATCGAAGAAGAGAAGCTAGCCAAGATGTACAACCCTCCGGCA
CAGCAGGACATGTCCTACTACGATCACTGCACCAAGCGGCATGAGGAGAAGGGCTGCCTC
TACGCATGCATCTTCACTGCATCTTCCTGCTTCTGCTGCTACGAGACCTGCGAGTGCTGC
CTCGACTGCCTCTGCTGCTGCTGCAACG
>Xa21_629
ATACTGATGCAAAGAATCTTCCCAAAAGCCTCTCTCTCTAATCTKGTTCGTGGTGGTGTT
TGCCATGAGGCCCTCACAATATCTGAGCTTGGAATTTATGGTGCTTACTTGCGGAACAAT
GATAAGGTGGTTATGAATGAACAGAGTGGTTACTTGATGCGGACAAAAGTTTCATCGTCA
GATGAAGGTGGCGTTGCTGCAGGATTTGCTGTTTTGGATAGTTTGTACTTAACCGACAA
>Xa21_630
ATTGGAAATGCTGAACTTCACTCCTATTAACGGGAAGCCTATCAGGATAATGTATTCTAA
CCGTGACCCCAGCTCGCGTAAAAGTGGAGCAGCAAACATATTTATTAAGAATCTTGACAA
GTCAATAGATAACAAAGCTCTCTATGACACATTTTCTGTATTTGGGAATATTCTTTCGTG
TAAAGTCGCGACAGAAATGTCTGGAGAGTCGAAGGGATATGGTTTTGTTCAGTTTGAGCT
GGAAGAAGCTGCCCAGAATGCTATCAGTAAGCTCAATGGGATGCTTTTGAATGACAAAAA
GGTGTATGTAGGGCCTTTTGTTCGTAAACAGGAGAGGGAAAATGTATCAGGCAATCCCAA
ATTTAACAATGTGTATGTAAAGAACCTATCGGAATCAACAACTGAAGATAATTTAAAGGA
AACTTTTGGTAAATTTGGACCCATAACTAGTGTTGTTGTAATGCGTGAAGGTGATGGGAA
ATCTAGATGCTTTGGATTTGTTAACTTTGAAAATCCAGATGATGCTGCCCGAGCTGTTGA
AGATTTGAATGGCAAGAGGTTTGATGACAAGGAATGGTATGTTGGTAGAGCACAGAAGAA
GTCAGAGA
>Xa21_631
AAGTAGGAGAAATTTGTGTTCGAGGGACAAATGTAATGCAAGGGTATTTCAACAATGTGC
AAGCTACTGAATTTACAATCAAGCAAGGGTGGTTGCACACTGGTGATCTTGGATACTTCG
ACGGAGGAGGCCAGCTTTTTGTTGTTGATAGACTTAAAGAGCTGATTAAGTACAAAGGTT
TCCAGATTGCACCTGCCGAGCTTGAAGGGTTACTTCTATCTCATCCAGAGATTCTAGATG
CTGTTGTTATCCCGTTTCCTGATGCTAAAGCTGGGGAGGTTCCCATTGCCTATGTTGTTC
GGTCACCTGACAGTTCATTGACAGAAGTTGATGTCCAAAAATTTATTGAAAAACAGGTGG
CGTACTACAAAAGATTGAAGAG
>Xa21_632
ATCTGATGATACTTGTCTAGGTTCTTGAGTTCAATAAAGGCAGGCTTCAAAACTTGCATT
GGAAGAAGGATGGCTGTGGTGCTTGTGCGAAATCTTCAAGCCTTGTTTGCATCGGCAAGC
AAACCTGTGCCTTCAGAACACAGAGCTGCAAGAACCAGGGACCTGTTGACTGCAGTATCG
GCATCCAACTGGCTTTCTCAGGCACCGATAAACACGAATCAGTTCTGAACTCGTGGTATG
AGGTGTCTAACCTGCGGCAATACTCCCTCTACGGGCTGTACTCGAACCTGAAGGACACCC
TGAGCGGCCAGTTCAACAAGTTCTTCTAGGCTTTTGGTGCACCCGTTGTTCATACTCTTC
TGCCACTATTTCTCTGGAGCTCCCTGCCTGATGCTGTATCTATTGCTCGTTAGGTTTGCC
CGATCTGATTTTAGCTTGTGTGGAGATGCTCTTCTGTGCCTA
>Xa21_633
TAAGGTGGACTGGCTCACTGATAAGATGAGGGGCAGGGATCACACAGTTTCTGCTACCCA
TGGTGACATGGACCAGAACACTAGGGACATCATCATGAGGGAGTTCCGATCTGGTTCTTC
TCGTGTGCTCATTACCACGGACCTTCTTGCCCGTGGTATTGATGTCCAGCAGGTGTCCCT
TGTCATCAACTATGATCTGCCGACCCAACCTGAGAACTACCTGCATCGCATTGGTCGTAG
TGGTCGTTTCGGTAGGAAGGGTGTTGCCATTAACTTTGTGACCCGTGACGATGAGAGGAT
GCTGTTTGACATCCAGAGGTTCTACAATGTGGTGATTGAGGAGCTGCCGGCCAATGTCGC
TGACCTTCTGTGATCAAGTTCAGAAGAGTTATGTTAAGGGGCCTGAAAAGGATTGTTTTT
GTCTGAAGTATCACCGTCTTATCTGGGGGGAGGAGTGATAAAGGTGGGGGTTCTGTTTTA
AAAGTCACTGTGGTCGTAGACAATTTCCAAATTTTTATGCCATGTTATGGGAATTTTTGT
AGTTGCTAGGCTGTGCTATGTGCTGGTGAGGAGGGAGGAGTCTTTTACTTTTATTATATC
TATTGTTAAAACTATGTATGACCGAATGATGTTATTTATTTGTGTCATGGTTGACTATTT
ACCATATGTATTCTGCCACCGGTCCTGCTACWGCTACTGGTAT
>Xa21_634
AAGTTACAGATGGAGGGTCTGGTTCAGTCGCAGATGGGAAACAAGTAATGGAGGAGGATC
CACCAAAGCCGCCCAGTAACCGTTGCTTATCATGCCGGAAGAAGGTTGGGTTGACAGGAT
TCAAGTGCCGCTGCGGAGGCACCTTCTGTTCAATGCACCGCTATGCCGATTCACACAAAT
GCACATTTGATTACAAGCAGGCCGGGAGGGAGCAGATTGCCAAACAGAATCCTCTTGTGA
AAGCTGACAAGATCACCAAAATCTGATGGCGGTTCTGGAGGAGCGATGCTCGTTTATTTC
CTCATGGTGCTACTTGATCTGTCAAGTTTACTTCAAGATTATACTTCAGGGGTTGGATGT
ATCTATCATTCTCCTGGGATTTGCTTTGCCAATGAACGCCTTCGACAAACACCACGGATT
GACGTCTCTCTAGCACTGGAGCACTGCTCAATGCGCTTGGGCACGCCTTCAATGCTATAT
TTCTTGGTGTTTGCGTGGGAACTTTCATTGGCACAGGTGCACTTCTCCTTATTTGCAGTA
TGAATAATGTAAATATTTATATTTTTA
>Xa21_635
GGAGAGAGACCGGTCGCGATGAACTGCGAGACGTGCCAGCTGAAGGAGCTGGAGCTGGAA
CAGGATGRGATCAAAGATGTGCTGCGATGCATTTTACATACGATCTTCTTCCACCGAACT
CTTACTCTTGTTCGGCCTAAAGATGTTGACTGCGATCTCTTTGAGATCACCTATGTTCAA
TGCGGACTTCCTGACTTAGAAAAGGAGGTGGATGAAAAGATCAACCAGTTCATTGCTTGG
GTGGAGAAGCATCCAAATCGAAGAAGCCAGGTCTGCCTGTCCTTCTTTGACGAAAAGAAC
AAAAACCCAAGCTGGTTCACCAGCAAAACTGAGAGGATTTACTGGGAACAGTGGTTCATC
AATTTGCATGTCATAAGCCCTAAAGGACATGGAAAATCACGTAGCTCCAAAGCATCAACA
AGTATTCGAGGGAAAGCGTTGGAAGAGGCCAGCTCCAAGCGTGCTGCGCTGGGGTTGCTG
ATCCAGGAAGTCCTTTTCCAGATCATCAACTTCGCCAATGAGAARAAAGACCATATTCCT
CCAATCTCCGATAGGATATTCAATCACGAGATCTCGATCCCCAGCTCTTCTGATTCTGTA
TTCGGGTGGAACGCCGACGTCCTTAGAAGAGTGTTGAATAGTTGAACTGAAGACGGTGAT
CATCAAGTACGCCATGTCCAGCGTTGGGATAGAAGATAACCCCCTATGTGGTCG
>Xa21_636
TGAGTGATCGTAAACTCTCAAATCTTTGCTTAAAATGGTTCGGTTTTGAGTCTGATTTAC
AAAAGAAAGTTTGAATTTTGGTGTTTTTTATTTGAGGAGAAATTGATTAGGATTACCACT
TTTACTCTGCTTCTTGCGCCAAAGCTTCTGCTCACGTGTGATTTGACCAGCCACGCCCAC
ACGTGGCAGTAACAAGCTTTTAATTTTGGATTAAGAGTTTGGATTTTTGAGACTGATTCA
GAAAATAAGTTTCAATTTTGATGTATTTCTATGGAAAGATAACAACTAGGGTTAGTAACT
GTATAGAACCACACCATCTGTA
>Xa21_637
GGACAGATAGAGAGRGAAGAGACGAAGCCTTATTTGGTTTCTTCATTTTTGCTTTTCTCT
CGTCGTCTCCGCCGAGGCGACGAGCCGGCGATTCTTCTCGTCACCGGCGTCTCGCCGGCG
ATTTGCTTCCTTTTCGTTTCGTCAGTGTTGGTGCTTGCAGTGGGGTTTTTTCCCTCTGTG
GTCAGCAACGATCCGGATTTGCTTTCTAGTTCTACGAGTTCAAATCCAGTCAGTCCCATA
TTTTTGTTGAATGACATGAATCCAGTTTCTTCTACGATGTACATAAA
>Xa21_638
AGAAGGTTGGGCAAGGCACCTATAGCAGTGTATTTAGGGCACGGGAACTTGATACTGGAA
AGATTGTCGCCTTGAAGAAGGTGCGATTTGACAATTTTGAGCCAGAAAGTGTTAGATTCA
TGGCAAGGGAGATACAAATATTGAGAAGGCTCGATCATCCAAATGTTATGAAGCTAGAAG
GTTTGATTACTTCTCGGCTATCATGCAGTCTCTATCTAGTATTTGAATACATGGAGCATG
ATCTTGCTGGACTTTCTTCCTCCCCTGACATCAAGTTTAGTGAAGCACAGGTCAAGTGCT
ACATGAACCAGTTACTGTCAGGACTGGAGCATTGCCATTCACGTTGTATTGTACATCGCG
ACATCAAGGGTGCCAATCTCCTTGTGAATAATGAAGGGGTTCTAAAAATAGCTGATTTTG
GCCTTGCTAATTACTTTGACCCCAACAAAAACCATCCGCTGACCAGCCGTGTCGTTACTC
TGTGGTATCGACCACCTGAACTGCTACTAGGTTCAACTCACTATGATGCAGCTGTTGATT
TGTGGAGTGCTGGGTGTGTATTTGCTGAAATGTTCCGTGGGAAACCTATCCTGCAGGGAA
GAACTGAGGTGGAGCAACTGCATAAGATTTTTAAGCTATGTGGTTCCCCTGCTGATGAGT
ACTGGAAGAAGTCAAAGTTGCCTCATGCGACAATATTCAAACCACATTGTCCTTATAAAG
TACCCTTCAAGATGTTTTTAAAAGAAATGCCAGCAAATGCATTGAGATTACTAGAAACTC
TTCTATCAGTGGAGCCCTACAAACGTGGTACTGCATCTGCTGCTCTTACATCTGAGTTTT
TCAAGACAAAGCCTTACGCATGTGATCCCTCAAGCCYGCCATTCGCAGTGAGTGACAGGC
TAGTAG
>Xa21_639
AGGCTATTGGGGAAATGGGGTATCGTCGATGTTGATGATTGTTGCAGCTGTGCAAGATTC
CTGGTGGAGAGTGGGAAAGTAGATGAGCGACGCCTTTGTATTACTGGGCGATCAGCAGGT
GGATACACTACATTAGCTTCGCTCGCATTCAGGGACACATTCAAGGCTGGAGCTTCTTTG
TATGGTATTGGTGACTTATCTTTGTTGAGAGCAGAAACACACAAATTCGAGTCTCATTAT
ATCGACAATCTTGTAGGAAATGAAAAGGCTTACTATGATAGATCACCTATCAACTTTGTT
GACAAATTTACATGCCCAGTGATTTTATTTCAAGGCTTGGATGATAAGGTAGTCCCACCA
GACCAGGCACGCAAAATATACAAGGCCTTAAAAGAGAAAGGTTTGCCTGTTGCCTTGGTG
GAATACGAAGGAGAGCAGCATGGTTTCCGCAAGGCTGAGAACATCAAGTTTACTTTGGAG
CAGCAGATGGTGTTCTTTGCTCGATTAGTCGGGAATTTTAAGGTGGCAGATGATATAACT
CCAATCAAGATCGAAAACTTTGACTGATCGCTCGAAGAAAGTGTAGCAGTAGCTTAAAGT
TCGTGGAACATGACCTT
>Xa21_640
AACGCCTCCATCACCAACTCCAACACCGCCATCGAGATCAGGAACTTCCTCGGCGAGAAG
AAGGTGAGGAAAGTGGACATGCTTGAGGGTGTGACAATTTTGCGTTCTGAGAAGGTCAAG
GATGAGCTGGTCCTTGATGGCAATGATATCGAGCTTGTCTCCCGTTCTGCGGCACTGATC
AACCAGAAATGCCACGTCAAGAACAAGGATATCAGGAAGTTCCTGGATGGCATCTATGTC
AGTGACAAGGGCACCATCACTGAGGACCAGTGAGCTGCGTTTCCTTACTAGCTGTAGCAA
AACCTGTCCTAGAGAGAGTGW
>Xa21_641
GAGGTTAAAGCGACGCCGCCGCCGCAAGCCGTCCGCCTTGCTCCTCCTCGCCGAGAGCTT
GGTCCTCGCCGTCTCCTCTCCCCACGCGCAGATCTAAGCCTAGGGTTAGGGTTTGTGTAG
CTCGCAGCGATGGCGATCAAGAGGACCAAGGCGGAGAAGAAGGTGGCGTACGACAAGAAG
CTCTGCCAGCTTCTCGACGAGTACACCAAGGTGCTCATCGCCGTCGCCGACAACGTCGGG
TCCAACCAGCTGCAGGAGATCCGCAAGGGCCTCAGGGGCGACTCCATCGTCCTCATGGGG
AAGAACACCCTCATCCGCCGCTGCATCAAGGTGCACGCCGACAACACCGGCAACAAGGAG
TTCCTCGAGCTCATGCCCCTCCTCGTCGGAAACGTTGGCCTCATCTTCACCAAGGGTGAC
CTCAAGGAGGTCCGCGAGGAGGTTGCCAAGTACAAGGTTGGAGCTCCTGCTCGTGTTGGT
CTTGTTGCTCCTGTTGATGTGGTGGYTCCCCCTGGCAACACTGGTCTGGATCCATCCCAG
ACCTCTTTCTTCCAGGTGCTTAACATCCCCACCAAGATTAACAAGGGTACTGTGGAAATT
ATCACCCCTGTGGAGCTCATTAAGAAGGGTGACAAGGTGGGCTCCTCCGAGTCTGCCCTG
CTTGCCAAGCTTGGTATCCGCCCCTTCTCATATGGGCTGGTTATCACCAATGTCTATGAC
AGTGGGTCAGTCTTCAGCCCTGAGGTGCTTGACCTCACTGAGGATGACCTGATGGAGAAG
TTTGCTTCTGGTGTTTCTATGGTTGCCTCAGTCTCCCTGGCAATCTCGTACCCAACTATT
GCTGCTGCACCACACATGTTCCTCAATGGGTACAAGAATGTGCTTGCTGTTGCTGTGGAG
ACCGAATACTCGTACCCACATGCTGATAAGATCAAGGAGTATTTGAAGGACCCCAGCAAG
TTCGCTGTTGCTGCCCCAGTTGCCGCCGACAGTGGTGCTGCTGCTCCATCGGCTGCCAAG
GAGGAAGAGAAGAAGGAAGAGCCCGAGGAGGAGTCCGATGGTGACCTGGGCATGAG
>Xa21_642
ATGGTGCTTCTTGGATTTATTGATGATGTTCTTGATGTTCCATGGAGAGTGAAACTTCTA
CTACCCACAATTGCAGCACTTCCTTTGCTGATGGCATATGCTGGTGGTACTTCCATCAGT
ATTCCAAAGCCTCTAACATCTTATGTTGGAGTAGCTGTTCTGGAGCTAGGTTCTCTGTAC
AAGCTCTTTATGCTCCTATTAGCAGTCTTTTGTACAAATTCGATCAATATACATGCTGGC
CTGAATGGTCTTGAAGTTGGGCAGACAGTTATTATATCTGCTGCGGTTTTGATACATAAT
GTAATGCGCATAGGATCTTCTACGGACATTGAAGCGCAACAAGCCCATGCATTCTCGATT
TATCTTGTCCTGCCTTTCTTGACCACTTCATTAGCTTTGCTCGCATTTAACTGGTATCCT
TCATCTGTTTTCGTTGGTGATACCTACACCTATTTTGCTGGAATGGCATTGGCCGTGGTG
GGAATTTTGGGTCATTTCAGCGAGACATTATTGCTTTTCTTTTTACCTGAGGTTCTTAAC
TTTCTGTGCTCAGTCCCACAGCTGTTTAAGTTTGTTCCCTGCCCAAGGCACAGGTTGCCA
AGGTTTGATCCCCACACAGGACTGTTGACGGGTACCAAAGATGGTAACTTGGTAAACATA
TTCCTTAGGATATTTGGAAGATGCACAGAGAGGACCCTTTGCATAAGGCTGCTCATATTT
CAGGCGTTGTCATGCCTATTCTGCTTTTGGCTGAGGTACATGATTACTGGATGGTACAAA
TGATCACCTGGACAGGATTATTACCTGACAGCTGTTCTCTCTCGGCAATATTTGTAGACT
A
>Xa21_643
AAGGAAGGCTCTCCCCCGCCACCAACGCCGTCCGTCCAGATCTAAGGTTTTGACACAATG
GGGTTATTCAGGGGCAGCTTCACATTCATGGTGGGAATGGGATGTGGTGTCTATGTAGCT
CAGAACTACAATGTTCCAAACATCAAGAAGCTATTCAACACATATGTTTTCATGGCAAAG
CACATCGAGGAAACGTATCGGAAGCCAAAGAAAGATGATGACTGATGACTTCCACAGATT
TTCATTTTGCTGCCCCTGGAAATCAACGTGTAACTAACATGATACAGAAACATGATCTTC
ACGAATAGGGGAAGTCGGATGACAATGACTCCCTTTTATCTTTTGTTGGTGCTACAAAAA
TGCACTTGACCTTTTTTAGCTGTTGAAATGTGTAGGACTGGAAAACCCACCACTATTATC
ATGTCCAT
>Xa21_644
CATAAAGCGTAATCCAGTGGATGACAAACAAGCTGATGGGAGGTCTCCCAAAAAACCAAA
GATGGAACCCAGATTTATCTGCTCAAAGATTGTCGCTGCGGCTAGTGTGGCAGGCAGACG
CTCGAATTCGGCAGATAAACAGGGTCCCCATCCACCTTCCTCAAGCACGAAAACTTCTGA
AGGCAATGGTGATGTAGGGGAGGAAGGCCCAGGTTCTCAGAATCTACAACATGACCCAGG
AAGCTTGGATTCCACTCATCAAAATGGAGATGACTGTACCAAAGATGCAGGGAACTCGCC
TTCCGAGATGACTGTAAATACATCAAAAGCAACTGATTCAGAGCCTTATTCAGTGAGATG
ACAATAAATATTTTTTTCCTCTATTGGCTTCAAGTCGATTGCTTTTCCTTGCGACGAAAA
GGAATTGCTTCACATTTGGCTCCGAAGAAGGTCGTTGAATCCATAGCATTCTGACCCTCG
AGCCAGCAAGCATGGTCGGAGGTGAGATAGTTTTGGTCAAAGTTGTATATCTCAACCGCG
ATTTCGGCTCAGCTGAACATGTAAATTGACACTCAAAGAGAAGAATACCAAGCTGAGAAC
CAACATGCCATTTGGTGCTGCACTATAGACAAAAAGGAGAGGGTCTTGCTGTTTTAGCTT
CCGCCTAAAGATCAATGTGAGCTCTCTCACGGGCACAGAATGTGCCCTTCG
>Xa21_645
GAGAAGGTCCAACTTAAATTGCTTGAGAATTGTATTCATCCAAGTTTGGAAATGGGAATA
TTTCTCTACTCGTTGTTGATGTTTTGGAAGAATGATACTGAAGAAGGATCCTTTGTTATT
AGATCCCTCGCTGTTACTGAAGGGTCATTATTTGTGTGTATCGAGAACATACATCAGTTT
GGTTCCCTCCCTGATGATCCGGATACTCCATATTTTTCTCTGGATGCTTGTTGTTTTATC
AACGATATTCAAGAAGTGGTTGTGGATCACTGTGACAAGAGATGTTTGACATTAGTTTTG
GACAACCATGCACATGAAGGAAGATTTTGCAGTAACGGTAGCATTACAAATTCACAGAGC
AAGCAACCAGATGAAATTTACACAGTGCATACATGGAAACTCAAGTGGTTCTT
>Xa21_646
TGTATGTGCCTATCTCGCAATACCTAATTCTTATCTACATTTGCTTAAGTTCTTTTATAG
TTTTTTTTATCAAAATATATGGTCATGCCTTAAATTACTTGGTTTTATCGCTAAATGCTT
ATGTTCCCAATATATTGTTGTAGGGGTTGAAATGGCTTTGCCCTCTGTTTCTGTATTTTG
CTTGTAGTAATCCTCCTTATTAGTATAAGTTGGATATGAATCGCGCTTATTTTCGGATTA
TTTTTGTTTCTTTCTTTTCTTGTTGCCTAATTTTTTGTCTCAGTTTCCAGTCATTTT
>Xa21_647
TACAAGGAGACAGGGTACTGTGGCTATGGTGATTCCTGCAAGTTCATGCATGACAGAGGG
GACTACAAGTCTGGATGGCAGATAGAGAAGGAGTGGGAGGAGGCGGAGAAGGCCCGCAAG
CGCCGCATCGCTATGGGTGGGGATGGTAGTGATGACGAGGCAGGGGAGGAGGATGACGAT
GATGATGAAGAAGCATTGCCCTTTGCCTGCTACATTTGCAGGGAGCCTTTTGTTGATCCA
GTGGTCACGAAATGCAAGCACTATTTCTGCGAGCACTGTGCATTAAAGCATCACTCGAAG
AATAAGAAGTGCTTTGTCTGCAACAAACCAACACTTGGCATCTTCAATGCGGCACAGGAG
ATCCGCAAGAAGAG
>Xa21_648
GGTAATGGTAATTGATTATAAGCTCGCATTCCCTGGTGGGACTGCAACAGCTCTAATGAT
TAATAGCTTGCATGGAAAAACAGAAGCTGATCTTGCAGGAAGAAAAGTTCATTGTCTAGT
CAAGTACATGAGTCTTAGTTTTGGCTGGAGCTTCTTTAAGTGGTTCTTCAGTGGAGTGGG
TGATTCTTGTGGTTTCGACAATTTCCCATCGTTTGGAATTGAAGCTTTTAAGAACACGTT
TTATTTCAGCTTTAATCCTAGTTATGTTGGGTATGGTCTTATTTCCCCCCATATTGTCAA
CTGCTCAGTTTTTCTTGGGTCAGTCATATCTTGGGGTTTTCTTTGGCCATTTATCGCTAA
GCAAGCTGGTGATTGGTACCCAGATAACCTTAGTAACACCGACTTCAGAGGCCTATATGG
GTACTAAGGTTTTCATAGCAATTTCTGTCATACTTGGTGATGGCCTCTACAACTTGGTAA
AAGTATTCCTTATTATTGCAAAGGAAATATGTAATGCACGATCAAAAGAACATGACCTAC
CTGTTCAAGCTCTACTTCAAGACGATGACAGTTCCAGACAATTATTGGACGAGAAACTTC
AAACTGAGATATTCCTTAAAG
>Xa21_649
GGTGGAGGCTACCAACGAGACCGCCGAGCTGCCGGATGACCCAGAGTTCTACAAGGATAT
ACTGCGCGGTCTACAGCTGCCGGACATTGACCCGATGGATTTCCGGGCTGGGCTTGATGC
TCTGGATATCTCCGATGTGCCGGCTTACATGGATGGCGAACAAGACGTACTCTTCACTGA
GGACATGCTGCTTGGAGACTTCGCTGAAGAAGATGACCTCGACCTCGACGACATCGGTGA
TGACTTCTGCGAGGATTTCCCAGAGATACCCAGCGGCTACGACTTCGGCCGTGGTGATAT
GTTCCGGCAGGTGGATTTCTGCGTGTGAATTAAGAGCTTGCTAAAGTTATTCATGTTGGT
GTGATGGGCCTGTGAGTGTGGGTGCTTGGGAGGAGGAGATTTCTTGGGTTTTTTCCCCGA
GCAAAATCAATCTGCTCGTGCCCTTGAGATTTCAGTTCCCCTCATAAGAACTCCAACGCA
CATTTAGCATTCGGAGAGTAATTTTGTTAGGTTAAAAGTATGGTAAGTTATAGGTGGTTC
GCAGTGAGTGACAGG
>Xa21_650
TTGTGTTTTTTTTTTTGTGTTGTTGAGGCATGAGACCATGAACTACTCAGCTATGATCTG
ACTTCCTTGTAGTTGGGTTGCCACCATATGTCGTACTTTTCTTGCCCGAGCTTCATGACG
ATACAAAGGAATTATACAACAAACAAGAGAATTTGCAAGAGTGAACAGTGAAGGAAGGCT
GATGAACCAATGCATTGTTTGGTACCACTTATTTATTCCTGGAACATGAATGTGGGCAAC
TAGAGCTAACAACCAGCTAACTGCAGTCTTGCCTGTCGAGTTAGTATGTTTTTCTCTCTT
TTTTTTAATCTGTAATTTG
>Xa21_651
GGAGTTGGCATTCCGACGGAGAGAGCATATGTCTATAAATTAGCCCCACAAGCAGAGTGC
TATATACCTTTTCAGATAGATGCTTCAGCTGAGGGTGGGGATGAGAATAGCTGTCTGAAA
GGCGGCGTTTACCTGTCTAATGGTGATGAGACCGTACCAGTTCTTAGTGCAGGATATATG
TGCGCAAAAGGCTGGCGAGGAAAAACACGCTTCAACCCTTCTGGTAGCAAGACCTACGTC
AGAGAATACAGCCATTCTCCACCCTCAAATCTCCTCGAAGGCAGGGGCACCCAGAGTGGT
GCGCACGTTGATATCATGGGGAATTTTGCTTTAATCGAGGATATTATCAGGATTGCTGCT
GGGGCAACTGGTGAAGAGCTTGGCGGTGACCAGGTTTATTCCGATATATTCAAATGGTCT
GATAAGATTAAATTGAAACTATAAAACTTTAAAAAGCATGGTAGTTTTGTAGGAGAATTA
TTTGTTTCGTGGCCAAAATTTTATGAGTTTTGATTCGATATTGTAATATGATTTTTTACC
TTTCCCTTAAGCTCTTAATTCAGTAGAGG
>Xa21_652
TATGGGTGAAGATATGGCAGACAATTTCAGGACTTTGAGGAGGAAGAGGAGTATCGTACG
ATTACTGCTATGAGATTCAAGACTGAGGATGACGGCTTCAAGTTATAGGCTATTACATTT
TGCAATCATGTCTCTAAGTTGTTTTGTCATTCCTACAATTTCAGGAAAGTAGAAGAAGAT
GTGTGAGATGGATAAGAAGTAGAAGCAGCCCTTTGCTATGCGCTTTACATAGTTTTGTCA
TGCTCTTGGTCGTAA
>Xa21_653
TGTTATTCCTGCACCCCCTTACCCTGTCAAGGAGGCTCCAATTCTCAGAGAAGTTCCTGT
GCACATTTCCCCTGTCAGGGAGACTTCATTCCTGAGAGAAGTTCCTGCACCCGTATCCCC
AGTCAAGGAGACTCCAATACTGAGAGAAGTTCCTACACCATTGAAGGAGACACCTGTTAT
ATTGACAGAATCTCCACCCCCTCCAACAGATACCTCTTCCATTACTGTCGAATCTCTCCA
TCCTTTCGAACAAAACCTAGCAAGTTTAAAGGAATCTCCTCTAGAAGAAACTCTTCCAAA
AGCAGCTGTCGTGTTAAGTGAGCAAGGGGATGTCAATGTGCAGAGTCGTCAACTATGCCA
TGTAACGGAAGATGTTCAGAACCTGAAGTCAAAGCTCAATGGTCTCGAAGTAAAATTGGA
AGAGGCTGAAAAAATGATAATAAAGCTGAGAGAAGAGAGCAGAACTACCACCCAGGAGCG
GGATAAGTTACAGCAAGAAATGATGTTTCTACGAAAGAAGGGAACACCAAGGAATCAAGT
TGGTTTCCCCTTGCTGTTTGTGGTTTATGTGGCACTTCTTGGTACTTCTCTGGGTTACCT
CCTGCGCTTATGAGGTCAAGTTCTTCCAAAAACCCATCAGCTGGACGCTTCAGTTTGTCA
CAAGAATTGGAGGGCAGCTACACATCAATCTTGAAAGGGGAGCATTCCTTAGCATCGTAT
TTCACTAGCCATTATGGTTTTGCATATAACAAAGGTACCAATTGCCTGCGTGTATAGAAC
AGCTTTTACATCTGTACAGAACCGTCCAAGAGATGCTGCTGGCTCAGTAGAACYRACCCG
GGATTTCTCTCT
>Xa21_655
TATGTTCACGAGGTTGATAATGGATTATTTGAATGATTTTGCTTATGATGCTCAAATTGC
TGGTCTTTACTACTTTATTAGGCCAAGTGACACTGGATTTCAGATAACTATGGTCGGTTA
TAATGACAAAATGAGAACCCTTCTGGATACTGTCATTGGAAAAATTGCTGAGTTTGAAGT
GAAGGTTGACCGTTTTGCTGTTATAAAGGAAACTATAATAAAGGACTGCGAGAATTTCAA
ATTTCGACAACCATATGAGCAGGCATTTTACTATTGTTCATTGATATTAGAGGAACAAAC
TTGGGCATGGGATGAAAAACTTGCTGCAGTTTCTCATATTGAAG
>Xa21_656
TGATCGGTTTCTTGTCCTGTCCTCAGATGGACTGTATCAATATTTCAGCAATGATGAGGT
TGTTTCACATGTTGCATGGTTTATGGAAAATGTACCAGAGGGTGATCCTGCTCAATACCT
TGTAGCCGAGCTGTTATGCCGTGCAGCAAAAAAGATGGCATGGACTTTCATGAGTTGCTG
GATATCCCTCAGGGTGATCGCCGAAAATACCATGATGATGTTTCTGTTATGGTAATTTCC
CTTGAAGGCAGAATTTGGCGATCTTCTGGTTGAGCATCAAGATGTGACTTGGTCTGTTCC
TTGCAGCCTCACTTAGAGTAGTGAATTATCAATCAAGAAAAGGCATCATTGTCTTGTTCA
TTGTCTTCTAGTTTTTGTAAG
>Xa21_657
TTGGGTATGCAAATTGCAGTGATTGATTTTGCCCGTTCTATCATGAAATTACCGGGTGCA
AATAGCACAGAGTTTGACCCAGATACAATGTCACCCTGCGTCATTTTCATGCCAGAGGGT
TCCAAAACCCATATGGGGGCAACTATGCGGCTTGGATCAAGGACAACATATTTCCATGCC
ACTGCATGCAAATCTGCAAAGCTGTATGGTAATGCTAGATTCGTTGACGAAAGACATCGA
CACAGATACGAGGTAAATCCTGAAATGGTACCAGAGTTTGTGAAGGCCGGGCTTTCATTT
GTTGGCAAGGATGAGAGTGGAAGACGCATGGAGATTATTGAACTACCCAGTCATAAATTT
TTCATTGGAGTACAGTTCCATCCTGAATTCAAGTCAAGACCAGGGAAGCCATCTCCACTT
TTCTTAGGATTAATAGCAGCAGCATCTGGACAACTAGAAACTTTGCTCCAACCAAGTTCC
AACATTGTCAATCCAAATCCTATGCCCAGATTTCCCATTCCCAAAAAGACGATTTACCAT
GCCAAGAAGCCACTGGACAGCTTGGTAAACGGATACTTTGCAAATGGCAACGTCATCCAC
ACTTGATTAGCAGTTGTGCAAATCCTAAGCGAGGCCTTGTTTGAGATTTGTTTCTACGGT
TTTCTGCTTGAACCCTAATCTTTTCTTCTTG
>Xa21_658
AGACATTCGCGAGAGGGAAGTGGAGGATCTCTTCTATAAGGTGAACCATGATTACATTAC
GGATTAGGCATGTGTGTGCCATGTAACAGTGTTTTCCTCTAGTACTAAAGTGGTAGGTCA
GTGCAAATTTTGTTTTGGTATCAGCGAGTACATCGTAGGCTGCTTTTAGGACTTAGGAGG
AAGATATTTGGGGGCAATACTGCTTTCTTATGGAATTATAAATTTGCTATGTTGGGCCCT
ATGGTTTTCTGTTGTGTGGTTGGAGCATTTGTTAAATACTTCAATGTGAACTAGATATTT
AAGTTGCATCTTCACGCGACCATAACCTGTCTTTTATTTATGAATATGATAATGAATTGT
TTGTAACAGTTACCTATGTTAAAATTTAGTTGGTCTAGTTGCAGTTTTCAAATTCTACAA
TTGAATTTTGTTAAGGTATTGAACTTTGGAGAGTATTTGGCCCAATTTCCAAGC
>Xa21_659
ATGATCAACAAGCTTCCAGCTTCTCCTCCAARGTATGTATGGTGAAATTAATTGTACCCT
ATATGTCCTGTAAAATGTTTCACAACTCACTCATGATTATTCCCTAATAAATGGTATGTT
TGTTTTCAAAAACCTAATGATTGTTACTATCTTTGTTTCAAAAGACTTTATTTCTAGCTA
TGCAACTGAACAAAGTACTTTTCTAGATGCATTGTTTAAAAATAAAGTTTTTTTGGTAGT
AATTGCTAAGAGGTATGTACACGACAAGTTGTGAGCTTAATTCCTAGCATAGAGACCAAC
TTGTAGTGTAGTGTGATTGTATTTATACAACAGTTATTGTCAAGACTTTTGGGCATAACC
TCTCTCTCTC
>Xa21_660
AAAGAGAGAGATGGGGTTCCTGTCCTTCGCCGGGAGGGTCCTCTTCGCCGCCGCCTTCCT
CCTCTCCGCCTACCAAGAGTTTAATGAATTTGGAGTTGATGGTGGGCCGGCCGCAAAAGC
TCTCCAGCCGAAGTTCAACACTATTGTTGCAAATATTTCTACCCGTACTGGATTAGTGGT
GCCTCATATTGAATTAAAGCATATTGTTGCTGCAATGATTGCTTTGAAGGGTCTTGGAGG
TCTCCTCTTTATCCTCAGCAGTTCATTGGGTGCTTATCTCTTGTTGTTTCACCTTGCTTT
TATTACACCTGTTGTCCACGACTTCTACAACTATGACATTGAGAGTGCGGAGTTTGTACA
GCTCTTCACCAAGTTTGCACAGAATTGCGCACTTGTTGGGGCGCTCCTCTTCTTCCTTGC
CATGAAGAACTCCATCCCTAAGAGGCAGCCCAACAGGAAGAAGGCCCCTAAACCAAAGTC
GACCTAAAGATTCTGAACGTCTGAAGCTACATTGTTTGCCTAATTGCTGGTGCCAGGGGA
TGGCTCTCA
>Xa21_661
GTTGGCAGATCGGATGCATTCACTGTTAAACTATGAACCACCTGAATTCCGGGAATCTGG
GATAGTTGCAGAACAAGGTGATGTTTATAGTTTTGGAGTAGTGATGCTAGAACTTCTTAC
TGGGCGTAAACCATACGACAGTTCACTCCCACGTGCTGAGCAACATCTTGTTAGATGGGC
CAATTCTCAGCTTCATGACATAGAATCACTGTCCAAGAG
>Xa21_662
GGAAAAGGCATTTGGAGATGATGGATGCTTGAAACAGGCAAAGGAACTTTCAATTAATAA
AGTTGGGCACGCGTTACATGAACTTGACCCTGTGTTCAAAAAGTTCTCTTTTGGAGAGAA
TGTTTCCAGCCTGTTCTCTTCTTTACGCTACAAAAGACCTGCAGTTATTCAATCTATGTA
CATCTTTAAGCAACCAGGCATTGGTGGCGAGGTGGTGCCACACCAGGATAATACATTCCT
ATATACAGACCCTCCATCATGCACAGGGTTGTGGCTTGCACTCGAAGATGCGACAAAAAC
GAATGGTTGCCTTTGGGCAATTCCTGGATCACATAAAAATGGCCTGAAAAGGCGAATGAT
CAGAGATGAAATTGATACTCATTTTGATCATCCTTCGCCAACCTATGATCTGAAAGAATT
TGTGCCATTAGAAGTAAAGTCAGGTGATTTGGTGGTTATTCATGGAGATCTTGTACACCA
GAGGTGAAGTTACCCTGTTATATTGCATATGCTTGCAATCAATGTTTCATTTTTTTTACT
ACTATGTTTTAACTTTTTTTGACAGCTTTGAAAATCTTTCTCTGGTGTCAAGACATGCAC
TGAGCTTACATGTAATTGATACCGAAGGATGTGAATGGTCCAAACAAACTGGTTACAAAG
GAAAATCCCACCTCAGCCACTTTATGAAAATTAGTTGAAGCAGTTACCTATGTGTCAAAT
AAACG
>Xa21_663
AGGCGTGGCTTTATGATCATATGGGATCCAGGGTAGATTATGATGCTCCAGGAAAATGGT
GTACTACTATGCTTTATAGCGCTGATGGAACTAGGTTGTTCTCATGTGGAACAAGTAAAG
ATGGAGATTCATATTTAGTTGAGTGGAATGAAAGTGAAGGATCTATCAAGAGGACATATT
CTGGGTTTCGTAAAAAGTCAGCTGGTGTTGGTGTGGTGCAGTTTGACACAGCTCAGAATC
ACATTTTGGCTGCTGGTGAAGATAATCAGATTAAGTTCTGGGATGTTGATAATACAACCA
TGCTTAGCTCTACTGAAGCTGACGGAGGCTTACCGGGTCTTCCACGGTTGAGGTTCAAAA
AGAAGG
>Xa21_664
TTGGGTGGTGAGGTGAGGTGAGGTCTTAGCTTAATGATTAATTGTGTTGGTCAGGTTTTG
CTTTTTGCGGGCATTACAGTTCAGTGAGCTTGACATTGAGGTTGCTATTGGGTATAGGCA
TTTCTCTTTGTTTTTTGGGTACATAACCTCCAACAGGTCATAGATGTTTTGTGGTGGGAA
AAATGTTTCCATTTTGTTGTTATGGCAGGCAGTCCTTTAGTTTCATCTGCTCATATTTGG
TGAGTGAA
>Xa21_665
AGGGGAGAAACAGTATTCTCAGGATACTACAAGCGTGAAGACCTTAMAAAGGATGTTTTG
ATTGATGGATGGTTCCATACTGGAGACATTGGTGAGTGGCAACCTGATGGAAGTATGAAA
ATCATAGATCGCAAAAAGAATATCTTCAAGCTTTCACAAGGAGAATATGTAGCAGTTGAA
AATTTGGAGAACATTTATGGTCTTGTTTCTGCTATAGATTCGATATGGGTATATGGGAAT
AGCTTTGAGTCATTCCTTGTTGCTGTGGTCAATCCAAACAAGGAAGCACTGGAGAGCTGG
GCTGCAGCAAATGGAATCAGTGGTGATTTTGAGGCATTGTGTGAGAACCCCAAAGCAAAA
GAATACATTTTGGGAGAACTGTCAAAAGTAGGAAAAGAGAAGAAGCTCAAAGGTTTTGAA
TTCATAAAGGCTGTACATCTTGAACCAGTGCCATTTGACATGGACCGTGATTTGATCACT
CCAACATATAAAAAGAAGCGCCCTCAATTGCTCAAGTACTACCAGGGCACAATTGACAAC
ATGTACAGAAGTGCCAAATGAGCTCGCCATGCCGTCTAGAACATCCAAGATCAAAGGAGC
TGACAGAAGCACCAATCTCATG
>Xa21_666
AATGCATTCCTATATGTGGGTGAAGAAGATAGCACCGCATGGGTCTGTGCCTTACTTCTT
GCTTTGCTATTTCAAGAAAGAGAGATAAATCGATCTAATGCAGCATTGCACTCAATTCCT
GTGCTCTCAAACTTGTTGAGGTCAGATGAACAAGCATACAGGTACTTTGCTGCACAAGCT
TTGGCAAGTCTGGTTTGCAACGGTAGCAGAGGAACTCTTCTTGCTGTTGCTAATTCTGGG
GCAGCCACTGGACTTATTTCTTTGCTTGGGATGTGCCTGAGGTTTG
>Xa21_667
ACTCGCTGGAGATGATGCCGCTGTTCTTCGCCACGCTGCTGGTCGGCGGGCTGCAGCACC
CGCTCGTCGCCGCGGGGCTCGGGGCGTTCTACGCCGTCGSGAGGTTCTTCTACTTCAAGG
GCTACGCCACCGGCATCCCGGACAACCGCCTCAAGATTGGGGGGCTCAACTTCTTGGCGA
TCTTTGGGTTGATCATCTGCACGGCTTCGTTCGGCATCAACCTGGTCCTGAGGGAATCCA
TCTGAGCTCTTCCGTTGATCCATGAGCTGACCAGCTGAGAGCTTCCGTTGCGACTTGTGA
TGTTGCCTATAGGCGTATAGGTCTTGTGACTTCAGTCAGCTAGATTTTAGTCTCTGTTTT
TCCTTTGGTGTTAATAAGGCTTGGTTTG
>Xa21_668
ATGCTTATGAGACTGCTTCCAAAACTGCGCAGACAGATCTCATTCCAACTGACCCTATCA
GACTTGGTTTAGCTCTGAATATATCTGTCTTCTATTGTGAGATCATGAACTCACCTGACA
AGGCTTGCCAACTTGCTAAGAACGCCTTTGATGAAGCTGTTGCGGAGCTTCCCTCCCTCA
GTGAGGAGAATTACAAAGATAGTACA
>Xa21_669
GAGGAGGAGAGGCGGCGGCGGCGGCGGCGCTGGATCAGGAAGCAACGGCGGCGGCGGCGG
GTTCTTCGGCCCGGCGTTCCACGCCGTTGGCGGCTACATCGATCGTAAGTTCGGGCTGGA
CAAAGACTGATGATGACACTCTACTCATGCTCTCTGTTTTGCTCCATATTATCGTCTCGT
CCGTGTGTTCATCCGCTGCATCTCTGAAATCTCTGATAGCTATGCTATATGAATGAATGC
GTGTGTCCAAGTACAAAAATTATCTACAGTTCTACTCAACTTTAATTAGTTCGTCAGTTT
AGTTCTTCGATCGGATGTGAGATGCTAAATATGTAATAATGTTCATGGTTGTACAGTGTT
TGTGTAAATTAAACGTCCTGTATTTTTCATGGATGGCCGTCCTAGAAGTACTGGTTTTTC
TTCTTCAAGGAGATGAAGTACTATAGCTATAGTAATTAGCGAGGTATTAGAGACTAGAGA
GAGTGTATTGTTGTAAA
>Xa21_670
AATTTATTCTTTATTTGCTGAGTGGCAGATCTCCCCATTGCCAGGAGGCACTCCCTTCAG
CGCTTCCTAGAGAAACGCCGTGACAGGTTGGTGAGCAAAGCTCCATATCCTACAAAATCC
TCTGAGGGCATGGAAGCATCAGGGATGGAAGTAACTGCTGAGGGCAAGGCCCAGTAACTG
TCAACTTCGAATGGTGGAGGCTGACGTTTGGAGGGGGAAGGAAGGAAAGGCGTCGCGTTC
ATTGTTTAGATGGTGTCGCACCCTAGAACCTTACTAATAATCGAACCTGTGCCCTTATTA
TCGTTGTACTGTTCCTTATGTGCTAGTCTATTCTGTCATGAATTTGTTTACTCGAACAGC
AAACTGCTACGATAGTAGTATATCATTGTACATCATGCATATCATTGCCTGACAATGTTA
TCGTGTTCGTCTAGTAA
>Xa21_671
CCCGTCATGGAATGCGATGAACGGTTTTTGGATTTTGGTGGAAATGGTTGGCTTGATAAT
TTAGAAGAATTCTGAGTGATCATTTTGGGATCTATTTATAATTTTGATCTAGAAAGTTGG
ATTGTTTTGACATCTCAGTTGGCCATATTAAAGGTTTTTGCAAAGGGTTATCCGGTTCAA
ATGTACCTTCTGTTTCTTCTCTGTTCTGTAGAACGAAGTGTAGTTTGTTGTATATTTTGG
TTCGTTATACACTGCAGACAGAACTTCTGATATGCTAGTTCATCTGTTCATGTAAACCAT
TGTAACAGCTTGG
>Xa21_672
TAACGGGTGCGAGGAGAACAAGACGATCTGGGTTGGCGACCTCCAGTATTGGATGGACGA
GAACTACCTCCACAGCTGTTTCGGACCCAGCGGCGAGGTAGTGACGATAAAAGTTATCCG
CAATAGACAAACTGGACAATCCGAGGGATATGGTTTTGTAGAGTTCTACTCTCACGGATC
GGCAGAGAAGGCTCTTCAGAATTTTACTGGTCATGTGATGCCTAACACTGATCGACCTTT
CAAGTTAAACTGGGCTTCATATAGCATGGGTGAAAAGCGATCTGAAGTTGCTTCTGACTA
CTCAATTTTCGTTGGTGATCTAGCTGCTGATGTTACTGATGAAATGTTGATGGAGCTTTT
TGCTAATAAGTACCGCTCTGTGAAAGGAGCTAAAGTTATTATTGATGCAAACACAGGCCG
TTCTAGGGGCTATGGGTTTGTTAGATTTGGAGATGACAATGACAAATCCCATGCAATGAC
TGAAATGAATGGTGCGTATTGCTCTACTAGGCCAATTCGTATTGGACCTGCAACTCCCAG
AAGGTCTTCAGGTGATTCTGGCTCCTCGACACCTGGGCATTCAGATGGCGATTCTACTAA
CAGAACGGTATATGTTGGTGGGCTCGATCCAAATGTCAGCGAAGATGAGCTGAGGAAGGC
ATTTGCCAAATATGGTGATGTTGCCTCTGTAAAAATTCCTCTAGGRAAGCAATGTGGCTT
TGTTCAATTCGTCAGCAGAACTGATGCGGAAGAAGCACTGCAAGGATTGAATGGATCAGT
CATTGGAAAGCAGGCAGTTCGCCTTTCATGGGGCCGCAGCCCATCACATAAACAGTCTAG
GGCTGATTCTGGCAACCGAAGAAACAATATGTACTATGGGACGCCATTCTACGGTGGATA
CGGTTATGCCTCCCCCGTCCCGCACCCTAACATGTATGCTGCTGCATATGGAGCCTACCC
TGTCTATGGCAGTCAGCAGCTAGTGAGCTAGAGGAGAGAGAGAGAGAGCTTCATTCCATT
CCCCTCAATGGAAAACTAGGTTTTCGG
>Xa21_673
TTTTTTTTTTGCACTAATCTGAAAAGAAGGACGCAGTGGTTCCTATGGCAATTGTTGCCA
AAGGCAGCTGGATGAGTGCTACCCTTATTTGAAAGATCAAAACAAATTGATGCATTGTCA
TGTTTTCTACCCTCTTGGTCTTATTGGAGAACATGTAATATTGCTGCTGCTGGCTTATAC
AAGTTGCAAGTTGTTATTTTTACTGGAAGATGTTCCTTTTGTGCTTCTTAAACTCAAGGT
GAGTCCCATATTCGGTTTTGTTTTACGTTCACTGTGAGGAAAATATCTTCAAGTACTCCT
GGCTCTTGATACTTCAAAATCTTACTTATTGTTGTAGCTGAGATATATTTTCTTACTTTG
GTTATTTCTTGGTTTCAATTATCTGTACAAACAGTACCTTGGTGAATATGCACTTGAATG
ACTTCAACTCTTCTTTTAGCCCACTGTAGTGATTTGTATTTTATACTATTCTTGTGGCCC
TTGATATTTTTTGGGAACTTAAATTTTTCCTCCAGTTTATTGGCGTGGTCTAGGTATCCT
ATAGTTGCATTGTTTTGCTATGGGCTTTACCTGTTTAAAGGGCACACTTGTCAGAATTAG
GCTTTTGATCTTTCATGTTATCTCTGAGTCAACTTAAGATCAGAGTAACAAAAATCGATA
AAATAATGGGAGCTGACTAGATTTTATGTTTGGGTGATACGTAACGAGTCGATTGTATTT
TGTGGACAATTTGGTTTGTATGGATGGATGGTCGTGCCTTTTCTTTCTGTGYCTTTGCCC
TTTTGCGAAATGCCAAAGTGATGAATAAATAAAAACTGAACTGTTGATTTTGTTAGGTAT
GTTGATATCATTTTTGGTATTTTTACATGATTGTGTGCCAGTGCTAGGAATAGGACAATG
CTTACTTCGTTTTCTCAAGACTAACAAGCTGTGTAATCACCCGTCCCTTGGTTTAAATGC
TTGAAT
>Xa21_674
AGTCCATCATGGACCCATCCATGGATTTCAGTAGTGCTCGCTTCTCTGACATCAATGGTT
CTATAATGGGTGGTGATGACAATGGTGAAATCAAGGAGAGGCCCTTAGTGCTCCGTAACA
AGCCCCCAAGATGGCATGAGCAGCTACAGTGCTGGTGCCTGAACTTCCGTGGCCGTGTCA
CCATTGCCTCAGTGAAGAATTTCCAGCTGGTTGCTGCACCAAGCCCCCCTCCTGCTGGTG
CTCCAACTCCTTCGCAACCTGGTCCAGCCGACCCCGAGAAGGTTATTCTGCAGTTTGGAA
AAGTTGCAAGGGATATGTTCACAATGGACTACCGCTATCCTCTCTCTGCCTTCCAGGCTT
TCGCTATTTGTTTGAGCAGTTTCGACACGAAATTGGCATGTGAATAATTGTTCGAAGAAG
GAAAAACTGAAGAAGGGCAAGAAAAGAGTTCAGATGTCTGGGGATAGGTTACTAGTTGAT
GTTTGCTTTTTTTCCCTTGTTTTCTCGGTTGTAATTGTGCTTGTTGTAGCCTTGAACTAG
ACGTATATGCAGGAAAGCATGTTTTTANGTGCCCTCATGCATGA
>Xa21_675
AAAAATAGCGCAATCACTCTTGGGAGGCTTTGCTGGGTCTGTCCAGACATTGTGGCCCCC
CACATGGACCATTTCATGCAAGCCTGGTGCAATGCCTTGTGCATGATACGAGATGATTTT
GAGAAAGAGGATGCATTCCATGGTCTATGTGCAATGGTAGCAGCAAACCCAACTGGAGCT
GTGGGTTCACTAACTTTTATCTGCCAGGCCTGTGCAAGTTGGAACGAGATAAAGAGTGAA
GGTTTACACAATGAAGTGTGCCAGATTTTGAATGGATACAAGCAGATGCTCGGAAGTGGG
GGTTGGGAACAGTGCATGTCCACCCTAGAGCCAGCGGTCGTTCAGAGATTAGGCAGATAC
GGAGTATGAGGATACCGACGGAATTTGTTTTGGTTGTCTATTCTTACTATACCTTGGGAC
GGAAGCAAAGAGAAGAAAGGGAACTCATCGTGCAGCGCCAGTGTGTGATTTTTATGATGT
GATGGATTCTGGCCGGTTAGTTTTGTATGCTCCACTGCTAGTGATATATTGGTTCGCACA
GGACTGCTGTCTGAGAGCATCATGTGCGTTGTCCTCAGCACAAGTGAGTGGTAAGAAAGA
ATTACCACGACAGACAGAATGAAGGCTAGTACCTTCCCTTTTGGTTTATTGAGTCGATTG
GGTCGAAGAGCTGTGCTTGATTGTAGGTTCTATTGTACTGGTCAGTTCAG
>Xa21_676
TTTGTGTTGATCTGTTATCTGCAAAGTTGCCATGCACGGCAGGATGCGGGTTCCGCCGCC
GTCTCCGCTCTGGTGCTCTCAGCCAGCCCAGCGACCAGCCTCCCGCTCCCACTCCGGTGC
TCCTGGCTGGCCTCCCGCTCCCGCTCCGGCGCTCGTCACCTCGGTTGCTCGTCCCTAGCC
CTGCAGCCTTCGCTTCGATTCCAGCGGAACGCAATGGCCTTCCCCTGCAGGTAAGGTAAT
GAACAGCTGCCTCTGCTTCTCTTCCTCTAGTTGACTAGCGCATCAGCTCTGTGCCTCTGG
TATCAGAAATTGGATTGAATTTGGTGGGCTCAAATTTAATGGGCCTGTTTAGTCTATCGG
GCTCCAACATTTTATATAAACTATATTTTTTCTACATTTCAACATGTGTGTTCGGCACCC
CATTTCAACTTGTGTATGCTATTGGTGCCATGACTGAAGCTGTAAGTGGAGTGGTTGCTG
CAGTTGGTGAACAGGCGATGATTGGAAGTTGCCATCTGTTGTTGCCTTGACTAGAATGAT
TTTGATGGATGTATGTTTGGTATTACTGATTAGTGACCTGGTGATCTGTTGGACTTGTAG
GACTTTGGTGGACGTATTTTGTTGTGATTCATTTGTAYGGATGGYGAATGTTTAGAACTA
TTRTATGTACAATTATATGGCTGTTTCGCAGTGAGTGACAGGCTAGTAG
>Xa21_677
AGCAACACTTCCAGAAACTGCAGAAATGATAGATTTGGCAGCAAAAATGTTAAGTGAGGG
CCGTGGAATGGATTTGATGCCCAGGGAAGCAAATCCAGATGCTCCAATTACTGCCTACAG
GTATCACTCCCTTTGTGCATATATGGGTGATGATGACATGTTCAGCTCAGATCTTAGTGA
AGATCAGTTGAGGCAGAGACTTGGTCATATGTCAACAACACAGTGCCAGGTTATTTTCTC
AATGGGGGATGAATATGTCCCGGAATACGTTGATAAGGAGGCACTTGTGGACAGATTATG
TCGCGCATTGGGCAACGCGGAGAAAGTTGAAATAGAATGGGGAAACCATGCGCTCTCCAA
TAGGGTGCAAGAAGCAGTTCGGGCCATTGTAGATTTTGTTAAGAGAGAGGGGCCCAAAGG
TTGGGACGATCCATGGAGCTAGATACAACAGCCATATGTAACATGTCTATCCCATTTTCC
TCCCCTAGCAAAACGTCTTTGTTTTACATGTTTCTTGATCTATTTTTTTATAGTAATAAT
TCCAATTTGTTTTGCTTTGTTGCCTTAGTAAG
>Xa21_678
TGCAAATTTACTTCAGACTTCGTTCCCTATGGCCCATGCTGGAGTACCTTCACCTGTTAC
CCCTCAGGTGTCACAACCTCTCTTTCCTGTCAGTACATCTGCTGGAAACGGTGCAGTAAG
TTCGCCATATGTAGCATCTGTTGCACCTGGAAGCATCCCAACAAGCTCTCCATCAGTTGC
TCCTGCAGGAGTAGGATATGCAGCTACTAACCAAGGTACAGGAGGTCCAGCGGCTGTACC
TCCACCCGCTTCTAATAATAAAGCACCAGCCACCCAACCTGGTGCAAATGAAGTCTATCT
GGTGTGGGATGATGAAGCAATGTCAATGGAGGAAAGAAGATTGTCGCTACCCAAGTATCA
GGTGCATGATGAAACTAGCCAGGTAAGTTCTGATTTTTATAATTTTATATCTGTAATATT
AATGATATGTGAAAAAAACCAAGTTGAAGTTCATGGGGATGCTCTGAACTGGAATATTGT
GTAAGTGTTCATTCTAGGGTATAGAGTAAAGTAAAAATTTTAGGCACTTATGAATTGCAT
GATACGCCTTGTGTTCTAAAATTGGGTTTCCATCCCTTTAGTTTGTGCGTCAGAAATTTC
ATTTTGTTTCTGTTACAATTGGTCCTGTATTACCTTAGTATTGCATTCAATAACATTTGA
AGACCATTCACTGTGCTTTGCTTGCTTGTGCATAAAGAGTAAATACAGCATATCAGCTTG
CTTTTGCACCAGCATGATGTGTCAAGTTCATGTCGACACA
>Xa21_679
TTTTTTATTTTCCTCCCTTGTGGTGGTCTAGTAGTAATTATAAAATGTGTGCCGTTCTGT
AAAGGAAGGGGGGAAAGGAAAGGAACCATCTTTATGTAAAGATGATTCCTTCTTCCCATG
TTTTGATGCTGCATTTGGTGTATATCATGGCATTTTTGTTAGTCCTCCATGTGTGTGCGG
CTAATTCTGGGAGTAACTTATAGTTGAAATATCTGTGAGGTCACTATGAAATGTGGCCTG
TTGTCGAGAATGTCGAC
>Xa21_680
GGAAGAGGGTCCCCGAGGCCCTCGTCAAGACGCGCGTCGAAGATGGCTTCTCCCTGAAGT
ACATCCCATGGCACATTGTTAACAAAATTCTGAATATACATGCTCCAGAATGGTCTGGCG
AGGTTCGCAGCATTGTTTATTCATCTGATGGAAAATCTGTATCTGTTATTTATCGTGTGA
CTCTCCATGGAACTGATGCAGAGATCTACAGAGAAGCCACTGGAACTTCTTCTGCTGATG
ATACAGGCTATGGAGATCCTGTGCAGAAGGCTGAAGCAATGGCTTTTCGCCGAGCTTGTG
CCCGTCTTGGTCTTGGACTTCATCTCTAT
>Xa21_682
GGGGAATAACCTTATTTATGACAAGTTTCAAACTGGTAAAGTATACCCCTAGGATAAAGA
AGAAGAAGAGTGGGCTAAGGAAACTCGCAAGAAAAGTACCAACCGATCGTCTACTTAAGT
TCGAACGGGTTTTCAAAGCACAAAAACGCATCCACATGTCCGTTTTCAAAGTACAAAGAG
TTCTGGATGAGATTCGTTGGCGTTACTACGAAGAAACTGTTATGATATTGAACCTCATGC
CTTATCGAGCATCTTATCCCATCTTAAAGTTGGTTTATTCGGCAGCAGCAAATGCTACTC
ATTATAGGGATTTCGACAAAGCAAATTTATTCATCACTAAAGCCGAAGTCAGTAGGAGTA
CTATTATGAATAAATTCAGACCTCGGGCTCGAGGACGTAGTTCTCCCAATAAAAAAA
>Xa21_683
AGGCGTAAGAATTGTGATGCTAAGAACCGTGGTAACGATGATGACGCTGGTCACGAAGGC
ACAGGGAATGAACAATGAAGGTGAGAATATTGGTGCTAACCGCAACAAGAGGCAGTCACG
GAAAAGTAGGGATGAGAATGGAGATGATGGTGATGATTCTGATGAGAACAGTAATGAGAA
TGGAGACTCATCAACCCAGAAGAAGCCAAGGGTCGTGTGGTCTGTTGAGCTGCACCGAAA
GTTTGTGGCTGCTGTTAACCAGCTTGGCATTGAGAAGGCTGTTCCAAAGAAAATATTGGA
TCTCATGAATGTAGAGAACATCACCAGGGAGAATGTTGCTAGTCATTTGCAGAAGTATCG
ACTGTACCTTAAACGGTTGAGCACTGATGCAAGCAGGCAGGCTAACCTTGCAGCTGCATT
TGGAGGAAGGAACCCTGCTTACATAAACATGAATTCATTTGGAAACTACAACGCATATGG
TAGATACCGTACAGTCCCAACTGCTGGCCATACCCAGGCAAACAACATTCTTACTAGGAT
GAACTCCCTTCTGCGTTTGGTGTTCATGGTTTG
>Xa21_684
ATTGTATAAACAGGGCAAAGCTAGGAGAAGGAGCCGCACACTTGTCTATTTGCAAGGTGG
ACACCATTGGGGTTGGGTTGGGGGTTGCTTGCTTGGTTGCTTGCATTGCTTAGTTTTTAT
CAGTATAAATATTCTGCTGCCCTGTCCCTTAGTTGTACCCTGTCTTTTTCTTCCTCCTCA
TACCCTTTCTTCTTAGCTCTTCTTCCCATTCCTTCTTCGATTCATTCCTGTCTCCAATTG
GAGGTCACAATTGCAGCTTGCAGCTAGCTCAAATTTCCATTTTTTGTTTGGTTGTCTCTC
GGCAGCAAAGCAGATATAGAGCAGAGGAAAGATAAGCTAAATTAGTTAGTTAGATTACTA
GTCTCTGGCAGCTGGGTGATCTTTAAA
>Xa21_685
AGGGATTACGGCCTACAATACCAAAAAATGCTCATGCAAAACTTTCTGAGCTTCTTCAGA
AATGTTGGCAACAGGAGCCTGCTGAAAGACCAGATTTCTCTGAAATATTAGAAACTCTTC
AGAGAATAGCAGAGGAGGTTGGTGATGAGCATGATGGAAAGCACAAGGAGAAAATACTGG
GCGGACTATTTTCAGCTTTGAGGGGGCGTGGACACTAAATGGTGTGAGAATGCATGTTTT
CATTCCATATGGAAGGGCCTGAGAAAAAGATCAGCGTCAGTTCCTTGGCATGTGCAGCGC
CACATTGAGATTAGACTGCTGCAGTCGACTTAATGAGCAATTTTCAGATGCAAGTCCATC
AAGGTGTTAACTGTTGTCATACTATTTTTTTGGTGTACAACTTCCGGGTTCCATTACAGA
TGTAACATAGGAAGAGTTGTTGTGAAGTGTACATTACCTTGATCTGATTCTTCTACTGAC
GAGTTGTAACTTGTAGTTGAATAAGAAGCCAGATTTAGGGCGTGTATTATTCTCCCAGAT
CCTGTGGTTTAGCTATGCTTATCTTTCTACTACCTACTGCTTACTTTTGTCCTGAATTCT
TTTTCGA
>Xa21_686
GTGGGTTCATTTTTGTTTGGATTTTTAACGATGTTGCAGCCTATTATTTATCTCTATTGC
ACTTTATTTTATTAAGGTGTTTCGTTTTCTTTTGATTTGATGTTGCATATATCAATTCTT
CGTGTTGCAATTGGTGTGTTTCGAATGTTGTATTTGGTTGAAACAATTTCGTTCAAGCGA
TGAAACATTTTCCTTTAATTGGTGAAACATTTTTCATCGAGTGGTGTAACATGTGAAACA
TTTCGTGA
>Xa21_687
GGTGACGCACGCGCGCGTGTACTTGCTGCACGGATTCCCTCTCTTTTGCTTTGTACGAAG
AGTCCTTTGATTTGTCCTGCTAATTTTGTTCGTCTTTTCCAAGGGATCCCAACTCCCAAC
TGCCATTTCCTTTCTTGGGATTACAAAATACTAACTGTATTTACTGTGACATTGACTGAT
TTTGATTGGTTCCAAGAAATGGATCTTGGAATTAATAAACCGACATAAAATTTGCATGGA
CCTACTGATTTCCCCTCAGATCTGCGCAGTTCAATTCCTTTTCTTACTGTAGCTCTCAAG
ATTGGAATGTTCGTTGCATCAGCTTAATTAGAGGAGGGGACGGGAAGAAGAAAGAAATTT
CCCTCAGATCTGCTAATTACTCCTTCCATCTCACTACTCACCAGATCAATCAGGTCAGTA
GCTATTGCTGCTACACAGATTTCTTGCGTGTCGTTTACTTGTTCAGTTCTACACGTGTCA
CTGCTGCTTGAAGTAGGCCTGGTTTACTTACCAACTTTTTCTTTAAACTTTCAATTTTTT
CATCATATCAAAATTTTCCTACACACACAAATTTTTTAACTTTTCCGTCACATCGTTCTA
ATTTCAACCAAACTTTCAATTTTAGCGTGAACTAAACACAACCGTAATTACGTGATAGAA
CCCCTGTCT
>Xa21_688
TCAAGGTTTGAGTTGGGTACAAAAGCATCATTGTTGTTGCCATTTTCTCCTATTGTTGTT
GCTGCGGATGAAAATGAGCAAATACGAGTATGGAACTATGACGATGCGCTGCCAGTGAAT
ACTTTTGAAAACCACAAGTTATCTGACAGAGGCCTATCTAAACTTTTGCTGATCAATGAG
CTTGATGATAGCTTGTTGTTAGTTGGCTCAAGTGATGGAAATGTCCGCATATGGAGAAAC
TATACTCAAAAGGGAGGACAAAAACTTGTAACTGCTTTCTCATCAGTTCAAGGCTATCGA
AGTGCTGGTCGCAGTATTGTATTTGATTGGCAGCAACAGTCGGGTTATCTGTATGCATCT
GGTGACACGTCCTCTATCCTTGTATGGGATCTTGACAAGGAACAACTTGTCAACACCATC
CAGTCAACTGCTGATAGCGGGATTTCAGCTCTTTCTGCAT
>Xa21_689
GAGGCGGCTGCTCCAGGTCTGCGTCGTCGTCAACAACATCGGCGTCATGATCGTCTACAT
GATCATCATCGGTGATGTGCTATCTGGAACCTCCTCTGGTGGTGAGCACCATTATGGTGT
TTTAGAAGGATGGTTTGGGCCACAATGGTGGAACGGGCGTTTCTTTGTCCTCCTGGTTAC
AACTCTTGTTGTATTTACTCCACTGGCATGTTTGAAGCGTGTCGATTCACTGAGTTACAC
ATCTGCCATATCCGTTGCTCTGGCAGTTGTATTTGTTATTATTACTGCAGGAATTGCTAT
TGTCAAGTTGATAAAGGGACAAATTCCAATGCCTAAGTTGTTTCCWGATGTTCCCGACTT
GGCATCTGTTTGGGAACTTTTCACAGCAGTGCCAGTTCTTGTCACTGCTTATGTTTGCCA
TTATAATGTCCACCCAATTCATAACGAGCTGAAGGACCCTTCTCAGATTAAGCCAATAGT
ACACACATCATTGGTTCTATGCTCAACTGTCTATATCACAACAAGTTTCTTTGGATATCT
CCTCTTTGGTGAATCTACGCTGTCTGATGTGCTCGCCAACTTCGACTCCAATCTTGGTAT
TCCATACAGTCAGATGCTAAATGATGCTGTTAGAGTGAGCTATGCTGTTCACCTTA
>Xa21_690
ATACCTATGCCACTCAGTCTTTAGTGCATGTTTTCTATGCTTAAGCTGCTKTCCTCCAAA
ATAATACTCTTGCTCACTGTAGGTCTCTAAATAGGAGTAATTGTTATGGCCCGTCTCAGT
GAAGCTCACTACCCTTTTTCTCTTCAATTCATCATTAGAAGTTAAAAATATACAWAGTTG
AATTTCTTCCCAAATAAATGTTYYCTTGCTTACTGCAGGCCTATCTCATAATTTTGCAAG
GCCAACCTTCACCGAGTGAAATCTTTAAATCACCACCCTTCTCTTCAATTCATCATTAGA
AGTTATATACCTCACAAAGATATATTTAAGTCCAATCTATTGCTCACTGCAGGTTTCTAC
ATAATTTCTATGGCCAATCTGCAGGTTTCTACATAATTTGAGTGAATCCTTTAAATCATC
TCCCCTTTCTCTTCAATTTACCATCAGAAGTTAATTGCTTGCAAAGTTGAATTTCTTCTC
GAATAAGTGGTCTCTTGCTCACTGCAGGTCCTAGTTCATAATTTTGCATGGCCAACCTTC
ACTGAGTGAAATCTTTAAATCCCCTTATTCAATTCATCATTAGAAGTACTCACCAAGGGT
AGAATTTAAGTGCTTGGATTTATCTGCAGAAATGGAATTGCGTAGGAATTTTGGAGCTTC
AAGATAGATGTGACTACTGGAGACTCCTACAACCAAAACATACTTTTCCTAGTTTGCCTA
AAACTTAACTTCCCGTTTAGTTTCTATTTCGGTCATCAGAATTGCTTCATACATGTAGCT
TAGATTTTGGTGTGCCTTTGTCTTTCTTTGTTGGTCGCAGATTCCTTAATTTTCTCCCAG
GTTGACAAGGTTATTGATTGGAGGCTGTTGGCTTGTTCGGTTTGTGTTTTATCACCTTTA
ATTGTTACCTATGTTTATCCGATAGTCTCTGGGTTGGTCTGGGGGTCTGAATGCACACAA
GGTCTGATTGATTTCGCAGATTATTGTTACCTGGATTATTTCAGCATATGGATCGTTTGG
CTTGGCGTTTCTGTGTGGTGGGGTCTTCCCTGATGGCCAGCCATCAGTTGCAGTATCTCG
TAATTYTAGTGGATTCTAGACTTGAGACCTGAGTTAGTTTTTTTTGTGGTTTGTGTGTTT
GTCCTCGTTTTAGATGATGCAGAAGGGTGGCTATCGGGAGATTAAATCCAAGAGTAGAGG
ATGGATCTTTTGATATTACGGTGGACTGGAGCAACTATCATATAACTGGAAAAAGATCAT
TAAGCCAAATTCACCCACTCATTATTTTAGTACTTACCATCTGGTTTAGCATCTTCTCAG
CGATGCTTACGTGGATTTTCGTTTTTTCTCCAGCAATTGGAAGTACTAGCTTTGTTGGAG
TTGCTATTTTGGAGCTAATCAGGGCACTGGTTTCTTCTGTGATTAACAATCTTTCTACTT
CTTTAGTTATTACTCTTCAGACATGGTTTTTATGTGCCTGCCATCAATTCAAATGCAGAC
ATACAGATTCAGTACAGATTTGGAGCTGCAAAATCAATACAGATTTGGATGTTCTGACCT
CTCTAAACAGGCTTATCCCTCCTTTCCACCATGYTTTTTGATGTCTAAGCTGCTTCCACC
TA
>Xa21_691
GGTGAGCAGGGGGGAGGGCAGAGCTCGCTGGGCTACCTCTTCGGCGGCGGCGAGACGGCT
CAAGCGGCGAAGCCGAAGCCGGCTACAGCGGCGGAGACGGAGACTTCGCCGACGCCGGTG
AAGAAGGCGGCGGCGACGTCGGCAGCGGAGAAGATGAAGGAGATCCCCGCGGGGATACAG
AGCACCCAGGCCAACAACTACTTCCGGGCGCAGGGCCAGAACTGCGGCAACTTCCTCACG
GTCAGTGTTCAATTGTTTGATTTGATTTGCTCCCGCCAAATTTTATTTGTGCATGGACAA
TCACTTGTTTCAGATGAAATATATTTAAACTTTGTTTCAAAATTTCCAAAATCAAATGAA
ACTTTGTGATGCTCCGGTCATGAATTTTGCTGAACCATTTTCATCTTGAG
>Xa21_692
AGTCCGTCGACTTCTACAGGAAAATTCCTAGGGATTTGACCGAGGCATCACTATCTGGGG
CTGGATTGTCCATTGTAGCAGCACTAGCTATGGTGTTTTTGTTTGGAATGGAACTGAGTA
ATTACTTAGCAGTCAATACTAGCACATCTGTGATTGTTGATAGGAGTTCAGATGGGGAGT
TCTTACGGATAGATTTTAACTTAAGCTTTCCTGCACTTTCATGCGAATTTGCATCAGTTG
ATGTCAGTGATGTTCTGGGAACAAACAGATTGAACATAACGAAAACTGTTCGAAATATTC
AATTGATCGGAATTTAGTGCCTACTGGATCCGAGTTCCACCCAGGACCTATTCCTACGGT
CAGCAAACATGGAGATGATGTTGAAGAAAACCATGATGATGGTTCAGTTCCCTTGTCCTC
TCGCAATTTTGATAGCTATTCACACCAGTATCCTGTTTTGGTTGTTAATTTTTATGCCCC
CTGGTGCTACTGGAGCAATCGATTGAAACCTTCGTGGGAGAAGACAGCAAAAATAATGAG
GGAGAGATATGATCCTGAAATGGATGGCAGAATCATTCTTGCCAAGGTTGACTGCACTGA
AGAAATTGACTTGTGTAGGAGGCACCATATACAAGGTTATCCATCGATTCGCATTTTTCC
GTAAAGGGAGTGATCTTAAGGAAAACCAGGGTCACCATGATCATGAATCATACTACGGCG
ATCGTGATACTGAGAGTTTAGTAGCGGC
>Xa21_693
GGGTTTGAAGCCACTAGAAGGATTAGAGTGATGGAAAGAGATCTAAATGAGCGAATAGAA
CGCGGAGTAGGCGCCACCAGAATGTGCTAGTATTCAGAGGTGGCGAACTCCTATATTGGC
GATGACGGCAGATGTTATACAGGCAACACACGAGGAGTGCCTGAAAAGCGAAATGGATGG
CTATGTCTCCAAGCCATTTGAAGGGGAGCAGCTGTACAGCGAAGTAGCGCGGTTTTTCCA
AAATCATGACCAAGTTGAATAGGAAGGTTTATATGGAATGTAAATTGGTGGAGGATGTTG
CCACGCACCGATCACACGCCATGGCACAGAATTTTGTCCAAGATGCTGTGTTCCCAAGAG
AATGAAGCACAAAAGGTGTCGAGATGGAACCGCCCATGTTCTGATCTGTAGTACACTATC
TGACCTAGAGGCAAAATTAACTGCGCAATTACATGACAACAAGATACATGTGCAGCAAAG
GTACTCAAACAATTTCTTGAAGTCAAGGCGTGTGAAAATGGCAGCTGCATATTCACTAAC
TGCAGAAGAAGCAGAAGTCGCTCTCGTAGATGCCCTCTGCCTTTGTAATATARACG
>Xa21_695
GATCACCCCAGCAGAAACACAAGCAATTAGTTAGCTTCCCAGCTGAGAAAGATAGCAGAA
ATCCAAAGCCAAATGGCTTTACCCTCTTCCCTCTGTCTCCTCGCTGCTCTTCTTGCGTTG
GTCTCAAGGCAGGCCATTGCCTCTGACCCTAGCCCTCTGCAGGACTTCTGTGTTGCTGAT
GAACACTCGCCTGTGCTTGTCAATGGATTTGCTTGCCTCGACCCAAAGCACGTGAACGCG
GACCACTTCTTTAAAGCGGCCATGCTTGACACTCCTAGGAAAACAAACAAGGTTGGATCC
AACGTCACACTGATCAATGTCATGCAGATCCCTGGCCTCAACACGCTCGGCATCTCAATT
GCACGCATTGATTATGCGCCTTTGGGACAGAACCCACCACATACTCACCCCCGTGCCACC
GAGATCCTCACGGTGCTTGAGGGAACACTCTACGTCGGCTTCGTCACATCTAACCCAAAT
AACACGCTATTCTCAAAGGTCCTTAACAAAGGTGATGTCTTTGTATTCCCCGTGGGGCTC
ATTCACTTCCAATTTAACCCTAACCCCCACCAGCCCGCGGTTGCAATTGCTGCTCTTAGC
AGCCAAAACCCCGGTGCCATCACCATTGCAAATGCGGTTTTCGGGTCAAAGCCACCAATC
TCAGATGAAGTTTTGGCAAAGGCATTTCAGGTTGAGAAGGGCACCATAGACTGGCTCCAG
GCTCAGTTCTGGGAGAACAATCACTACTAAATATAAACTGAGTATGTTTGTTGGCATACA
GTGAATCAGTTATGTGCTATAACATATAAATAATTTGTATCTCTAGACAACTTAATTATG
TATGCTTGCAAACAACCCAACAACAGTGCTTTTTGTGGGAAATGG
>Xa21_696
GCTATGAAGTTCCTTGTCTGATTGTTGCTGCTAAGGATGATCTTGACCAATCTCCATTGG
CTCTGCAGGAATCAACGAGAGTGAGCCAAGACATGGGAATCGAAATGCCAATTCCTATTA
GCGTGAGGTTGAGAGATTTGAACAATATTTTCTGTAGAATAGTCCATGCTGCGCAGCAGC
CTCATCTGAGCATTCCAGAGACTGAAGCTGGGAAAACACGCAGACAATACCGTCAACTTC
TGAACCGTTCCCTTATGGTTGTCTCAGTTGGAGCTGCCGTTGCAGTTGTGGGAATAGCTG
CTTACCGAGTCTATGCAGCTAGGAAGAACACATCGTCTTGAAGCTCTCCTGGACAGTGCT
GAAATAAAGTGCTTTCCTCCTTTCACTGCCCATCAACCGGATCGTTTCAGATCATTTTTT
ACTTCTGAGCTTCATAACGTGAAACTTTGTCCAGAGAACCCTTTTATGTACAGATGTGTT
TTCAGCAATCAATCGTTCTGCGTATTGGATTTCG
>Xa21_697
AAAGAATTGCTTGTTTCGGTATGCAACGGGGCAGTGGAGACTATGGTGAAGACCACTCAC
CATGTTATGTCCAATGCCAATGATAAATCGGTTGGCAGTGGCAGCAGTGGTGCTGCGGAA
GGGTGGGTTGAGACAGTGTCGAGCACATTGGCAGTTCCAAGCAACAGGAAGTTTGTGCTT
GATGTTACTGGTAGAGTTACATTTGAGACAGTGAGGTCGTTCCTTGAATTCGCACTGTGG
AAAATGCACGCTGGGGCGAAGAAGGGTGGCAACACGGTGATGGATAGCGGACTGCGCGCG
ATGCAGTACATGACTGATAAGTCTATGGTTATCGCCACAATATGCATTACACTTTGTTTG
CATGTTTTGAATGGCACTCGGCTCCTGGTAACAGCTTGATGATGTGCTCAAGATCAACAC
GGGTGTATTTGGATTGCATTGTTGGTACATGACTTGTAGGAAAATTTATACTGAAACTGT
AAATTCATCTAGAAAAGAAGAGCTGAAATGACTTAAATGATTTCGTGTTGTGTTTGAGGT
>Xa21_698
GGCAGATCTTGCCTTCTTAAATTTCTTTGTAGGCTGATAACTTCAGCCTCATGCTTGTCT
TTCTACTGCAAACATTTCAAAGACWGGTTAGCATGGTAAATCAAGAAGCTTACATTGTCC
CTTTTGTTCTGTTGTTTCATCAGGCAGATATAGACAACAGCGGAACAATTGATTATATCG
AATTCATTGCTGCAACATTGCATCTCAATAAACTGGAGCGAGAGGAACATCTTGTGGCAG
CTTTTTCATATTTTGACAAAGATGGAAGTGGTTACATCACAGTGGATGAACTGCAGCAAG
CTTGCAAAGAGCATAACATGCCCGATGCTTTTCTTGATGATGTCATCAATGAAGCTGATC
AGGACAATGATGGGCGCATTGACTATGGAGAATTTGTTGCCATGATGACCAAGGGCAATA
TGGGAGTCGGACGAAGAACAATGAGAAACAGCTTGAATATCAGCATGAGGGACGCACCTG
GTGCACTCTAAGACTTCCACGATGTACAGCTTACGGATTTTAGTTTCTTCCTGTCTTCCT
GCCCAACGAACTCCTGCGTATTTTTTAGCGTTGTCAGATGTCCGCGGATGTGTTTTCTSG
TGGTTCTGATTTAACTTGTCAATTGATTCCATGGAATGCATAACAAGATGTCCATGCCAC
GCTCAAACGAAGCTGGGTTGTAAATGCTCTCGTACGCCATTG
>Xa21_699
GTTGATCTTGAGATGACTGGATCGACCGAAACTGTACCTCTTGAACGTCTTGAGTACATC
CATCTCCACAAAACTGCTGCGTTGTTTGAGGCATCAGTGGTTATTGGGGCAATCTTGGGA
GGTGGCTCTGATGAGCAGATTGAAAGTTTGCGCATGTATGCGAGGTCGATAGGATTGTTG
TTCCAGGTTGTTGATGATATACTTGATGTGACCAAGTCTTCTGAGGAGCTCGGCAAGACA
GCGGGGAAGGACTTGGCGAGTGACAAGACGACATACCCGAAATTACTTGGGCTGGAGAAA
TCACGGGAGTTTGCAGAAAAGTTGCTTTCTGATGCAAGGGAACAACTTTCAGGATTTGAT
CAAGAGACCGCAGCACCACTTCTGCACCTGGCCAATTATATTGCCTATCGGCAGAACTGA
GGTGATGGGTACTCCATTGATTATTGTTGATTTGTAACTTTGTAAGCTCATTAAGATTCA
GATTTGAGGAATATCTGAATTATCTTGTGATACG
>Xa21_700
AGCTCAAGAAGGCGTGGATGGATATCTACACCCCCGTCTACGAACACATGAAGATCGACA
TCCGCATGAACCTTAAGGCAAGAAGGGTGGAGCTGAAAACAAGACAAGACACACCTGACG
TGAGCAATCTTCAGAAGTGTGCAGACTTCGTACATGCTTTTATGCTTGGTTTTGACATCG
CCGATGCTGTTGCGCTGCTCCGTCTCGATGACCTGTATGTGGATTCCTTTGAGATCAAGG
ACGTGAAGACACTTCGAGGAGAGCATCTGTCACGTGCTATTGGCCGCTTGTCGGGAAAAG
GAGGCAAGACCAAATATGCCATCGAGAATTCTACCAGGACTCGCATAGTTATCGCTGATA
CGAAGATCCATATACTTGGATCCTTTGTTAACATCAAGGTTGCTCGGGATTCACTCTGTA
GTCTTATCTTAGGTTCTCCTGCAGGCAAAGTCTATTCTAAGCTAAGGGCTGTTTCTGCTA
GGTTAGCAGAAAGGTATTAGATTGGTCTGTGTGGAATCGTACCGTTGCAGTTTTGGCCTC
GTAATATGTTGTA
>Xa21_701
TGAAAATGCCTTTTGTTTTCTCTTCTATGAATTGGTTTGTGAGTTAGACAGATAACTGTA
AGTCGAGTTCTRYAGGGGAAATGCAGTCACCGTGAAGAAGATGCTGGAAACCTCATTTCC
TGGTATTCATGTCGTTTTAGAAAATTACCCTCCACCATTCCCAAAACGCGCACTCAGCAA
AGCTGTACCTTTTCTTCAAGTTGGAGCAATGGCAACATTAATGGCCGGTGATCAGATTTT
CCCTAGGTTTGGAATGGTTCCACCTCCATGGTACTACTCGCTCCGTGCTAATAGATTTGG
AACAATGGCAACAATCTGGCTGTTTGGCAATTTCGCCCAGTCATTTCTACAAAGTTCTGG
TGCCTTTGAAGTTTACTGCAATGGACAATTGGTTTTCTCAAAATTATCCGAACAGAGATT
TCCCAGCGAGTTTGAGCTACGGGAGCTCATTGGCAACAGGTTACCAGATTCTCAATTCGG
GAAAAATCTGGAAAAGGTTTGGTCATAGATGTTGATGTCAAGAGAGCCCACTTCATTTAC
CTGCTATTTAATTGATAGAACCGCCTGAAAGTTTACGCCTAATTGTCAATCACATGCTAT
TTGTCTTCTTCTTTTGT
>Xa21_702
AAAAGGTATATTTGATATGGAGCTTGAAGATTTGGGTGAGGATGAGGACAGCSTTGGACA
AGAAGGAACAAAGGCCCTTTTTGGAGGAAATGCTTGTGCTGAAAAGCTTGACGGTTTAAT
GATTGTTTTTTGTGAGCACCTCAAGTCATGTAAAGAACATGGTCGCTTACCCCAGGAGTT
TGACATTCTGAAGACTATCTTTCGAGCATCTGTGCTAAGGGTGCACAAATCCAAATTTGC
ACAGTTTATCATGTTTTATGCCTGCTCACTGGATCCTGAAATCTGTGGCCTTGAATTCGC
TCTCTTCCTCTCTGATATCTTTATTAAAAAGGAAGAGGATTCAATTTCTAGAATGTCTGC
AGTTTCATATGTTGGAAGCTATCTGTCTCGGGCAAGGTTCATTTCTGCTGATACGGTGGT
TGGTATACTCAAAAGGTTAGTGGACTGGTGTGTTGACTATTGTGACCTCCAGAACAACAT
AGGGATAACAACCAAGCCTATAAATCATCAAATATTTTACGCAAGCTGTCAGGCAGTCAT
GTACATCCTGTGCTTTCGCTTAAGATCTATTATGGACTACCCAAATCTTAAGGCACAGCT
TTTTAACATGCCATTTGGATATATCTTGACACACCCACTGGAACCTTTAAAGGTTTGCTT
GCCATCGATAGTTGATGAGTTCCTGAGGCAGGCCAAGGCTGCCAGGTTGTTCAATGCATC
TGTCCATTCAGAATTTGAAGATGCGCTTGAATCTGATTTGTCCAAAACTTTTGGAGGAAT
GAATAGACTTGACATGTTCTTCCCATTTGATCCTTATCTGCTAAAAGAATCCGACAGATA
TATGCGTCCAAATTTTGAGTACTGGTCCATGGTCAAGACGACATACAACAATTATAACAG
TGATGTTGATGATGAGCTAGTGGACCTCGATGCACCTGAAATGAATGTCGGCAGTTTAGA
TGATCATGTTGAGATAGATCTCAACAGTGATGATGACTTGGAATACTCCATGAACAAGAT
GTCCATAACGCCGAACCGCTCTTTCTTTCATCAAATTATGGCAAATAGTGACACTGGCCT
TACCATGCCTGCGAGGATCAGACCATCAGTAACGCCCCCCATCATAATGGGTCCAAAGAT
CATCGCCGCCGCCAACTTGTTCACTTCACAAAAGAAACAGCCGTATGCTGGGAGTGCATT
AGGATCCAGCTTGTATAAGGGTACAAGTATCGGATAGAATTGGAGCTTTACTTCATAGCT
GGTAGAAGGGTCGAACGACCCATCTTTTGCGATGTATCCAGCCCAAATAGGTTAGTTGTT
GGGATGAAATGTGAAGTACAGATGTGTTATTAAAAACGAAGCGGGAGTTSGYWGTGAGTG
ACAGGCTAGTAG
>Xa21_703
ACTGGGCCGCCACCACCTCCCTCATCGCCGGCGTCTCCACCCTCACCTCCATGTCAGCAA
TACTTGGAGAGATTGTGGGCTCGAAGAAAGCGACACCAAAATTGCTTCAGATGTATGTTC
CTTTTGCCGTTTTCGCTGTCATCGCAATTCTGCGTGGACTTTGCTCGTCTGCTCCGCGTG
GTACTGCTGGTTCATCACTCGGACCTTCTGCTCGGAAGAAGAGAGCCTAAGATGATGTTC
ATGTTTACCTTAGTCAACAAGTGCCTTGAGAACCACTCATTTTTTTCATCTGATCATCTC
ACCGAATGCTTACTTTTTATGAAGAAGGTATCGATGATGATGTTGGTCGTCTCACAATTT
TCCCCTCGGAGCTAAAGCTTGTAACAT
>Xa21_704
GGCGTGGCGCGGTCGCCAAGAGAGGCGGCGCGAGGATTCAAGAGGTTTCTGAGCTTTGGC
AAGAAGAAAAGAGGCGGCAGGGATGTCACCGTCATTGACTGCTCCTCGCGGTCCATTGTT
TAATTCTGCCTCTTTACTAATGTTGTCTGATTTTTTTGRCACAGCTCATCGGTCGTTTTT
CTCGTTTCGATCATTCAACTGTGGCAGGAGCTTATCTGAAGAGCAGATTTGGAGATACTT
CTGTTGCTGGGCTCAAACATATGCGAACTTTGATGGAGTGGCCAAAATGCTTTGGTGGCT
GCTAGGTATTGTCATGTGCTTTTGAACAGGGTTTAATTATGTTGTA
>Xa21_705
AGGTATGTGGGATGTTTCTGGTCTCCCGTGATTGCGCGTGGATGGTGATTATGACTAATT
TGCTTGATCTGAATATCTGATTGTGGTGGTGGTGGTGTGTGTGTGTGTGTCTGATTTGCC
TGATCTGTTGTGGATTATTATTGTATGATTTACCGTGGTTTTATGTTGTTTATATATAAG
CGTTTGCCATGAGTCTGATTAATTGTATTGTTGCGGTTTTTCCTAGGTGTCATACTGTCA
TGCTCGATTTTTACAAGGTTTAGTGCAAACTGATAGATGATGTCCATCCCCAAAACTCCG
TCTACCAGTATTGGTTCATGTGCGAGCACACGGGATAGTTCGAGTTCCTGTTTGATATTG
ATTCGCTGCCGCTGGTTGTTTGGTTGGTTTATTAGCTAGAGTTGTTTGTGTGCAAATGTG
GGATCATGGTTGCAAAGGCATATTGATGAATGACGATTCATAAGCGTGTAAAGCAATCTC
TGTGCTAAGGGGTTATTAGGATTCTTTGTGCGTATTCACTCTAAACCGATAGTCTGATAT
TGCTATCAGCACCACGTTATCTTA
>Xa21_706
AGGGATCCATGTTATTGTTGATATGCAGAATAATGTTGTCATAGAATTTGAAGATAGGAA
GTTGGTTCCTCTCCCCCCACCAGATCATCTGAGAAACTACACTCCTGGGGAAACGAGAGG
TGGTGTTGATCGAAGTGATTTGAAACCTCTTATTATCAATCAACCTGAGGGCCCGAGCTT
CCGCATTAACGGATATTTTGTGGAATGGCAGAAGTGGAACTTCCGTATTGGCTTCACCCC
TAAAGAGGGTTTGGTCATCTATTCTGTTGCATATGTTGATGGCAGCCGTGGACGTCGGCC
GATAGCTCATAGGCTCAGCTTTGTTGAGATGGTTGTTCCTTATGGAGATCCCAATGAACC
ACATTATCGCAAGAATGCTTTTGATGCTGGAGAGGATGGACTTGGGAAGAATGCTCATTC
TCTGAAGAGGGGATGTGACTGTTTAGGTTTCATAAAGTATTTTGATGCACACTTCACGAA
TTTTACGGGTGGTGTGGAAACAATTGAGAATTGTGTATGTTTGCATGAGGAAGATCACGG
AATCCTTTGGAAACACCAGGATTGGAGAACTGGTTTAGCAGAAGTTAGGAGGTCAAGGAG
GCTTACTGTTTCATTTATCTGCACAGTTGCCAACTATGAATATGGTTTTTACTGGCACTT
TTATCAGGATGGCAAGATAGAAGCAGAAGTAAAACTTACTGGAATTCTTAGTTTGGGAGC
TCTGATGCCTAGGGGTTCGCAGTGAGTGACAGGCTAGTAG
>Xa21_707
AACATATGTGGCTCTTTGTTCAAACTTCTCCTAATTTCTCTGCAGTCCAGGTGATATCTT
CAATAAATGTCAAAATCATTAAGAACAACCCACAGTTGAATAGGCAGGATAAACGGTTGG
TGCTCCCATGTGGCGATCGTGGATTAAAGTAGGAACAATGGTTTAATTGGGTTATTCACG
GAGAAGTGATATTCGTTGGTTGTCATGGCTGCCTGGAAGGGAATTACAACATTTGATTTT
AAGCTTTAATAGCTTAGGTAGCGTTTGGGCTCACTAAAGTGCTTCCTTTTTCTTATCTTT
TAGACTTCCACTATGAATTATTTAACACCCATAAAAGAACTTTCCTTGCATGATTTTCTT
TATTATGAAATCAACATTTATATTGACAAACCTGCTTAGCTTCAGTTGGACAATGATACG
CTGCAGTAAGGCATCTCATTGAAGGACATTGGTGGATTCTGCACTGCTGTTCTATTACTT
AACTTCAGTAGAGAATATATTTGCCCTTTTGCTTGACTTCATATGGTGTTATATTTCTCA
TTTTAGATGGACATTTGTCTAATTTATCTGTACCGTGATCTTTTTCTGAAAATATTCTCT
GCAAAGAGAGGTCATCTGAAGCATTAGTT
>Xa21_708
GGGGATCGTGTCGCTGTACCACCGGTTCTGCCAGCTCGACCGGAATGGGGGCGGATTCGT
CTCCGCCGAGGAATTCATGACCGTCCCGGAGTTCGCCGTGAACCCTCTCTCTCAGAGGCT
TCTGAGGATGCTAGATGGGCTGAACTTCAAGGAGTTCGTGGCGTTCTTATCGGCGTTTAG
TCCCCGCGCAAGCCTGCAGCAAAAAATTGAATTTATTTTCAGGGTTTATGACACTGACTG
CAATGGGAAGGTGGCATTTGATGATATCTTGAGCATCTTGCGGGATCTGTCTGGTTCTTT
TATGACTGAGCAGCAGAGGCAGAAAGTTTTGATCCATGTTTTAGAAGAAGCTGGCTATAC
AAAAGATTCAAATTTTACTCTGCCAGACTTTATGAAGATTCTTGACAATTCTGATGTGAA
GATGGAGGTTGAAGTTCCTATTGACTAAGTACTTGCGTCATTGTTCTGTGCCCCGGCATG
TATGTCAGCTTGAGAAGATGGATTAATTAGACCCTACTAGTACTTTTTTTTATCATGTAT
TAAGCTGTAATTAGTGAAACATCTGTATTTGATCTATTTTCAGGTCTTTAATTTAACTTT
TACCACCCGTTCGCAGTGAGTGACAGGCTAGTAG
>Xa21_709
AAGGTGCACTGGTTCTCGATCCTCAACTCGCTCATGGTGATTGCTTTCCTTGCTGGTATC
GTGTTTGTCATATTGCTGAGGACCGTGAGGCGTGATCTGACGAGGTACGAGGAGCTTGAC
AGTGAAGTGCAGGCGCAGATGAACGAGGAGCTGTCTGGGTGGAAGCTTGTTGTCAGTGAT
GTTTTCCGCGCGCCAAGCAACCCAATGTTGCTCTGTGTTATGGTCGGGGATGGTGTTCAG
ATCCTTGGGATGGCAGTGGTGACCATTCTGTTTGCCGCGCTTGGGTTCATGTCGCCAGCT
TCCCGCGGTACTCTGATCACGGGCATGCTGTTCTTCTATCTGGTTCTTGGAATTTTGGCA
GGATATGCGGGTGTTCGTGTGTGGAAGACAATCAAGTGCGGTGATCATACAGGGTGGATG
GCTGTTTCATGGAGGGTAGCTTGCTTCTTCCCCGGCATTGCATTCCTGATCCTTACCACT
CTCAACTTCCTGTTGTGGGGAAGCCAAAGCACTGGAGCCATCCCCTTCTCGTTGTTTGTC
ATATTGATTCTGCTCTGGTTCTGTATCTCTGTGCCGCTTACTCTTGTAGGTGGACTCCTT
GGTGCCAAGGCACCGCACATTGAGTACCCCGTGCGCACTAACCAGATCCCTCGTGAAATC
CCTCCTCAGAAGTACCCATCCTGGTTGCTGGTTCTCGGCGCTGGCACACTGCCCTTCGGT
ACCCTGTTCATCGAGCTCTTCTTCATCATGTCTAGCATATGGATGGGGCGTGTGTACTAT
GTCTTTGGATTCCTCTTCATCGTCCTGCTGCTCCTTGTTATTGTCTGCGCTGAGGTTTCC
CTGGTTCTGACCTACATGCATCTCTGTGTCGAGGATTGGAAATGGTGGTGGAAATCATTC
TTCTCATCTGGATCTGTGGCGATCTACATTTTCTTGTACTCGATCAACTATCTTGTTTTT
GACCTCAAGAGCTTGAGTGGACCTGTGTCGGCGACCCTCTATCTCGGCTACTCACTCTTC
ATGGTTATTGCTATTATGCTGGCTACTGGAACAGTGGGATTCATTTCATCATTCTGCTTC
GTCCACTATCTTTTCTCATCCGTGAAAGCAGATTAAGTTCATCCCGATGCAGAGTGTATT
ACTCAAATGAGAGGTGAGAATAGTGGACATCAAAAAGTTTGTAGTCACAAAATCTTAGCT
CATGTCATCTTTTGGTATACAAAGACTGAATAACTATTGTAAGCTTTACTAGGGTTTATC
AATGGGTTTTATGGAGAGATGTGCTAGCAGCTTGCACGATGTAATAGAATGAATTGGTTT
ATTCACATTTTGAGTCATTTTAGTTGATGTTTCTGCTGCCATTTAGCTTGTTAAGA
>Xa21_710
CATTCTTTTTGCTCAACCTGGAGACAGGAGGAGTTTGATAGATCGGCAGCTGGAAGAGCA
GCAAAAGCACAGATGAAGGCTATGAAGGAAGCCAAGACATCATCAAACCAAGGAGAACCA
GTTCTTAAGTGGCAGATGGGATCGTAAATTCTTCATTGGTGTTGACCTTGCATCCCTTGG
CATGCTGATAATGGTAGACAAGAGCTTGACAGCTCTTGATTTCAGGGAGGATTCAGCTCA
GTCATTTTCTGATGTGTAGTTTTGTGGAAGTGTGAATTCCCTTGTCATGTGCTGCACACG
CTTTATTCAGATATATTTGTCCAG
>Xa21_711
AGATGCGTGGATTCGAGACTATGTACAACGGTCACACTGGAAGAAAATTAACTGCCATGA
TTTTCCTTGGTCCTACTTATTACCAGAGACTTAAGCACATGGTGGATGACAAGATTCACT
CTAGAGGCCGTGGTCCTGTGCAGATACTTACCAGACAACCTGCAGAGGGGCGCTCACGTG
ATGGTGGTCTCCGGTTTGGAGAGATGGAGAGGGACTGTATGATTGCTCATGGCGCAGCAT
TTTTCCTCAAGGAAAGGTTATTTGACCAGAGTGATGCGTACAGAGTCCATGTATGCGAGA
AGTGTGGGCTTATTGCTATTGCTARTCTCAAGAAGAATTCCTTTGAGTGCAGAGGCTGCA
AGAACAAAACCGACATTGTCCAAGTGCATATACCCTACGCGTGTAAGCTTCTGTTCCAGG
AGCTTATGGCGATGGCCATCGCTCCCAGGATGCTCACTCAGGATAACAAAACTGGGAAGG
ATCAGAAGAAACGTTGAGATCAAATATTACATGGGGCACTCGCTTGTCGTACTATGTCTT
CGTTCATAGTCAATACTTAAATCTAACTTGGGAGAAATTTGGGCTTAGCGGCCTGACCCC
CTGATGCAGAAAGCAGTCAGTAGGCCACATCCTCGAGTTATATATATATCCCTGGTGTGC
TGTGCCCTTGGATTATGCCAAATTGACGCCATGGGCGAAGTGGTG
>Xa21_712
TATTTTCTAGGCCTATTATGTCCTTGGATGGGAATGAGGATGCTATTGTTGGAGCCCTTA
AACAAAGCTTGAGGCAACTAGAATCTCTAGGAGCACAGAGAGCAGGTCTTGAAGACATGC
TTAAAGAAATGAAGAGAAAGGATGACATACTCCCTAAATTGATGGCCGGTGTTGGATCAC
ACGATGATCTTTTTAAGAAGGAGATTTCAAAGTATGATCCTGTCTGTGCTGAGATAGCTG
ATAACATTGTGGCGCAAGAACAACTGCTGCTACAAATACAGGCACAAAATGAACAGTTTG
CTGCGGTGTTCAACCTAGAGGATTACAAAGTTGCTCGTGAGAGATGTTACAAGCAAATTG
CTGCGGCTGTTGCTAAATACCGAGATATTAAGAAGAACATTAATGAAGGCCTCAATTTTT
ATGTGACATTACAGGAAGCAATTGGCAAAATAAAGCAGCAGTGCAGTGACTTCATAATGA
CCCGAAACATTCAATGCCGTGAAATGATCGAAGATGTGCAGAAGAAGCTAGCAGGTTTCA
GCTTCTCATCTTCTTCCAGCCAAGCAAGCATGCAGAGGAACACTTCTGTGCCACCAGATC
AGAACAGTCCATCACCACCA
>Xa21_713
TTTGTTTTTTTTTTTATGTGAAGCAGTAGTAGACTAGTATTAGTAGTGTTTTTAATTATC
CTTTTTCTTTCTGCGAGTATTTAGTGTTATTATCCGAAATAGAGGGAGAAATAAAGAGCA
TCTGTACATTATGCACTCAGTTTTTTCTCTGAATTTTATCTGCTTTCAGAGAAGTGCTGA
AGATTTGGGACTTGCCGTGTCATCTCGTGTATATTGGGTTTGGATGTTTTTAGTTAGGAA
CCAGAGGTCTTTCTGCTTATATATTTGATTGGTGCTGTGTTGATAGAGATGCAGAGGCTA
GTGGACCTCATGCTGT
>Xa21_714
CAGAATCGACGTCGAAGCTGTAAGTGATCGATTCCCTTCTTTGCTCGTATCGTATCAATT
GTTTCTTTTACCGAGTCCATGTCACGCCCGCACAAAACAGAGAAACAAACGATTCCGCCT
AGTTGTAGTAGCTTGTAGTGTGGATTGGAAACATATTAAAACCCAAAATATGCAAGCTTT
CCAGATTCCAATCCGTGTTTTAGAGAGATTCTGTAGAACAATCGAGGCATACGCTTGCTG
GGCGTATGTTGTATTCGCCCATTTGCCCAAACGCTTTCGGCCAAATGTGCTCTAGGTAAC
GCGTCGACATAGTCAAATAGCGCCATGG
>Xa21_715
GGACCTGAATATAATTGTAAGTTTCTGATTGCAATTATTTTTTGTTGTGTTCGTTCTGCA
GAGTACATTTCTGATGGGGGTGGTTGTCCTACTCGCCGCATTCCTCCTCTGACAATTTTC
TCCACAGTATATTGCACGAATGATTTGGGATTGTTTTTTGACCGATATAGTTCGATTTGT
GGTTGGTTGCATAGCACAGAAAAGCAGATACATTGTTCTAACCTCGAGGATAGCAGGGTT
CATTTTTCATCTATAGTTTGGATTTTAAAGATTGTAATCATAGAGCACAGGAGAAGGGTC
ATGCATATCATAGGCACTCCTACACAGGAAATCGTTTTCCCCAAGGAATCAGATTCAAG
>Xa21_716
ATCGATATGGCACCGTCTTGTAGCTGGATTGAATGCCCAGTTGCGTTTGGTTCGACGTGG
AAATCTCAGAGGAACATTTCTTCCTGTCCTCGACTGGCTTGAAACCCATGCTAATCCCTC
TCTGGGTGTGAATGGTGTTCGTGTTGATCTTGCCTGGTTCCAAGCTACAGCATTAGGGTA
TTGCCAACTTGGTCTTGTCGTTTATGCTGTTGAAGAACCAGTGAGTGCAGAACTTGATGG
TAGCCCTAGAATTAAAATAGAGCAACATTCACTAACACAGAACATGCATGCTGATACTCA
ACTAGGCCATTCTAGAACTAAGGAAGCTCTTATGCGCAAAAGGATCACAGGCGGAATTCT
TGATAGTAATAGCTTAAGGACGCTTAAAGACAGGAGAGATTTGTTTTACCCGTTTTCTCT
CATCTTGCACAACACTAAACCAGTTGGCCATCAGGTTTTTCTCTGCCATTATTACATAAG
ACTGTTATGATAAAGTTCCTGGCATTTGCACTTACCA
>Xa21_717
GGAGAACGACTTGGATATCCACGCGCTATTCAATAACTATGTTCCTAACCCTGTCCTGGT
GATTATTGATGTTCAACCCAAGGAGTTAGGAATACCCACCAAAGCGTACTATGCTGTGGA
GGAGGTTAAAGAGAATGCTACTCAGAAAAGTCAAAAGGTGTTTGTTCATGTTCCTTCAGA
AATAGCTGCCCACGAGGTTGAGGAAATCGGAGTTGAGCACCTTCTAAGGGATGTCAAGGA
CACAACAATAAGCACGCTTGCAACAGAGGTAACCAGCTAAGCTTGCGGCCTTGAAAGGAC
TGGATGCAAGGCTCAGGGAGATCCGTGGGTACTTAGATCTTGTAATTGAAGGGAAGCTCC
CACTGAATCATGAGATTTTGTACCACTTGCAGGATGTGTTTAATCTGCTCCCCAATCTCA
ATGTAAACGAGCTTATTAAAGCCTTTGCAGTTAAAACAAACGATATGATGTTGGTCATAT
ACTTGTCTTCTCTTATCCGGAGTGTCATCGCACTCCATAACTTGATCAATAACAAGATGC
TAAACAAGGAGCATGAGAAAGCCGAGGATTCGAAGCCAACTGCCATACCTAGTGCTGCTG
GGAGCTGAATGTGCTTTATTTGCCTTAGATTTTGGACCCAGTGGAAGCCAAAAGAATTGT
GACATGTTAGCATGATGGCGTTTGAACCAATTGTCTTTG
>Xa21_718
GGAGGGTACGGGTACGGCGGGTACGAGGGGCGGGACGACAGGAAGTGGTGGCCGTGGCTC
GTGCCCACCGTGATCGTCGCCTGCATCGCGGTGTTCATCGTCGAGATGTACGTCAACAAC
TGCCCCAAGCACGGCAGCGCGCTCGGCGGCTGCGTCGCCGGCTTCCTCCGCCGCTTCTCC
TTCCAGCCGCTCCGCGAGAACCCGCTCCTCGGCCCGTCTTCCGCCACTTTGCAGAAAATG
GGAGCTCTTGACTGGAACAAAGTTGTTCATCAGCACCAAGGATGGCGTCTCATTAGCTGT
ATCTGGCTCCATGCTGGCCTAATCCATTTGGTTGTGAACATGCTGAGTTTACTGTTTATT
GGAATCCGCCTTGAACAGCAATTTGGGTTCGTTCGCATTGGYGCCATATACCTGCTMTCT
GGTTTTGGCGGGAGTGTGTTGTCTGCGCTTTTCCTTCGTAATAACTACATCTCTGTTGGA
GCCTCTGGAGCTTTATTTGGACTGCTTGGATCAATGCTTTCTGAGCTTATTATGAACTGG
ACTATTTATTCCAACAAGGCAGCAGCCATAATAACTCTTCTATTTATAATCGCAATCAAC
TTGGCTATTGGGATACTACCTCATGCTGATAACTTTGCTCATATCGGTGGATTTGTGACG
GGCTTCCTTTTGGGATTTGTTTTGTTGGCAAGGCCACAGTTTGGTTGGATGGAACGACAT
GAGTTGCCCCAAACTAATCAGCCTCCCAAATACAAAGCATACCAATATGTTTTGTGGGTT
GTGGCATTCGTCTTGTTGCTTGTCGGGTTTGTGGTTTCACTAGTGATGCTCTTCAAGGGT
AAGAATGGAAATGACGGATGCCACTGGTGCCACTACCTGAACTGCGTACCCACATCGAAG
TGGAAGTGCAACACCTAAGGAGTTTTAGTTTTCTGTTGAATTTTCGGAC
>Xa21_719
TTTTTTTTTTTTTTTGTTCAAAATAAGTTTGGTTGCATGGCTAAATTGGAATCTACCGTA
CTTACTATGCCCCCTTTAATGCTTTGGAATTTTTAAGAGCTCTATACTGTTGTCTGATGG
TTCTGCATGGACCATAGGAAACGAACGAATTCATCTTAATGTACAGTTGGATTCCGTTTC
GATTTAACAAGCAAGCAATCGTTTCGGAATAGCAAGTTAAGATTAGACTCGGATTTGATT
CTATTCAATTCTTGCAAATAAATAGATGAGCGTATATTTTTTTGAYGTTGTAGATGAGCG
TATATCAACTGATCATGGGCAATCCAGGTTTCAGAGATTGATATTTGGTTGCATGGCTAA
ATTGGAACGTACTGTACTTGCTATGCCCCCTTTAGTGCTTTGGAATTTTCAAGAGCTCTA
TACTGTTGTCTGCTGGTTCTGCATGGAGCATAGGTGTTTATTTCACTTGCTGTGTTCTAT
TGCCATTAAGAAAARCTTTTTTGCACACCGCGTTCAGAGTAAGAAGGTATTAAGTATTGC
CAGTGGTTGATTAAGACTATTAGATTGAACTGAATATATTTATGTCTCTACTAAGGGATA
TTGTGTACTACCTCCGTCCCAAAATAATTGTATTTCTATGATTCAAACTTTGTCCCAAAA
TAATTGTAATTCTAGAGTACTAATTGCTCCATCAATCATCTCTCATTCAAATTTCTTCCT
ATTATATCCTTGACCATCTTCCCACTCACATAAACACCATTTAATAGAGGGGCATCATTG
TCTTTTTTCTCAAACCTTAATATATGCTAAACAATATAGAATTACAATTATTTTGGGACG
GAGGTAGTATAGTTTATGCATGCTTTCAGTTTTTAAACATTGTCAGTGGTTTATGACTGT
TAGATTGAATATATTTCTCTCTATCACACTATTATGTTCTGTATTTTTTTAATAAAAAAA
TATCCAAGGTTAATTACTGCCAATACCATCTTAGTTAAA
>Xa21_720
AACCCTACTACCCCCCAACCCCCTCTATTTCCTTCSAWTTTGCACACTATCTCTTCCTCA
CCATTCCTCAATGGGGTGGCTCCACTCCCTCTTCTCCCCTCTCAGGAGGCTCTGGGTTCG
CGCGCATTCAGAGCGCAGGAACCGTAGGGGAATGTATATCTTGTACAAGGATGTTCAGTC
CTGCCAGGATGAGGATGTTCATGTCCTGTGGTCGATCCTCATCGACTCGCACCGTCATCC
GGCTCTCATGAAGCTGAAGCTCTGAAGTTTGAGGCCATGGCATGAGCAGCAAAACTTCAG
AACTACTTTGTGTAGAGACTAAGGGAAGGGTTTTCCTGAGAAGTCATTCTAGGGTGTGGT
TTTTGGCTTTGATGATGATGATCCTCATTGGCCATTGTCCTTGCATTCATGCACTCCAAA
AAAATGAGAGAAAAATATCGAGGTTTGTTTATCTTCTTTCTCGGTGTCCGATTCGCATCC
TGTATTAGTGAATGTGAAATTCGGTCGTGTGCATCCTTAGTTGGTGCGGAGGCTAGGAGT
TTCGCTTCCATCGTACG
>Xa21_721
AAGGCCTGGTACAGGTGGACTAATTGTAGTGAGCGAGGATGCCGGAATTGGCAGCGACAT
AGTTGTGATTGCTACGGCTTATAAGGTATTTTGCTACCGTAAAGTATCAACGGTGGAACA
GATCAAGGCACTACTACGAAGAAAGAGTTATGCAGAAGCTATTTCTTTGTTACAAGAGTT
CGAGGCCGATGGTGAAATCTCAAATGACATGATTTCCTTTGTGCATGCACAACTTGGATT
CTTGTTGTTTTTCGACTTGTCGTTTCGAGGATGCTGTAAATCATTTCTTGCTCTCGGAAA
CTATGCAACCAG
>Xa21_722
ATTGGCATGTACCTATATTAGCCATGACAGCGGATGTAATTCAAGCAACTTTTGAGGGAT
GTATGGAATGTGGAATGGATGGATATGTAGCAAAGCCATTTGAAGAACAGCAACTTTACT
CTGCCGTTGCTCATTTCCTAGAGGCTGATGCAACAGATCCATTGACCTAGGAGATTTAGT
TTGCTAGTGYCCACAGTGATTCAGGGTTCTCTAATGCAGCATCTGCTAAAAACCCATTTG
GAGATAACAATGTCGCAAAGCAGAAGAGCTATGCAGTAAATCGAGAACAGAAGTTTGATT
GGACTGCTATTTATGTTTCACTTGACAATTGGATGAAATCTATTTCAACATCACGCCTTC
AGCCATGTGCTTAAGGGGAAACTTTGACCATTTTTACCCAGTGGAAATCAATGAGGGACA
TACATTGAACTGACATAGCCTCCTTCATGCTGTTCCAGTGTAGTGGCTGACAAGATGACA
TCAATGGCGTTCTTGTTGTACAGCTAATATAGATTATGAGAAGGCTAATGCTCCTGTTTA
TTCTGTATTCTTGAGTGTACATATGAAATGGCAAGAAAATAGTGAGAGTTGGAGGATTTG
TCTGGTGGCTTGAAGAATGTAAATAGGAATGTTCATATCCATCTTTTCTGAGGTCTGGTT
ATGTGGGGTGTAAGTTGTACATATGTTCTCTTGTAGAAATGTAATTGATTATTAGATTAC
GGCAATGTTCC
>Xa21_723
GTTTTGGGTCATATATGCTTGCAATGGATCAGAAAACATACGAACTTATTGGGACAGATT
ATCCTGGTAACAGGGCGATCGATGTTATGAATCCTTCATTGGGTTGGATGATCGGGTTCA
TGTTTGTTGTTAGCTTCCTTGGACTATTTAGTCTTGTTGCACTGCGCAAGGTAATGGTGA
TTGATTACAAGTTGACCTATCCCAGTGGAACTGCGACAGCTATGTTGATAAATAGCTTCC
ACACTACCAGTGGAGCGGAGCTTGCAGAAAAGCAAGTTAGCTGTCTCGGAAAGTATTTGA
GCATTAGTTTTCTCTGGAACTGCTT
>Xa21_724
TTTGGGGTAGGATTACCGTGCAGACGGAAAAGTCTCCTTATCAGTACCGTGGTATGTTTC
ATGCACTGGGTTCAGTATACCGTGAAGAAGGCTTCCGTGCTCTATACAGAGGGTGGCTTC
CATCTGTTATCGGAGTGGTTCCGTATGTTGGCCTCAACTTTGCTGTGTACGAGTCTCTGA
AGGACTGGCTGCTTCAGACAAATCCATATGATCTTGGCAAGGACAATGAGTTGCATGTAG
TTACAAGGCTTGGATGTGGAGCTGTGGCTGGAACCATAGGCCAGACTGTTGCTTACCCTC
TTGATGTCATCAGGAGGAGAATGCAGATGGTTGGTTGGAATAATGCAGCATCTATTGTTA
CTGGAGAAGGCAAAGAGGCGCTCCAGTACAATGGTATGATCGATGCATTCAGGAAAACTG
TTCGCTATGAAGGTGTTGGTGCTTTGTACAAGGGTCTTGTGCCCAATTCAGTGAAGGTGG
TGCCTTCTATCGCTATTGCATTCGTGACATACGAGTTTGTGCAAAAAGTTCTAGGAGTAG
AGATGAGGATATCAGACTGAAGAAATTGGAGTTAGCGCTGGTCATTATCAACTGCTATTT
TTGTAGGGTGGTGAGTTCTGTTTTTGTAGGAAGGGCAGGTAGAAGGATCATAGCACTGAG
GCTCCCATTCAGCATAAGGCCCTCTCACGCCCATGTTGGTATATCCTACTACTGTTTCCA
GATCCTAATTGTTGCTGGACCC
>Xa21_725
CAAAAAAATGCACCTAAGAAAATAACATCCATCCTTTGCCCAGAATGCCAGGGTACTGGA
ATCCATGTTGAGGGAGATGAACTGGAAAAACCAACCATTTCTTTATCTGAGATGTTTCGC
TATAAGCTGAAAGCCATTGAAGCACACAAAGCATGGATGAAGAGCCCTGAGGTGCTTGAG
AACTGTTCCACTGGACTTCATTTCCCTGCAGAGCAAATAGAGAACTCTGAGGAGCAGGAG
GTGATTCCACTGAAGTCGGTTGCTTCTATGCAGCG
>Xa21_726
AGGCTTGCCTTCACAAAGCTGGACAAATCTTGCTTATCAGAATCCTGGGTTGGTTCCAGT
AGCAGCACAGAATGGTGCCACCAAGGTTGCGAACAACAATCAGGAATTCTCTTTTGGGAA
CTTCAATTTTAGTACACCTGGAGCATACAACACTAGCTCATCTGTCCCAGCAAATGGGGC
CGCAAGTGCAGCTGCTAACAAGAGCACATCCCCGACCTCTTCTTCCCTCCCCTCTCAATC
AGGCAAAGAATATGATTTTTCATCATTAACTCAAGGACTGTTCTCCAAGCGATGAACACT
TGCTATACTTGGAAATTAAACAAATGGGCCTGTATGCAACGATGGACACGGCAGATTTTA
TTTGGGGGAACTGGGGGCCTTGTAAACTCTTTTATGAGGCAGCATTTCTTCTTGTGGATA
TTACGACACCTTGTAGCTGTCCTGGACAAATAAGAGGAAGAATATAGCAGCTAATTGCAT
ATGTTGTTTCCTACAGCTGAAGAGAGTTGATATTGTTCATGATGCCGATCTCTTTGAATA
GAGGACGCCTTGTGGCTTTGTTGGACTTACATTTATAAGAGCATAATGCAACTATTTATT
CTCTTTGTTCATGACATAGTTACAAACTTACAATACGTGATGCCGATTATTTTCTACTGT
TCGCAGTGAGTGACAGGCTAGTAG
>Xa21_727
AATGCTTCCACCGATGCTGCTGGTTCCAGGAAATCTTGATGCTTTGCGCAATAATGCACA
ATTCCGAACCTTGCTTTCTTTAGTGCAAGCCAATCCTCAAATTTTACAGCCATTGCTTCA
AGAATTGGGGAAACAAAATCCCCAGATTTTGCAGCTGATTCAGGAAAACCAAGCTGAGTT
CCTCCACTTAATCAATGAACCAGCTGAGGGTGATGATGAAGAGAATTTGCTAGACCAGTT
TCCAGAGGCAATGCCACAGACCATAGCAGTTACTCCAGAGGAGAATGAAGCCATACTTCG
TCTTGAAGCAATGGGCTTTGACCGCGCGCTTGTTCTGGACGTGTTCTTCGCTTGCAACAA
GGACGAGCAGCTGGCGGCAAACTATCTCCTAGATCACATGAACGAGTTCGACGACGAGGG
GCCACCATAAGACACGCGGATGGAATACTTGTCAAGCTCAAACCTGGTATCATTGGAGCA
AAGGGTTTGTGACCCGTAGTCCGTAG
>Xa21_728
AGGACTAGCTGAATTTCCTGAGGCCGTCCTTAATGCGAAGCGCCTTGACCTATATAACTT
GTACAAAGAGGTGGTGTCTAGGGGTGGCTTTTATGTAGGCAATGGTATAAACTGGAAGGG
TCAAGTCTTCTCRAAGATGCGTAACCATACTGTGACAAATAGAATGTTACCGGTGTTGGA
AACACACTGAAAAGACATTACGAAACATATTTACTGGAATATGAGCTAGCTCATGATGAT
GTAGACGGGGAATGCTGTTTGCTTTGCCACAGTAGCGCTCCTGGAGATTGGGTGAACTGT
GGTTTGTGTGGTGAATGGGCACATTTTGGTTGTGACAGACGACAAGGCCTAGGCACTTTC
AAGGATTATGCAAAGACAGATGGGCTGGAATACATCTGCCCTCACTGTAGTCTAGCAAAC
TATAAGAAGAAACCTCCTCCCCAAAAGGTAGCTAATGGCTTTGCGAATACAGTGTCTGTA
TCACGAAATGTTTAGTTTTCCTTTCTTCTTTTTTGCCCTGTGTTTCGGGGAGAAGAGCCC
AGTAGAGTAGAGAATAGGCAGGCTGCTGATAGAGAGAGGAAGGTGTGTAGTGTTG
>Xa21_729
GGTACTGATCGCCCTCAGCGTGAGAGGAAAACAGTGGAGAGGTTGGTTGAAGTGATTGAA
AAGGAGCCCAACAGGAACTTCGTAGTTGAGAAGGGTCGTGGTACTCCGTTGAAGGATATA
CCAAGTGTGGCGCACAGAATATCAAGGAAAAAACCTGCTGATCTTAAGTTTCTTCACAAT
GTTCTTTTTGGCAGGAAAGGCAAGACTGTTGATTTTAAAGGTCATATACTCCAGTTCTCT
GGTTTCGTGTGGCATGAAAGTGATGAAAAGCAGAGGGCGAAGGCTAAGGAGAAGCTTGAC
AAATGTGTGAAAGACATGTTGTTGGACCTCTGTTGGATCCTTGCTATTCCGACTCCAAAA
GCAAACATCAGAAAGGAAGATATTGTGGCAAAGCTGTTGGATTTCATTGCTGAACCTCAT
GCTATGGCTGATTCCGGGCATTCGGATGATCAGGGGTCGAATTCTCGGAAACGCAAGAGA
GGAAGCACACCCAAGAGTTCTAGCAAGAAATTTGATGATGACGACGACATAACTCCAAGT
>Xa21_730
AGGGTTAGATCTGCCTCTGCCCAGCTCCACCTACTTTCAAGTTGTTAATTTTGATTTCCG
TTTTTAGCATATGTAATTTGGTTACTGAATCTCATCCAAACACCCTTAGAACGAAAAATG
TAAGCTCACATAATTTGTACTCATCCAAACTCACATAAATTTCTTAAGAAGAATCTAGAC
CACAAACTACCCATAGTCACACAAAATATCTTTTTATCAAGGTATATTCTTATAAGTAAT
TTTTATTCCAAAAAAATTTAAAGGACATACTGTGACACTTGGCATTAATCTAATTTAACT
TTTTTTCTTAT
>Xa21_731
GATGGATGGATTGCTTGGTGGTTTCGATCCGATCGAAAGCTTGCCCGGATCAGATCCCGG
CTGCGTTCCGATCAAACTCTCCCGGTATTTTTCAGAGGACGAGTTTGGGGGAACGCATCT
GCCGGTGGTTGGATTTGGTAGTGGTTAGGTTTTCAAAAGTTTCGCGGTGGAATTATGTTG
GGGGTTTGCTTCTACGAAGAACAACACTAGGTTGATTAGTTCTTTGTCTTTTAAGTTTGG
TTTTTTAGGTGGTGTGTTTGGTTGGGAAATTGGGTTTAGTTTGGTGGAAATTTAGGCTGG
CTTGGTGTTGCTGATCTGTTAGTACAGCAGTAGTGGTAATAATTTTAGAGGTTTGGTTAG
ATGAATAATTCGTCGGTAGTGATTGTGATTTGTGGTTTGGTGAAGAATAGTGGAGTAGTA
CTAATAGTTTTCATTAAGTCGTGTTAGGTATTATGTCCAGTGTCAAATGCAAGACATATA
TATAGTTCTTATTATCAGTAATTAAGTTATGTTAGGTGTTATGTTTCTGTTCGTCTGTAA
GATATATATAGATCTTATTGGGTAATCAAATCAACTATATGTATCAGATCCTCGCAGTGG
TGAATTTCAATACATCAGTGGATGTTTGGTTATT
>Xa21_732
AGTGGAGGAAGGAACTATGGAAGGGGTGATTTCAGTTACAGATCTGATTATGGTGGCAGA
GGTGGTGGCAGAGGTGGCTCTGCCCGTGGACCTGATGTTGGCTACCAGAGGGTTGACGGT
GGTCGTGGTGGCCGTACATCAGCAGGCCCTGGTGCCCCTGCAAAATGAGGGGCGAAATAG
CTTGTGTCTCTAGGATTATCATTCCATGGTCCTTGGAATGTCCAGATTCAACATAGGCTT
CATCAATTGATTGCATGCTGGAATTGTCAAGCCCAATTTACAAATTATGAGGTTCTATTT
TTGAAGGCGGCAAAAGGGGTTAAATTGGTTGCTAATTGTAGAATATACACCTATTCACAT
GTAGTCTTAGCTTGGTCTTTGATGATCAGCTGATGTTG
>Xa21_733
AAAGGTCACCTATTTCTTAGTCAACGCCAACCACGATGCTCTAATCTGGAAGCAGTTGGT
GATGTGACAGCAGTTCCTGAGGATTATACAGAAAACATGCCCTCAAGCAGTGGATCTACA
AATGTTGCTACGAGTATTTCATCACATGAAGATAATCTGGCAGGAAGGGTTGCCAAGACA
AACCAGACATCTAAAGAAAACCAAAAAATGATTAAAATATCTGACAAGTTAATTGGTGTA
TTTATGGTCGATAAGCCTACACCGACAGATTGGAGAAAGTTATTGTCTTTTAGCAGGGAA
TGGGATAACATAAGGCCACATTTTTTAAACGCTGTCAGGAAAGAGCAGATGCAGAATCAA
ACCCTGAGATGAAGCACAATCTTCTCAGGCTTGCTAAG
>Xa21_734
ATGACCACAATTTTAACCAATGGCTGTTTGGTTGGTTTTCACTTTCCAGCAGTTGTGCTC
TCAAAAGGATTTGTCAGTTCCAGATCTTGCTGCCGGTAACATTTTCATGGGCTTCCTGAT
CATTACACCATAAGATTTTAAATCAGTGTTAACAGCTCCTGAATCTCAAGACATCAGATA
GGTATCACAGTTGGTGCAGGTTTCATTATATGAGTTCTATAGAAAAAGAATGTGTAACAA
TCTATTGCTAACTGCACAACATTTGATTCTTGCCAATTCTTCCCAATAGACCAATATTAT
CCAGTAAGTTGGTGTTTATGTTGGATTGATTCAATAACCTTGATGATTATAAGGATTCTT
TGTTCAGATGACTAATTTAATGACCAATTCTTCCCAATATTATATCCAGTCTTCCCAATA
TTATATCCAGTCAGTTGGTGTTTATGTTGCTTACAACGGTTCAAAGTTGATTTACTTGAA
TATGATTTGGAGTTGGAGCAGAAGATACTAAAATGAGCACAAAACTTTATGTTCTCACAC
ATTTTTAACTTACCTGTGCCAAATTAAGATATGGGATTTTCTTGTTTCTGCTGTCTTGAA
TCACTGGTTTTCACATCATATCTCAACATCCTGGATTTTTTTTAGGCACTAATCAGTTAC
ATATTGGGTTAAACTTTATGTTGATGAAATTAGTGATTATTAA
>Xa21_735
ACCTCAAGGGACGTCCGGCATTTGAGGCTGATGATCAGTCTGCTTTGATTTACCTCTTGC
TCTCGCAAAAGGAGAAGTGGATGAACAAGGTGTTCATAGAGAATTCGTACTACTTACATG
GCTTCTGGGCTGGTCTAGTAGATAAGTACGAGGAGATGATGGAGAACCACCATCCGGGGC
TYGGGGATGAGCGGTGGCCATTCGTGACTCATTTTGTTGGGTGCAAGCCATGTGGAAGCT
ATGGGGATTATCCTGTGGAGCGGTGTCTCAGGAGTATGGAGCGAGCGTTTAATTTTGCCG
ATAACCAGGTGCTGCGGCTCTATGGGTTTGCTCACAAGGGGCTCGAAAGCCCCAAGATCA
AGAGGGTCAGAAATCAGACCACGAAGCCTATTGATGACAAGGAGAATCTTGATGTGAAGG
CGAAGATATCGACCACTTCTTGAAAGGTCCTGATGAGAGATGGTGGTATGGCAATAGCAT
ACTTGCTTTGG
>Xa21_736
TTTTGATATGTGCTTCAGATAGGTTCTTTTATTCTGATGGTTGGATGATTTCCATGTTTA
CATGTAKCTGTAGGTTTTGCACTACATATTTCCCCCTGGATATATTGTCTGAGACTTAGC
ATCAGCCATACTTTGACCATGCTATTGCTAATGTGTTAGGATAATGAGATGATGCATTGA
TGCTTGATGTAATTTGTGGGCTTTGGCCTATTTTATGCTTCCAAAGTATTTTGCAGGTGA
TTGTGTGGTTTTGTTTTGTCTTCTAATAGTGGGAATAAGTTCCTTGCTCTAGAGAGATTA
GTTCTCAATTGCAATTTGTATCCATTAATGGAACTACGCGAGGTGGATTCTTGTTGGATC
TTGCTTGCTGCCGTCATGAGTCATGACTGGAACAGGTTCCAGTTCATGTGGAGTGAATCA
AATTCAGAATACGTTCTAATGCCAAG
>Xa21_737
AAAGTCTCTCTCTTAACGTACAAAAGTTATTCTCTGATCGTGACCCTGAACTTTACAAAG
AATGTTTGAGGAAGTATGAGGAAAACAAAGCTAAAGAGAAGGAGCATAAATTGAAGCAAG
AATCTGTATGGAAACGCCTAGAAGAGGTTGCATCAGCAAAAGCCACAAGTGGCGAGGCCG
TCCTCATCTCTCCATCCCTTGCTCGCACATCATCACTTGTGTAGGAACTTTGTTAAAGGT
CTTGGAGAATCATGAGATACTGTACAGGATTGAATGTATATACAAGGTCTATGAAGGTGT
GCAAATGAAGGGGGAAAAAATTCTGAGAAGGCCAGTTGGGTCAGTTAGACTAGCTTTCAT
TTTTGTAAATCAGATGTCTTGGGACTCCTGGCTTATTTTGG
>Xa21_738
GGCTTGGWGGTGTTGTTAGGGCTGCTGTAACAGACATCCAAGTCTTACCTAATGGTTTTG
TCTCATGCGGTGGGGATGGTTCTGTGAAACTTGTGCAGGTAAAAAATGATTTTGCAGATG
TACGCCCACATTAGAACAAACAGAAGGGAGGAGATATGCTAGCGATGGTTTTGTTGTGGT
GGGTTCAGATTGTTCCTTTGATCAATTGATCTTATTCTGCAATTTTGTTTTCCCATGAGA
TGTTTTGCTGTTGCAAGGGATGGCATAGCAAGAATGTAGCCATAAAGTAAGAGCTGGGCA
GAATCTGAACAGTTTAATGGGATTTGTATACAAAGGTACTCCTGTTAGCTGTCTGGATGT
GGGGCATGGAACTCGCGTCTTGTATGTGGTAGGTCATGTAGGTGTTGATTTTTGTTTGTC
CATGCATGTCCATTATATATACAAGGAAATGCAAAATTTTCCATAAATCTGGATAGCATT
GTTTATTTGTTTACCAGGATGACAATGATTAACATGCAAGGCTGTAAACTAGTAGGGGTG
ACATACTATACAATCATTTTCTCTTGTGGTCTTTTCACTTGTATGAAATTGCTAAACTCT
TTTGCTGATTCATGCTATAGACATATAGGCGGTGGCAACTAGACATCAGGCTGACTCTCT
A
>Xa21_739
GGTGGAGGCGGATTKGGGATTTGGATTTGGATTGGAGAGAGGGGGKAGATGGACCAGGTG
CTGAACAAGGTGGGTAGCTACTGGTTCAGCAAGAGGGCGAGCAAGGAGATCGACTCCATC
GGCGACGACATCAGCTCAATCTCTACAAGCATTGGAACAGGAGCTAAATGGATGGTGAAC
AAGATCAAAGGGAAGATGCAGAAAGCATTGCCAGATCTTCTCAAGGAATATGACATGCCC
ACAGGCCTCTTCCCGAGGGATGCTACTAACTATGAGTTCAATGAGGAGACAAAGAAGCTA
ACCGTGTACATTCCTTCAGCTTGTGATGTCGGGTACAAGGATTCGTCTGTTCTGCGATTC
TTTACCTGTGTGACTGGCTACCTGGAGAAGGGAAAGCTCTCTGATATTGAAGGCTTGAAG
ACGAAAGTTCTTGTTTGGACCAAGGTGACTGCCATCAAGACTGAGGGATCGAAGGTTCAT
TTCATTGCTGGTGTGAAGAAGACCCGCAGCCGTGACGCATATGAGGTAGT
>Xa21_740
TTATGGTGGCTCCTTGTATGGAGGTGCCTATGGTGCTTATGGGGCATATGGTGGTGGTGC
ACTAYRGAGGGGGTGCCTATGGCGGAGGTGCTTATGGTGGTGGTGCCTATGGTGGCGCTC
CAGGTGCCTATGGTGGTGCTGGAGGATATGGCAGTTATGGTGGAGCTGGAGCAGGAGGTG
CTGGTGGGCGGGGTTCCAGCAGGTACCATCCATATGGGAAATGAGTGAACTCATGAGAGT
TTTTTCTAGGATACAATAAGTGCACCTCCTGGAAAATCAGCGTTTTATCTTGGGTTACTC
AATCAGCGGCACCAGGACATTTATTTAGTTTCATCGAATTATCTCGTAACTGGACCAACT
GTGTAATTTTAGTCGCTGAACCCATCCGTAGTTTGCTGTAGAAGCTACACATGAAAGCTA
TGTTGTATTCCGTTAGTTTTCATATGCTGAGAGAATTAGAACCCTCAAACAAAGCCTTTT
GTGTTAAGG
>Xa21_741
GTCCTATGGTTTGTTTTTATGTGCTTCTGTTAACTTCTCATTTAAAGTGTCTATACCCTT
AGTGGACGTGTATTTTTCATATAAACTATAAAGTATTTTGTCTGTTCTTTGCCCATCCTT
AATGAATATAAAAAAATCTGCAAAGATTTACCATTGGAAGCATGCATATCAATGTGGAAG
TAAACTATTGCAAAGTTAGAAACATGATTTAATTTTCTTCCATAAATTTTCAGCCCTCAT
GCAMTAACACAA
>Xa21_742
AGGAGGGCGGATTGTTCCGAGGTTCCAAGAGTTGAGTCCTGAAAAGCTTGGGAAGGCTGG
AATAGTCAGAGAGAAATCATTTGGAACAACAAAAGATCGCATGCTTTACATTGAACAGTG
TGCCAACTCCAGAGCTGTAACTATCTTCATACGTGGTGGCAACAAAATGATGATTGAGGA
GACCAAGCGAAGTCTTCATGATGCTCTTTGTGTTGCAAGGAATCTTATCCGTAATAATTC
AATTGTGTATGGTGGTGGTTCAGCAGAAATATCTTGCTCAGTTGCTGTTGAAGCTGCTGC
AGATCGGTACCCAGGAGTTGAACAGTATGCAATCAGGTCATTTGCTGATGCGTTGGATGC
TATTCCACTAGCCTTGGCCGAAAACAGTGGTTTGTCTCCTATTGATACACTGACAGCAGT
AAAATCTCAACAAGTAAAGGAGAGCAATCCTCACTGTGGCATTGACTGCAACGATGTTGG
GACAAACGACATGAAGGAACAAAATGTTTTTGAAACACTGATAGGCAAGCAGCAGCAGAT
CTTACTGGCAACCCAGGTGGTGAAGATGATTCTCAAGATCGATGATGTTATCTCGCCTTC
TGACTATTGATGATGCTTTTGAAGACTATGGAGTTTATTGTGCTAGGGCCTTGGCGACAA
GCACTTCCAGTAGGCTCTACATTTTCTGTCGATCGGTTTTTGATTAACATTTACGCCATG
GGTTTGCTTGCTTGTGCTATTTGATGAGCTATCTGTTTGTGTGAACTTTAACTTTTGGTA
CTTTGTTTTTCGCGCCCGCACTTTGTATAGCTTGAGACAATAGCACAATCCCTTTGAAGC
TGGCCTAGAAGTTTGAG
>Xa21_743
GGTTTAGTCCTGCTGCACTGTGCACTCATTACAGATGTATTTCTGTTATATATTTTGGCA
CATAATTTGTGAATTTCCAGTCATTGCAAATTTATTGTTTGTTAACATTTCATTCTTGCT
TTCTTTTGGAAATACAACTGAAACTTGCTAGAATGAAATTAATTAGCATTATATCAGTTG
TGCTTTTGCACCTGCTTTGTTGCCTGTGGCCATCAATTAA
>Xa21_744
AAATTGCAGTATTCTTGTTGTTTTATGTGTTGACTGACTTCACTCTCCCTAATGGTCTGC
TAATGTTCGTCCATATATTCAGGTAATGAGTGTTACAGCTCTTGGTACATCCTTAAAGTT
GACATTTGAGGGGTACAAATCAATTGGTATATCCAGAGACTTGGTTCTTTGTGCTTGTTG
TGGCCACTTGTGTGCTTACGCAGATGAATTACTTGAACAAGGYACTTGATACATTTAATA
CTGCAATTGTATCTCCAATCTATTATTTAATGTTCACAACACTAACAATACTTGCAAGCG
TCATAATGTTCAAGGATTGGTCTGGTCAAAGCCTTGGAAGTATTACTTCTGAAATCTGTG
GTCTGATTGTCGTGTTGTCTGGTACCATTTTGTTACATGTGACGAAGGATTATGAAAGGA
TTCCGCAATCAAGAAGTATCTACGCACCATTGTCTCCCTCCTTGACAACAAGATTAAACG
GAGACTTACTGAAGCATGTCGAGGAGAACTCCGATGAAGAAAAAGCCTTGAGAAGGCAAG
AGATGTACTAGCTCCAGTCTCCTGAAGCTCAAAAAAGGATGAACAACTCCGATTGAGCTA
ACTAGTGGCATCAGTGATTGCTATGGTGTGTTGGTCTGTACATAATCAGGCATCTGCAGC
AGTTGGTCCAAAGGATTGAAGGTGACTGCCTGCCTGTAAATCTTT
>Xa21_745
ATTTTGGGGGCAGAGAATTTTGGGGGGAGGGAATCAATCTTGCACCAGTTGGTCTCCTTT
AGAATCTGGATATGGTTCTTCAGATTCTTTCTGATGTGTTTGTTAGAGGATGGTGTGATG
GTGTCTTTCTTTTTAGTATTTGTTTGATCTGGAGGGGCATTAGAGGTGGTGTTTTTGGGT
TAGATGGGGATCTTGAAGTGTGTGACGATAATCATTTGGGGGAAGTTTTAGATCTGCYGG
TTTTCTGTTTGTGTTTGTGTTTGTGTTCTTGGGGTTGATTGTTTCCAGATTGTATGGTGT
GCTTCTAGGGGTGAGAATTGAGATAAGAGGGGAAGGTGATATGCTGAAATTACGTTTGAT
TTATCTCTGATTTGTACTGGACCATCAACGTTGATACTTTATTTGATTAATAGTTAGGCC
GTGAATCCATGAAACTATGCATCGTTTGGATTTGTCTTTTTTCATTTTTGCATGTATTCT
TCAGGTTCTTTTGCATCTTCAGCTCCACATCAGGAGCGAACCCTGTTACTTAGTGCCACC
ACTTTTCTCTGCTAAGTTG
>Xa21_746
TGAAGGATTTATACGGTGACGCGACAAACACAAAGGATGATACAGGTGATGATAAAGCTC
GCAGGGATTCTGGAACTGAAGAGGTAATCAGATTGGGAGGTGCAAGGTGGAGGTGAATGC
CAAAGGGCACATGAAAGACATCCACCCCTATTTGTTCTTGTTAACAGCAATATAACAGCC
AGAGATATTTGCTATCCCCAGTGCTGCATTCCCAGGGACACTCAGAAGAAGGAAAGAGCT
TTCATTTTAGAATTCGATTGGGCCATTGTATCTTAGGTAGCATGTGCGCAACAGAATGCA
TTTGTTGAAA
>Xa21_747
GAWGAAGGAAGCCATGAACTCGAGAAGCACCAGAACTTCTCTTTTTGATGGCATTGAGGA
GGGCAGAATCCGTGCAACATCCTATTCTTCACATGAGATAGATGAGAACGAGAATGATCA
AGCTATTGATGGATTGCAGGATCGAGTCAGCATTCTCAAGCGGTTGTCTGGTGATATCCA
TGAAGAGGTGGAAACYCATAACCGTATGCTAGACCGAATGGGCAATGATATGGATTCGTC
AAGGGGTTTTCTCTCTGGAACAGTGGACAAGTTCAAGATGGTTTTTGAGACCAAATCAAG
TCGGAGGATGGGAACCCTCGTAGCATCATTCGTTGCGCTTTTTCTGCTGGTATACTACTT
GACCAGGTAGAAGAGGACCATGCATCACTTGCCTACTGTTGTGAAGCGATGTGAACTGGG
TTGGGTACTCAAGAACACGTTGAAAATGTCTGTGTCAATTTACCGTGGTGTCGTATATAC
CTCCAATATCTCGCTGTCATAAAGCAAAATATGTTGACCAGAATGTTTCTAACTCTGCGC
TGTGTGAAGATTACAACGTGTTCGTCGTTTG
>Xa21_748
AGAGGATGATGATGGAAGATCATCTGGGGGATCCTCTCCTGAGTCAACTGGTTCTGTAGA
AACTTCCATATCGTCCCATTTTGGTGGCATGAACTATCCATCGTTGTTCAGTTCAAAACC
ATCAGGATATGGGGCTTCACAACAAACGATACGTGAAGAACCACCATCATATTCAACATC
AGTTCTACAGAAACGTGAGTCATTCGAAAACCCCCTTGCTGGGCGTGGTGGTCGGAGTTT
TGGATCCCATGAGGACGAAGACAGGAGTTCAGGGAACCCTCAATCTGGGAAAGCACTGTA
TGATTTCACAGCAGGTGGCGATGATGAGTTGAGTTTAACTGCTGGAGAAGATGTGGAAAT
CGAATATGAGGTCGATGGTTGGTACTATGTAAAGAAGAAGAGACCCGGAAGGGATGGAAA
GACAGCAGGTCTGGTCCCTGTTCTGTATGTGAATTCGTGATAGTTGTGAGTCCTGTGACA
TAAATGCTCTCGAAAGCTGATTCGGAGTAAACGGGCATACATATGGCGTCTGGGGAGGTT
CCTTCTGTGATCTTAGTAGTGCACATAACCTTTTTTGAGCTCCCTAGCATTTGACCGGCA
CATGTCCTTGTTGGAGGCCAAATTCAATCATCGTGATGTTTGTAAGACGCAGCAATTTTC
TTGCTGGTTGTGTTTCTTTGCTTTATACACACCACGAGTCCATTCAATTCATTGTTTATG
TGTAGAGATGTACACGTGCTTCGGGGTTTTACCTTTCGTGTGCTATTCTGGCCCGTCTGT
TATGATTGAAAGACGCAGTTTACTCCTCTAGTTCTCCATCACATAGGCATTATTTTGTCT
AAATTGTTGCTCTGTTGGAGGCTGTAAACTGCTGAAGGCTGTATCTTGCT
>Xa21_749
AAAAAATGTGTGGTTCCGAATGCGCTAACGCGCAACGGCTTTCGCGCTAGTTGCTCAAAA
AATCGTAAAAAAATAAAGCAATCAAAAGGTGAAGGCAGGGCAGTGGGCGTGGGACTGTAA
ATCCTTTTTCGTTCGCTGGGCCTGGGCCCTTTGGACTCTAAATCCAAACGGAGTGAGTGG
TTCGATTCCACTTTAGAACGAAAGCAAATGCAAGTGAAACGAGACGAGAATCAAAGATTT
TTCAGTGCCGCTAAAACCAGATCTGGAAAAGTGTTCAGTGCATCCTAATCTGAATCTGCG
AAACCTTTCTATTCTAAGACGGCTAAGTCGAGGGCAGACACAACAGGTCCCGAAGAGGTT
CGAAAAGGCGTACATGAGTTCCTCCTACATAAGGGGCTCATTGGTTGTCAACCAAGTGAG
AGGGGTCTAATAAAG
>Xa21_750
TTTTCTTTTTTTGCAAGTTCTTGTTTCCATGTTTCATCTGTCACCAGGTTAGCAATCCTG
CAATCCAATTCATGTTGTACGAGACTCTTTTGAAGAAGTTGAAAAAGAGACGTGCCTCTA
ATTTGAAGGGAGCTGATGGACTGACTGCTCTTGAAATTTTCCTTCTTGGTGCTGTTGCAA
AACTGGGCGCGACTGTTGTTACATATCCTCTTCTAGTTGTGAAGGCGAGACTTCAGGTGA
AGCAAATAATTGACGATGACAAGAGGCACCGCTACAAAGGCACATTTGATGCGATCACAA
AGATGATACGTTATGAAGGTTTGTCAGGGCTTTACAAAGGAATGAGCACAAAAATCGTAC
AAAGTGTTTTTGCTTCTGCTCTCCTTTTTATGATTAAGGAGGAACTGGTTAAGGGTGCTC
GATTATTGGTAACCGGTAACACCAGCCTTGTTAAGAAGTTACCATCGAAGCCATTAAGAT
GATCTAGGTATTTGTACAAGAGTTAGTTCCCTACTTATACCACAATTGTTTCCATAAAGC
GATGGACATAGTTGCCAAGCGCCTCTGTTAGGAGATATCAAGTTTA
>Xa21_751
TTTGAACTTTTCATAGATGATCTTCCATTATGGGGTTTTGTTGGTGAGACTGACAAAAAC
AATGAAAATAAGCACTACCTCTACACACACAAGAACATTGTTGTTAAATACAATGGTAAC
AGGATAATTCATGTCAATCTTACTCAAGAGTCACCTAAGCTTCTTGAAGCTGGCAAAAAA
TTAGACATGACCTATTCAGTGAAGTGGGTGCAAACAAATGTTGCATTTGCACGACGTTTT
GAAGTTTACTTGGACTACCCGTTCTTTGAACACCAGATCCATTGGTTCTCCATCTTCAAT
TCGTTCATGATGGTTATTTTCTTGACTGGATTGGTATCAATGATATTGATGAGAACGCTG
AGAAATGATTATGCGAAATATGCTCGTGAAGATGATGATCTGGAGTCGCTTGAAAGAGAT
GTTAGTGAGGAATCTGGTTGGAAGCTTGTCCATGGAGATGTTTTCCGGCCTCCTCGTAGC
TTGGTGTTTCTTTCTGCTTTTGTTGGTATTGGCACTCAGCTGGCGGCTCTTATTCTGCTC
GTGATTGTATTGGCCATTGTTGGCATGTTATATGTTGGACGAGGAGCTATCATCACGACC
TTCATCGTGTGCTACGCCCTTACATCTTTCATTTCTGGATATGTTAGGGTGGCCTCTACT
CAAGGAATGGCGGCAAAAACTGGATAAAGTCTATGATCCTTACTGCATCCCTCTTTCCAT
TCTTGTGCTTTTCGATTGGATTGGTGTTGAACACCATTGCTATCTTCTACCGTTCATTGG
CAGCCATACCATTTGGCACAATGGTTGTCATATTTGTCCTGTGGGCTTTCATCTCTTTCC
CTTTGGTTCTATTGGGAACTGTAGTTGGTAGAAATTGGAGTGGTGCTCCCAACAACCCCT
GTCGTGTTAAGACAATTCCACGTCCTATTCCTGAGAAGAAGTGGTATCTTACACCCTCTG
TTATCTCATTGATGGGTGGACTACTCCCCTTCGGCAGCATCTTCATCGAGATGTACTTTG
TGTTTACTTCATTCTGGAACTACAAKGTTTATTATGTATATGGTTTCATGTTGCTGGTTT
TTGTTATCCTCATAATAGTCACCATATGTGTCACTATTGTGGGTACTTATTTCTTGTTGA
ATGCTGAGAACTACCATTGGCAATGGACATCATTCTTCTCCGCTGCATCTACTGCCTTGT
ATGTCTACCTATACTCGATATACTATTATCACGTGAAGACAAAAATGTCTGGCTTCTTCC
AGACAAGCTTCTACTTTGGCTACACCTTGATGTTCTGCCTCGGACTAGGAATTCTTTGCG
GTGCTGTTGGCTATCTAGGATCTACTCTCTTTGTGAGGAGAATCTACAGAAACATCAAAT
GCGACTAAATTGCTACTCTGAACATCAAATGTGACCAAAGGGCTACTCCGTTGCCGATAG
ATCCTATCAGCGAAGTGTGTGTTGCTGGCGCAGGTCCATTGTGGAGTAATGCTCATAAGA
TTCTGATCAACTTTTGGAAGCTATACAGGAGATCGTTCTCCCTTTGTTTTACCTTTTCTT
TTTATGTTTTTCTTTCACTTCATTTTTCTTCTTGGAACTGGCCTCATAAATGTATACCTC
ATTAGTTCAGGAATTAGTCTCAGTACCGGGAAGTACATTTAGATTCTCATTTTTGTGGTG
GCCTCTTTTGGCCCAGTAGTAGGATATCATTGATGAATATTGGTG
>Xa21_752
CGGCAAGAGCTGGTCGAGATCAAGTACAAAGGGTACTGCATGATTTTCCGAACGGATCAA
AGCTTCATTTTTCTTGCGTATTTGGGTATCCAGAAATCCATGGATTTCTACATCATGCAT
TTGGGTTGCCAAGGAATAGGGTCTGGGTATATCATCTTGACTGCATTTAATTTCTTGATC
AAATTCAGATCGGATATATAAATATCCACCCATTCCTAGCTTCATCGTAATAATTAATAC
TCCTAAGTAGGAGTAGTTGTTATTATGAATTTGTGGTCGAGTCTGTACTGTACA
>Xa21_753
TTAGAGTCGCTCGTGTTTGCTCCGTTCTTCGCCACCCATGGAGGCATCCTCTTCAAGTGG
TTTTAGATGGTGACGATAGATTTACGAGGACGTTATTTTTGCCAGGAGGGCGCTGGTGAT
CATCTATATGTTATAGAGTTCATCGAGTTGACCCATATAGTTCCCTCCGTTTCCTATTTG
TTGTTACTGTCTTTCCATCAGTCCATCATGCTAAGCTTATTAGCATCATGCCTGTGTCTT
AGTTTTTTTGAGTCTGGTAGTTG
>Xa21_754
TTCTGGCTGTTTATATTATTATGTTTATATTGCACATTTTACAAGACATTTGAGGAGGCC
GACACAAAACATGATGGGAAAATTGATAAAGAAGAATGGCGCAATCTAGTTCTCAGACAT
CCTTCTTTACTGAAAAACATGACACTCCAATATCTCAAGGACATCACAACTACATTTCCA
AGCTTTGTCTTCCATTCTCAAGTCGACGATACTTGAAATCTGAGAATTTCCCCCTCCAAT
GGAATGCCAGAAGACAGTCTCGTTGCTTTTGAGGCTTTGCAATGAGTTAGTTTTTGGTTC
AGCACTTCATCTGAAGCCATAAAGTTCCAGAGA
>Xa21_755
AGGGGGGTTTACATACAACCGGGGCAAAGTGGTTTATGATTGAATCTCAGAGGCATTCTT
ATCATTTGGTAGATCCAAGTCCATGGCCTATTTCGGGTTCACTTGGAGCTTTGGCAACCA
CCGTAGGAGGTGTGATGTACATGCACTCATTTCAAGGGGGTGCAACACTTCTCAGTTTGG
GCCTAATATTTCTCCTTTATACCATGTTCGTATGGTGGCGGGATGTTCTACGTGAATCCA
CGTTGGAAGGGCATCATACAAAAGCTGTACAATTAGGACTTCGATATGGTTTTATTCTCT
TCATAGTCTCGGAGGTTATGTTCTTTTTTGCTTTTTTTTGGGCTTTTTTTCATTCTTCTT
TGGCACCTACGGTAGAGATCGGAGGTATTTGGCCCCCAAAAGGGATTGGGGTTTTAGATC
CTTGGGAAATCCCTCTTCTTAATACCCTTATTCTCCTTTCATCCGGAGCTGCCGTAACTT
GGGCTCATCATGCTATACTCGCGGGGAAGGAAAAACGAGCAGTTTACGCTTTAGTAGCAA
CCGTTTTACTGGCTCTAGTATTCACTGGCTTTCAAGGAATGGAATATTACCAAGCACCCT
TCACTATTTCGGATAGTATTTACGGTTCTACCTTTTTCTTAGACAACTGGCTTTCATGGT
TTTCATGTGATTATAGGTAC
>Xa21_756
ACACAGGTAACCAAAACTGCACAACAATTTCACTGGGTTTTAGTTTTCTTATTGCTTTTG
CTTATATAAGAGTTAGGGCATATTACAAATAGTAATTATTAGCTTTAAATCTTTTTTTAC
CTAATGATTTAACTGGAGGAAAAGTTCAAGCTAGCTACTGCAGATAATCAGTTTTGCTTT
AAGTGATAACCTGTTTTGGTTATGTTTAATTCCTTCATTATTAACTTTGGTTGGAAGTTC
AAGCGTTAATTAAAGTTTCATTGGTTGGTTTATTCACATTATCATGCCATATAATCCTGT
GACAAGGCATATATTTCTAGAGGTTTGTCCTAACATATCTAAAATTCTGTATGGGTGCCG
TGTTGTTCAAGAGTTGTGTTCTTTTCTGCCTTAGTACCAACAGAGTTCCGCTTCATGGTT
CACTTCACAAAATTTTCTCCKCATGTTGTTTATTTATCTTAAACGAGCAGGATGGAATGT
TTCATAGGCTGCTTCAAGGAATGGGAGGTAAAAAATGTGACTAGCAATCCTACAGTTTTG
GTTCTACGTATATGTAATCGCTGTACATATACGCAGTTAACTTGCTGCTCACTGATATTT
GTTTTTCTGGTCACTGATGGATGCWTATATTATTTGTTTCTCACCGATATATCTTTCAYG
TACGATAGTTCATTTTAKACTAATTTGTCATTCAAATTTTATTTCATACAGATAGGCAAG
TCCTCTATTTTCCAAATTAATAGGGGGAAGACATCGAAAAGATATGCACCTCTTCCTTCT
TTGTACAGCTGAAGTAATGCCTTATGATAGCTCATGTTAGCACACCAGCCACATGCAATT
TCTTCTAATGAACACATAATTGTTTATACTTTGCTACATACAGTGGACAGTTACACCTCA
AATCCCTCCTAGAATAAATCGAATGAAACAGTTACATACCAGTCTGTACTATGACATAGA
AAACTATCTGCAG
>Xa21_757
TCAAAATCCCATACCCCTTCCAATGGGGTACACCAATCTTCACTGCAGGTCATTCATTTG
GAATGATGGGTGCTGTACTTGTTTCTGCTTTTGAGTCCACTGGTGCACACTTTGCAACTG
CACGTCTAGCTGGTGCGACACCACCTCCAGCTAGTGTCCTTAGTAGGAGTGTTGGTTTGC
AGGGTATTGGAATGTTCCTAGAAGGTATCTTTGGCGCTCCAGCTGGTTCATCTGTATCAG
TTGAAAACATTGGGCTTCTTGGACTAACAAAAGTTGGAAGCAGGAGAGTGATCCAGATAT
CAACTGGGTTTATGATTTTCTTCTCCATATTTGGGAAATTTGGTGCCTTCTTTGCATCTA
TTCCATTGCCAATCTTCGCAGCAATTTTCTGTATCTTATTTGGTATTGTTGCTGCGGTGG
GAGTCTCGTACATGCAATTTGTAAACAAAAATTCGATGAGGAACATATACATCATTGGAC
TTTCGCTGTT
>Xa21_758
AGGAAAGGTTCAAGAACTTTAACTTGGCATTCGAGGAGTTATACAAGACACAGACAACAT
GGAAGGTTGTGGACCCTCAATTAAGAGAGGAGTTGAAGATTTCAATCTCAGAGAAAGTCC
TTCCAGCATACCGTTCTTTTGTTGGAAGGTTCCGAGGTCAGCTAGAGGGTGGAAGGAATT
CCGCAAGGTATATAAAGTACAACCCTGAAGATTTGGAGAATCAGGTCTCAGATTTTTTTG
AAGGCAGAAGACCAAATGCTTGATCGATTAGTCATGTTTGATGGTTAAGGGATGTTTATA
TCAATGATTTTAGTTACAACTCCCTCGTGAATTTCATTGGTGGCGCTATGTTGGTAGCTT
GATCTGCAAAGACCTTTGATAATCCGAAGATGGAAAGAAAAATCAGTTTTGCCTGTAGAA
GAAGCAGTGTGAACTGCAAGCAAACAGAATTTTTTGGTATTGACGAAGCAATCAGAATTG
GATACCTAGCTTTTGATCTATCAAGGTGCTGACTATA
>Xa21_759
TGAGGGAAGCTGGAAATGTGGGAGGAGGATGAGCTAGGGAACAGCGGTGGCAAGTGGGAC
TGGGTTGATGGTGTTCCTGGGTACGGCGATGGCGTATACCGTGGCTTTGTGTTTGATGGC
GGGTTCACTGCTATGCCCTGAAGTCTATGGAGAACACATACCAGTCCGGTGCGTGACTAA
ATGCGCTCAGGTTAAGATTTTAATTGATTCGGGACATCTATCCATTGCATGCAGGGGGAA
CTGACATGTCAAAGAATTTTATTTGCATTGTACTTGGTTCGTAGCATCA
>Xa21_760
TGCGGGGATCTGATGTGGGGGGTTGTGGTTTGATTTGGTATTTGATGTGGTTGGTTATTA
GTTATTGGGCTCGAGGGGAAAGCGTTTTGTTTGATTTTTATTTTGGTTTGTGTTTGAGGC
TACGTGATCTTTCGGGTTAAAATGATTTGATTCGCGTGAGTTTCCTGATCTTTTTTTGGG
GTTGATTTGTTGTAGAACCGTGGGCGATTAATCATTACTCGGGGTAAATGTGAGTGGGTA
AAACGTGTTACAGCAGATTTACGGTGTTTGAATTTGATTTCGTCGAAATGGATAGGCGCG
TTTGGTTGATAAGATGAGGAATCCACTTTTGNGATGGCGATTTCG
>Xa21_762
ATTGTTTTGGAGATACTGTACAAAATGGATTTCTCCCTGTTGGGCTTTCTGCTTTGTTCA
GTGATTTTAGGATTTGGCATTTTTTGAAGCAACATCCTTGGAGCGCTCGAAGAAAAGTCC
TTTGGAGGCACATGAACTATCAAATGGATCATTTCACAACCAGTTGCCAATTTCTGCACT
TCCAAGCTAAAAGTATTAAATCGGGCTATAACATGCGGACATGCATACTGTTGCACATCT
CAAACTTGTGGTTTCAATCCACTTTTTTAAGGCTTCAACCACAGATAGCTTTGGGTATTT
CGACCTTCAAATTTTGCCTGTGAATCTGTGATCCTCCATTGACATTAGTAGTGCTGCTGT
TCGTCGCTGCAACCGCCCTGTAGATGTATATTCATGTTTGCAACGCAGTTCACTTGATTG
ACCCCC
>Xa21_763
AAATTGAAGAAAGCAGCTGAAGCCCTTCACCAAGAAGAGAGAAGTGGGAAGAAGGGCCGA
AAATGGCGCAAAAATGTCAAGGCCCTTGGGAAGGAATTAGTACTTTTAGAAGATGACATG
AAGGCTCTTGAAGAGATGTACCCTCAAGGAGAACAGGCTGAGGCTACCTGGGCTTTGACA
GTTCTTGGTTACATTGGAAAACTTTTATTTGGTGCTGTCGGGTTAATTATATCGATTGCT
TGGGTTGCACATATCGTCATATACTTGTTGATTGACCCTCCTTTGTCCTCCTTCCTGAAT
GAAATCTTCGTAAAACTGGATGGTGTTTGGGGTCTGCTTGGGACTGCTGCCTTTGCATTC
TTCTGTTTCTATCTCCTCATAGCAGTGATTGCTGGGGAAATGATGCTGGGTTTGAAATTA
GTTTTCATCACCATTCACCCAATGAAATGGGGAGGAACTTTGATGAACTCGTTCCTGTTT
AATGTTGGACTCATCCTACTTTGCTCCATCAGTGTGATTCAGTTCTGTGCCACAGCTTTT
GCTTATTATGCGCAAGCAACTGCAGCTCAGGAGATCTTTGGCCACACACTGCAATCTCTC
CGTGGAATTAAGTATCTCTACAAGTACAATGTTTTCCAGTATGGCTTTGTGGCTCTTGCT
ATACTCACACTCTTTTACTATGCAATATTTGGATGGCGAAAGAGGAAACCGACAGGAAGA
TTCCAGCTCTCAAATTGATTTGTGGTTTGTTCTGTAAGGAAGCCTGACGAATTGAACTAC
AAACATATTTGTTCACGAGTGATAGATTGGTTAGCAATGTATATGATCTTTGAAACCGCT
TTCTCAAAGAGCTGGAGAGTTTATCCATGTAAATTAGCAACCATGAAGTATAAGGAGAAA
ACTGAGATTTCAGTAGGGCACGGACATGGTTGTTAAAAGCAGAACCCAGCTGCCTTTGTA
ATGTACACATTT
>Xa21_764
GGAGACGCCACCGGAGTTCCCCCCACCGCTCGCCGCCTTCTCCGCCTCGCCTCGCCGCCG
CGTCGACCGCCATGGCTGAGACTGTTGTGCTCAGGGTTGGGATGTCCTGTGAAGGTTGTG
TTGGAGCTGTTAAGCGGGTACTGGGAAAGATGCAAGGAGTGGAGTCCTTTGACGTAGACA
TCAAGGAGCAGAAGGTCACTGTCAAGGGAAATGTTACACCAGATGCCGTTCTTCAGACCG
TTTCAAAGACGGGCAAGAAGACCTCGTTCTGGGATGCTGAGCCTGCACCTGTTGAAGCTA
CTGCTGCTTCATCTTAAAATGTCATTTTATCTCCTGTGATATGTAAAGGTTGATGTAACA
ATTTCCCAGTGGAACTGTCTTTCGCAGTGAGTGACAGGCTAGTAG
>Xa21_765
ATGTGTATGAACCATTGGATGTCATCCGCAAAGATCTCCATTTGCTGTCTATCTGTTCAT
GCTTACTTAGTGTTCGGAGGATCGTGTGGTTGATGATGAGATCCATGTTTGTGCTCTTTT
CAGGTCCAAACTTGAATGGTCTCTTTGGAAGGCAGTYAGGTACCACCCCTGGTTATTCCT
ACTCTACGGCCAACAAGAACATGGCTGTGATCTGGGAGGAGAACACACTGTATGACTACC
TGCTTAATCCTAAGAAGTACATCCCTGGAACCAAGATGGTGTTCCCTGGGTTGAAGAAGC
CACAGGAGCGTGCTGATCTCATTTCCTACCTGAAGGAAGCAACCTCTTAAAAGAAGCGGA
GCTGTCGTAACATGAGACAATCGGACAATTCATTCTACAGTTAAATAAAAATATTTAGAC
ATCTGGGTCGCTCTGGTTTTACAGGGTGCAATCCACGAGACAATTATCTTGTTATATTTT
GTTCTTATGGTTTATGGGTTCCATATCTTAGGTTTAGCAGGAAAAGTTTTCACAGCTTTT
GCTTTAACTGCTGGAAAACACCAGTATTTTGATCACCAGCCGGTGAGACTGGATTGCATC
CCTTTTGGAAAAATACTGAGATCCTTAAATTTGTGATATTTTGATCCATTGCATTTGCGG
CGGTTAGTTCTCTGCCTGTGATGTTTTCTTTTGTTTGTTTGTGATGTTTGGCCAGTAACT
GTTCTTGTTGGTAT
>Xa21_766
ACTTCCTTATGATAGCCTCTCAGGTGTGAGGGACCGGATTAGCATGGTAGTACCAAACCT
TGTGCATGTAGATGAGAGGGAGCCATGCACTATTTCCTCTGAAGTGAAGCCTCCGGTAAA
GCAACAAGTGAGCTCTACTCCATTCAAAACTATTGTGGAGAATTTCTATATGACTGATGC
AATCACAAGAGCCTCAAAGATAATGGCCCAATGCAGCGCAACCTTGTTGAAGAAGTGAAA
TCTACACCTTTTGGAAGCTAATCATCGGCAGAAAAGATTTTAGTTCCTTGTTTTTGCTCC
AAATTTCCCCAGTTGTGTTGCATGCTTGGTTGGAAATTGGAGTATAATTTGGACTGCCCT
TAGATTTGAAGAGCAGCAAAACTTGGTCTGTGAATTTTTTCTGTATTGTGTATGAGAAGC
AGAGCATACTCAATAAGCTTGTTGTCCTTCTGAATCA
>Xa21_767
TCCAAGACAGCTTCTCGTGGATTCCATGCCACTGGTGTGAAGAGGATGGGAGGGCATGGC
CATGATGAGCCCTACTACCTTCATGCCAAGCACATGTACAACTTGCACAGGATGAAGCAC
CAGAAGCCGAAGGTGTATCTTTCCGTGCTGGGAGCAGTTGGCATTGGCATCGGAGTCCCA
ATTTATGCGGTTGTTTTCCAGCAGAAGAAGACCGCCTCCGGATAAGCTCTCTAAGTGCTA
CATAATGAACTTACTTTCTATAGCACTCCGCGAAGTTAAAGTTGGGACTTCACTTTACAT
TGGTTATTGCTTGTTACTCTTA
>Xa21_768
GATTAGCTGTTGAAGTTTCAAGACGGCAAAACAGAGTAAGAGAGTCAGCTCCGAATGGAG
ATGTGATAACAAAGCTGGAAGCTGCTGAATACAAACTTGAAGAACTTAAGTCAAGCATGG
TAGGATTAGGGAAGGAAGCTGTTGCAGCAATGGCTGCCGTTGAGGCTCAGCAACAAAGAT
TGACATTACAGCGCCTTATTGCGATGGTTGAAGCCGAAAGAGCCTACCATCAGAGAGTTC
TGGAGATCCTTGACCACCTGGAACAAGAAATGGTATCAGAGCGTCAAAAGATTGAAGCAC
CTCCGACCCCATCAGCAGAAAATTACATGGCACAGCCACCACCATCTTATGACGAAGTCA
ATGGCATGTTTGCATCCTCCTCTGTCGATGATTCAGTGACATCTGTAGATTTCTTCCTAG
GAGAGGCCCTTGATTCCTTCAAGGCTGAAAGTGAGTCTGAGCTTAACTTGTCAGCTGGAG
ACATTGTTATTGTCCGGAAGATATCAACAAATGGTTGGGCAGAAGGCGAATGCAAGGGAA
AAGCAGGATGGTTCCCACATGGTTATATACG
>Xa21_769
ATTGAACTTGTTAGGAAACATGGGCTAGATATCTCTCAGCCTGGTTTACAACCTGACAAG
GGACTCACATGGCAAATGACAAAACGGCGAGGTGATCAAGAAGTTCACAAAGTAACTGAG
GAGAGGCCAGGCTGGTGCACTGATCCCCATCTGCCACCATGTGCAGCATTTGTTGAAATM
ATGGCAACCGTGTTCTCTAGGGATGCATGGCGCTGTGTCTGGCATATGATTCAGAATGAC
TTGGTCCATGGATGGGGTCTTGATTTCGCTCTAAGGAAATGTGTGGAGCCTGCTCATGAG
AAGATTGGAGTCGTCGATGCTCAATGGATTGTTCATCAAGCTGTGCCATCACTTGGAAAC
CAGGGCAACGCAGAGAATGGAAAAGCACCATGGGAAGGGGTAAGAGCACGCTGTAGGAAA
GAATGGGAGATATTTCAAACGAGGCTGGCCGATGCCGAGAAGGCATACTACTTATCACAA
GGAATCACACCACCCAACTCGACCCTAGTTTAGAAGAACACACGAACACGACACGACCTC
ACCTGTGATGGCAAGGTTTCTATTTCGGCAACCTAGCTGGACCTTCCATATTATTAAGTA
CGTTCATCAAAGCAGGTGCCTCTATATAGAGCTACAGTTCCTTTGCCAGATTTG
>Xa21_770
AGGAGGAGCTGCTCAGGGACCCCGCCTTCGAGTTCACCGACTCGTCGCGGCAGTGGATCG
ATCGCATGTTGGACTACAATGTACCTGGAGGGAAGTGCAATCGTGGTCTCTCTGTGGTCG
ATAGCTATAAGCTGTTGAAGGGTACCAATGTTCTAAGTCAGGAAGACATGTTTCTCGCAA
GCACTCTTGGTTGGTGCGTTGAATGGCTTCAAGCTTACTTTCTCGTGCTTGATGATATCA
TGGATGATTCTCACACTCGACGTGGTCAGCCTTGTTGGTTTCGGGTGCCTCAGGTTGGCT
CCATTGCTATCAATGATGGAGTTATCCTTCGCAACCATATCACGCGAATGCTTCGGCTCC
ATTTTAGAGGAAAACTTTACTATGCTGATCTCCTTGATTTATTCAATGAGGTTGAGTT
>Xa21_771
ACATAAATTTATTTGCCTGTAGGAAGAGCGTGAGAAGGTTGCTAGGAGTGAGACTTTAGC
CATCCGGCTATCGAACATAGCAAACATGGTTCTTTTTGCTGCGAAAGTGTATGCTTCTGT
GAGAAGTGGTTCACTTGCTATTATTGCTTCGACTTTGGATTCTCTTCTTGACTTGTTGTC
AGGATTTATCTTGTGGTTTACTGCCTTCTCTATGCAAACACCAAATCCCTACAGATACCC
TATTGGT
>Xa21_772
GAAAATAACCCCTCCAACCTGAACCTGAKSCCCGCCCCCTTCTTCCCCTCATCCTTCGAT
TTGGGTGGTTGCCATTCATCTCCYATCTCCCGATCCATTTCTCCCCTCAATTTCTTCTCC
AATCAGCTCGATTTCGTCCTCTTCGAGCAGATCAGCTTCCGCTGATCGAATCGGTGTCGA
ATTTTGGTTGTGGTTGCTGTTCTTGGGTTGGATCTTGGTGGTGAGAAAGATCGTGATTTT
TGTTGTTGGGATTTGGGAGGAATTGTTTGCGCTGGAGGGAGGAGTTGAGCTCGCTGGCCA
TGGTTTGCCGAGGCGAGCAGAGAAGAAATCTCTGAGCTTTATGAAGATCGCCACTCACCT
GCGCCGCTCCTGCTTCCTCCACTCCTTCTCGGTTGTCTTCCTCTACTGGTTTTATGTGAT
CTCATAATTTGGGGAAATCGCGTCAATCCG
>Xa21_773
TTACTTTTGCCTAGACTATATGAACCTTTTGAACCTTTAGATGACTTGGTGGATGATTGT
GGTGGGAGGATGGAAATTTTGCTTGAAGGAGACATAATGTATGTTCCTAGAGGCTTTGTT
CACGAGGCTCACACTGATGTTGATGTTGGTGGATTTGAAGTGAACTCAACTGTTGATTGC
TCACTCCATTTGACCCTTGCTATTGAGGTCGAGCCACCCTTCGAGTGGGAGGGATTTACG
CATATTGCCCTTCATTGTTGGATGGAGAAACACTGGAGCTCTCCATTTGTTAGGTCCCAA
GAGGAGGTACAAACTTCGTTATTTGCTCTCCTGTTGCATGTGGCAATCAGGCTGCTTTCG
AAAAATGATGCAACCTTCAGGAAGGCATGCATGATTGCAGCAAAGCTTCCACCATCTAGT
TCATGTACGACAACTCACTTGAACGG
>Xa21_774
AGGCCTAGCCTGGAAGGAAGAACSAATCCAAGAAGAAGCGATGGCATCTCGTCTCGTTGC
GGCGGCGGCGGCGGCGTCCTCCTCGTCTTCCCCGCTCGCCCGCCTCGTCTCCCGCCGTGG
CCTCGCCGGCGCTGCAGATCACCATGGGCCTCCGAAGGTCAACATTTGGCAAGAACCGAT
GAACCCGGCTAACTGGAAGGAAGAGCAATTTGTGCTAGCCAGCTTAGCTATGTGGGGAGG
TATTTTTTATGGTGTCGGCAGGCTTTTTAGTGGGAAGAAGGAAGACAAAACTACTGAGGC
GGCGCCAGCACAGGCATAATAGGATTTACCAGAGCCTTATTTCATGCTGCAGACGTGCAA
CTGTATGAAATAAAGAAGAATTTTATGGTCTGTTTTAAGTTTGTATCGCTAATGGTAAAT
TGTGGCGACTAGATGGGTGATTTTGTAAGAGGCGAGATTTTGTGGACCTACACTTGTCAG
CCAGCATGAATAATT
>Xa21_775
GGCCCATGAGCATGAACCTGTCGGAAATCTCTTAGATGCAGTCAAAACTATCAAACCAAC
AGTATTGATTGGCACATCTGGAAAGGGACAAACTTTCACTCAGGAGGTTGTTGAAGCCAT
TTCCTCATTTAATGAGAGGCCTGTCATTTTTGCCTTGTCCAACCCAACATCTCAGTCTGA
GTGCACCGCTGAACAAGCGTACACATGGAGCAAGGGCCGCGCGGTGTTTGCAAGTGGAAG
TCCATTTGATCCGGTGGAGTATGATGGCAAGATACACGTGCCTGGCCAGGCAAACAACGC
CTACATCTTCCCAGGGTTTGGCCTTGGTGTGGTGATGTCTGGTGCAATCCGTGTTCATGA
TGACATGCTTCTTGCAGCTTCGGAAGCACTGGCTCAGCAGGTCACACAAGAGAATTTCGA
CAAGGGCCTCACTTATCCTCCCTTCTCAAACATCAGAAAGATCTCTGCCCACATTGCAGC
CAACGTTGCAGCAAAGGCATATGAACTTGGTTTGGCAAGTAGGCGCCCTCGGCCAAAGGA
CCTGGTTAAGTATGCAGAGAGCTGCATGTACAGCCCACTTTACCGCAACTACCGGTGAAT
CTGGTCATCCGGTATCCGGATCTATTCCAG
>Xa21_776
TTGAACAGTATATATTCGACGCGTTCAGTTACTCCCCATCCACAGCACTTTTTGAGGTTT
TGCGGGAGGAGGAATTTGCGCCTGTAAAGAATGCGAATGGCGCTTATGATACCCCTGATA
GTGCAAAGCTGATGCTACTTCGTCTCCATAGTAGATGGGTAGTTGCTGCTGGTGGCTTCT
TGACCCATTCTGTCCCATTGTACATGACAGGTGTTGAAGTTTCTCCACTTAGCTCCTATG
CTGGAGAAAACTTGGAAGCCATTTGCCGCGGACGGACATTCCATGCGCCGAGTGAGATTT
CCTTCTAGGTGACCTGTGACACAAACAGCTCTGTAACTTCAAATTTGTGGAACAGTGGCA
GAGAAAGGATTGCAGGATTTCATCTCAAACAGAAAAAAATGATCACAGGGTTTCCATTTT
CCCTTGTCATGGGATGAATGAATGCTGTACAGTTCAGTGAGCTGTTCAGATATTGGCCGG
GTTGTTTTATGTTGTGTCATCTGTGAGTTA
>Xa21_777
AGATAGGCAAGTCCTCTATTTTCCAGATTAATACGGGGGAGACATCGAAAAGATATGCAC
CTCTTCCTTCTTTGTACAGCTGAAGTAATGCCTTATGATAGCACACCAACCACATGCAAT
TTCTTCTAATGAATACACAATTGTTTATACTTTGCTACATACAGTGGACAGTTACACCTC
AAATCCCTCCTAGAATAAATCGAATGAAACAGTTACATACCAGTCTGTASTATGACATAC
AAAACTATCTGCAGTATGGCCCTTTTGGTCTGTATAGCTGTCATTATTGTAAACTATGCA
CTATATGTGTACATGTGCTTAAGATTACTAGCTACCTATTCATGTTTTCATGCTATATTA
TGGTATGACATGTACATTCATTGTACAAATACCACACTAAAACTTTTTTCCTTCCGTGTT
CAGGTACATCTTGAACGGCAGTTAATTTCCAAACTGAAATCATGTTTCTTCAGGTTCAAA
GAG
>Xa21_778
GCATGGTGTTTCAGTAAACATTGGAGTATATATTTATGGTTCAAATTCTAGAGTGAGAGT
AATTTCAAGGTAGTAGCGTTTCTTTTTGTGTTATTATATTCTGCATCCATATTTTTAGAC
AATGGTTTTACTTCAAATGAATCACAGTTACTTGAAGAATTATTTCCATTTAATTACTAG
ATAATCGGAAATCTTCAACATAATTTCCATTATTGCATAGAATAACTTTTACTTCCTCAA
TAACACCATAGTTTTCATTATTCCCTGTGTTGTCTTAAAATGGCATACATTTGTCATCAA
ATTGAACTCATTCTTCTTAACTCTTGGGAATTTTACTCTTTTATGTAGATTATCCGAATC
GCGTGGATACTGTCATTGGTGATTATTGGAATCAATATTTATTTCTTCTGTACTAGCTTT
GTCGCTTGGCTTGTTCATAGCGACCTTCCAAGGGTTGTTAATGCAATAATTAGCAGCCTT
GTTTTCCCTTTCATGGCAGCCTATATTGCTGCTCTGATCTACTTGGCTTTCAGAAAAGTT
AACCTTTCAGATCCATTCCCCACCAATTCAGTTTCTGGTGAGATTGAAGTTCAACACATA
CAAATACAAGAGAAGCAGGAAGATTTAGGTGTACATTTATGAATAGAAAAGGTAACACCG
TCCATGTGATTCTTCTCTGGACATTGCATCAAGTATTTAGCATACTACTGAAATTGGGAC
TTCAATTCATTTGAAGATGTATATAGCTCAAAGCCTCGAAATCATTTAGAAACATTCTAG
CTAGCAACCGTATGTTCAGTACAATTAGGCATATAGCAAAATTTTTCTAGTCATAGGTGT
TGTCCTTTCGTTAATTGCTCATCAAATAAATT
>Xa21_779
GATACACTGAACAAGGGGATGCAATTGTTTTTGAATCTGAATTGGACAGAATATATCTGG
GCACACCGTCAAAAATTGCCATTATTGATCATGAGAAGAAAAGAACATTTGTTGTGAGGA
AAGGTGGCCTTCCTGATGCTGTTGTTTGGAACCCTTGGGACAAGAAGGCTAAGGCTATGT
CAGACTTTGGGGATGACGAATATAAACGCATGGTCTGTGTGGAGGCAGCTGCTATAGAAA
AGCCGATTACTTTGAAGCCTGGTGAGGAGTGGACTGGAAAGTTGGAACTGTCTGCTGTCC
CATCTAGCTATTACAGTGGTCAGCTGGACCCTGATCGTGTTCTTCAGGATTCAAGTGTCC
CGGAGGATTCAATCAGCTAGTCCTTAGTGGATATTTGTCCAGGTAGACTATTATATCATA
TG
>Xa21_780
GCTTATGGTTACACCTGCTTCGAGCCTAGCAGAGTTGGAGAAATTGCAACCTTTTGCAGT
AAGTGGGTCAAATGAGGAAAAGTTGGCGGCGTCTAAGATTCTGTGTGGAGCATCCCTTCT
TCGTGGCTGGAACATTCAGGAACATGTTATCCAAATGGTGCTCAAGTTGCTGTCTACATT
GCTCCCCCTAGACTCTGGATCAGATGGCTTCTATATACATCACATGCCTATGCTGCATGC
TCTCATATCTGGGATTTCTTCAATTGATGTGGTTCATATTCTCTCTATGTATGGCTTGGT
TCCAGAACTAGCTGCCATTCTAATGCCTTTATGTGAAATATTTGGATCATTACCTTCGTC
TGATCATAGGAATTGTAGTTTTGAAGAGGCCTCTGTGTACTCCGTATTCTCGTGTGCTTT
CCTGTGTCTTCTTCGCTTGTGGAAATTTCATAGACCCCCTGTGGAGTATGCACTATCAAA
ACATGGAGTCTTTGTTTCCTCAGAGCTCAGTTTGGATTTTCTCCTGCTACTACGAAACAG
TCATTTTGCTTTGAATAGTCCGTATGATGTTAGCAGAAAGAGCATTA
>Xa21_781
[truncated: 19,570,035 more chars]
